# Supplementary material for: CRISPR screens in 3D tumourspheres identified miR-4787-3p as a transcriptional start site miRNA essential for breast tumour-initiating cell growth
Source: Commun Biol. 2024 Jul 13;7:859. doi: 10.1038/s42003-024-06555-1 (PMC11246431; doi:10.1038/s42003-024-06555-1)
Supplement: Supplementary file 4 — Supplementary Data 1 [file 42003_2024_6555_MOESM4_ESM.xlsx]

## Sheet: MCF7_PCGs
Gene	MCF7_2D_beta	MCF7_2D_FDR	MCF7_3D_beta	MCF7_3D_FDR	MCF7_3D-2D
ACTR10	-0.096658	0.56542	-1.3584	0	-1.26174
AK6	-0.38618	0.29264	-1.3115	0	-0.92532
ALDOA	-1.1397	0	-1.2581	0	-0.1184
ANAPC4	-0.81416	0.05	-1.2327	0	-0.41854
APOLD1	-0.23135	0.36473	-1.0407	0	-0.80935
ATP8B1	-0.083181	0.65978	1.9925	0	2.07568
C12orf44	-0.75033	0.091954	-1.2654	0	-0.51507
C15orf62	0.50661	0.27822	1.582	0	1.07539
CNOT3	-0.12022	0.51547	-1.2455	0	-1.12528
COA5	-0.95909	0	-1.5224	0	-0.56331
COPA	-0.36931	0.29623	-1.0575	0	-0.68819
CPNE6	-0.01792	0.75083	-1.1578	0	-1.13988
CRCP	-0.8482	0.041667	-1.0482	0	-0.2
CUL2	-0.76197	0.063694	-1.1131	0	-0.35113
CXXC1	-0.78698	0.0625	-1.1525	0	-0.36552
DDX17	-0.47785	0.2542	-1.1233	0	-0.64545
DDX28	-0.61999	0.17358	-1.0997	0	-0.47971
DHX33	-0.68294	0.14234	-1.1321	0	-0.44916
DUX2	-0.28627	0.32393	-1.0649	0	-0.77863
EIF3I	-0.86371	0.0375	-1.0853	0	-0.22159
ELP5	-0.9274	0.016393	-1.1063	0	-0.1789
FCF1	-0.55575	0.21329	-1.1747	0	-0.61895
FSCN2	-0.57435	0.20866	-1.0576	0	-0.48325
GAPDH	-0.93966	0	-1.1908	0	-0.25114
GATSL3	-0.025162	0.73303	-1.1615	0	-1.13634
GLP2R	-0.67255	0.14234	-1.189	0	-0.51645
GMNN	-0.24029	0.35362	-1.0466	0	-0.80631
GPHB5	-0.32355	0.3071	-1.1358	0	-0.81225
HTATSF1	-0.62237	0.17358	-1.1621	0	-0.53973
ISCA2	-0.8109	0.054054	-1.3942	0	-0.5833
LIPT2	-0.9138	0.016393	-1.3815	0	-0.4677
LRRC37B	0.41783	0.35377	1.6868	0	1.26897
MARS2	-1.0874	0	-1.1673	0	-0.0799
MECR	-0.58059	0.20332	-1.513	0	-0.93241
MPG	-0.74744	0.091954	-1.0412	0	-0.29376
MRPL2	-0.72724	0.12183	-1.4557	0	-0.72846
MRPL32	-0.50266	0.2316	-1.2161	0	-0.71344
MTOR	-0.47051	0.25974	-1.117	0	-0.64649
MTRNR2L1	-0.56573	0.28027	-1.3723	0	-0.80657
NPM1	-0.41243	0.28352	-1.4543	0	-1.04187
NXPH4	-0.56493	0.20947	-1.1579	0	-0.59297
OR8A1	-0.31117	0.31164	-1.1688	0	-0.85763
POLR1A	-0.072066	0.61808	-1.1578	0	-1.08573
PPP1CB	-0.65953	0.14667	-1.1249	0	-0.46537
PSMD1	-0.80761	0.054054	-1.2704	0	-0.46279
PTPMT1	-0.90957	0.016393	-1.2138	0	-0.30423
PWP2	-0.89089	0.016393	-1.5654	0	-0.67451
PYGO2	-0.46909	0.2607	-1.1043	0	-0.63521
RBX1	-0.92201	0.016393	-1.2938	0	-0.37179
RFC1	-0.623	0.17358	-1.2113	0	-0.5883
RMI1	-0.43324	0.27822	-1.1467	0	-0.71346
RNASEH1	0.16857	0.84066	-1.0508	0	-1.21937
RPL17-C18orf32	-0.76176	0.33591	-3.2253	0	-2.46354
RPL35	-0.53428	0.21501	-1.1498	0	-0.61552
RPL39	-0.91192	0.016393	-1.3003	0	-0.38838
RPS19	-0.68628	0.13655	-1.0803	0	-0.39402
RSL1D1	-0.54332	0.21501	-1.4427	0	-0.89938
SARS2	-0.84492	0.041667	-1.1679	0	-0.32298
SDAD1	-0.85595	0.0375	-1.4505	0	-0.59455
SF1	0.16602	0.84789	-1.1014	0	-1.26742
SLC52A2	-0.29172	0.3177	-1.0528	0	-0.76108
SMU1	-0.70812	0.13655	-1.4101	0	-0.70198
SNRNP25	-0.40375	0.28562	-1.4369	0	-1.03315
SNRNP35	-0.75363	0.090361	-1.161	0	-0.40737
SOD1	-0.87991	0.030303	-1.2776	0	-0.39769
SREBF2	-0.14162	0.47517	-1.3883	0	-1.24668
SRSF2	-0.27398	0.32812	-1.0443	0	-0.77032
STARD7	-0.32757	0.30488	-1.0724	0	-0.74483
SYF2	-0.094731	0.56927	-1.1567	0	-1.06197
TBC1D25	-0.2552	0.34182	-1.1018	0	-0.8466
TBC1D3H	-0.65002	0.38142	-3.6455	0	-2.99548
TMEM179	0.049365	0.90721	-1.2317	0	-1.28107
TP53RK	-1.0154	0	-1.8049	0	-0.7895
TUBGCP4	-0.82152	0.041667	-1.2635	0	-0.44198
TXNDC12	-0.59226	0.19444	-1.1105	0	-0.51824
UBE2M	-0.50402	0.2316	-1.3621	0	-0.85808
USP17L5	-2.2456	0.19413	-3.3058	0	-1.0602
USP5	-0.15323	0.46025	-1.0466	0	-0.89337
WASH1	-0.77601	0.0625	-1.5488	0	-0.77279
XRCC6	-0.18514	0.41646	-1.3992	0	-1.21406
ZFYVE20	-0.34444	0.30423	-1.1291	0	-0.78466
ZNF786	-0.4055	0.28562	-1.1504	0	-0.7449
ACTR1A	-0.44025	0.27822	-1.0095	0.0076923	-0.56925
ATP6AP1	-1.0385	0	-1.0365	0.0076923	0.002
C12orf68	0.12957	0.9347	-0.99273	0.0076923	-1.1223
CAPZB	-1.1095	0	-1.0024	0.0076923	0.1071
CARS2	-1.1027	0	-1.0355	0.0076923	0.0672
CINP	-0.55076	0.2138	-1.0225	0.0076923	-0.47174
COQ2	-0.68681	0.13655	-1.0306	0.0076923	-0.34379
CSTF3	-0.52984	0.21501	-1.0319	0.0076923	-0.50206
DDB1	-0.55986	0.21014	-1.0355	0.0076923	-0.47564
MAD2L1	-0.67368	0.14234	-1.0174	0.0076923	-0.34372
NCL	-0.91358	0.016393	-0.99234	0.0076923	-0.07876
NDUFAF3	-0.53458	0.21501	-1.0358	0.0076923	-0.50122
NLGN4X	-0.4858	0.24917	-1.0355	0.0076923	-0.5497
PDZD11	-0.42321	0.28027	-0.99209	0.0076923	-0.56888
POGLUT1	-0.79192	0.0625	-0.99765	0.0076923	-0.20573
QTRT1	-0.73935	0.10326	-0.99867	0.0076923	-0.25932
RAVER1	-0.62423	0.17358	-0.99806	0.0076923	-0.37383
RNASE4	-0.74386	0.096045	-1.0167	0.0076923	-0.27284
ROPN1B	-0.37793	0.30369	-1.2108	0.0076923	-0.83287
RPL30	-1.3537	0	-0.99167	0.0076923	0.36203
SLC44A5	0.23783	0.65978	1.5099	0.0076923	1.27207
SLFN12L	-0.2109	0.38154	-1.0067	0.0076923	-0.7958
SNX1	0.3067	0.49685	1.5283	0.0076923	1.2216
SREBF1	-0.55747	0.21329	-0.9967	0.0076923	-0.43923
TBCC	-0.5382	0.21501	-0.9934	0.0076923	-0.4552
WNT2	-0.22809	0.36769	-1.0186	0.0076923	-0.79051
ZNF326	-0.095918	0.56675	-1.0132	0.0076923	-0.917282
AP2S1	-0.063198	0.64	-0.96041	0.010309	-0.897212
APPL1	-0.47397	0.25615	-0.94442	0.010309	-0.47045
ATF3	-0.20541	0.38794	-0.89749	0.010309	-0.69208
BRAT1	-0.23662	0.35837	-0.89517	0.010309	-0.65855
BRF1	-0.46981	0.25974	-0.91559	0.010309	-0.44578
C7orf50	-0.21999	0.37231	-0.97398	0.010309	-0.75399
CNOT1	-0.41549	0.28352	-0.92249	0.010309	-0.507
COMTD1	-0.14247	0.47431	-0.92493	0.010309	-0.78246
COX7C	-0.54813	0.21429	-0.97021	0.010309	-0.42208
CSTF2	-0.64353	0.16511	-0.93327	0.010309	-0.28974
DCPS	-0.68279	0.14234	-0.99114	0.010309	-0.30835
ELP4	-0.6213	0.17358	-0.93487	0.010309	-0.31357
FLCN	-0.35759	0.30233	-0.89279	0.010309	-0.5352
GATC	-0.24887	0.34673	-0.89778	0.010309	-0.64891
GNL3L	-0.92731	0.016393	-0.96359	0.010309	-0.03628
HDAC3	-0.36991	0.29623	-0.93118	0.010309	-0.56127
HIST2H3A	-0.79881	0.15309	-1.1008	0.010309	-0.30199
HSPE1	-1.3317	0	-0.8902	0.010309	0.4415
ITGBL1	0.07716	0.96472	-0.92149	0.010309	-0.99865
KANSL1	-0.47363	0.25662	-0.92189	0.010309	-0.44826
KIAA0195	-1.1429	0	-0.9581	0.010309	0.1848
KIAA1522	-0.70947	0.13655	-0.98418	0.010309	-0.27471
KPNB1	-0.43716	0.27822	-0.95214	0.010309	-0.51498
LGALS9B	-0.64626	0.15823	-0.91259	0.010309	-0.26633
LLGL1	-0.5542	0.21329	-0.93478	0.010309	-0.38058
LTB	0.23381	0.6706	-0.8981	0.010309	-1.13191
M1AP	0.022713	0.84806	-0.92588	0.010309	-0.948593
MRAP	-0.16816	0.43702	-0.97255	0.010309	-0.80439
MRPL21	-0.53774	0.21501	-0.9344	0.010309	-0.39666
MRPL3	-0.39682	0.29012	-0.96376	0.010309	-0.56694
MRPL53	-0.53644	0.21501	-0.97769	0.010309	-0.44125
MYH1	0.26361	0.59291	-0.89261	0.010309	-1.15622
NAA20	-0.63712	0.17358	-0.92408	0.010309	-0.28696
NAA50	-0.29602	0.31699	-0.93699	0.010309	-0.64097
NDUFB4	-0.12606	0.50414	-0.95141	0.010309	-0.82535
NFYB	-0.56603	0.20947	-0.98543	0.010309	-0.4194
NOP58	-1.0291	0	-0.92463	0.010309	0.10447
PSMA5	-0.62652	0.17358	-0.91126	0.010309	-0.28474
PYROXD2	-0.37649	0.29623	-0.8895	0.010309	-0.51301
RFK	-0.053545	0.66072	-0.89574	0.010309	-0.842195
RPAIN	-0.39209	0.29014	-0.94748	0.010309	-0.55539
RPL14	-0.61115	0.1809	-0.94701	0.010309	-0.33586
RPL23A	-0.62689	0.17358	-0.91271	0.010309	-0.28582
RPL28	-0.85902	0.0375	-0.91592	0.010309	-0.0569
RPL8	-0.87426	0.0375	-0.98643	0.010309	-0.11217
RPS24	-0.6919	0.13655	-0.90512	0.010309	-0.21322
SCYL2	0.023573	0.8502	-0.95241	0.010309	-0.975983
SDK2	-0.77296	0.0625	-0.89424	0.010309	-0.12128
SEZ6L	-0.1763	0.42806	-0.95553	0.010309	-0.77923
SF3A1	-0.02039	0.74417	-0.94256	0.010309	-0.92217
SH3BGRL	-0.35056	0.30369	-0.9256	0.010309	-0.57504
SHQ1	-0.45748	0.27606	-0.89779	0.010309	-0.44031
SMC1A	-0.79478	0.0625	-0.89274	0.010309	-0.09796
STRAP	-0.67939	0.14234	-0.91685	0.010309	-0.23746
TARS2	-0.55269	0.21331	-0.91925	0.010309	-0.36656
TMC1	0.18415	0.80391	-0.9099	0.010309	-1.09405
TMEM39B	0.20996	0.73598	-0.89268	0.010309	-1.10264
TPX2	-0.53912	0.21501	-0.89665	0.010309	-0.35753
WASF2	-0.42241	0.28027	-0.8964	0.010309	-0.47399
WDR33	0.14327	0.90157	-0.90449	0.010309	-1.04776
WDR43	-1.1491	0	-0.9309	0.010309	0.2182
YIPF5	-0.60996	0.1809	-0.9653	0.010309	-0.35534
ZACN	-0.081303	0.59537	-0.97576	0.010309	-0.894457
ALDH5A1	-0.53357	0.21501	-0.86341	0.012876	-0.32984
BLVRB	-0.15682	0.45547	-0.87256	0.012876	-0.71574
C9orf169	-0.068364	0.62651	-0.87808	0.012876	-0.809716
CCNA2	-0.55215	0.21331	-0.86511	0.012876	-0.31296
CELA3B	-0.15914	0.45122	-0.86384	0.012876	-0.7047
CENPK	-0.29188	0.3177	-0.85922	0.012876	-0.56734
CISD3	-0.40302	0.28721	-0.8716	0.012876	-0.46858
CNPPD1	-0.46607	0.26321	-0.85977	0.012876	-0.3937
CYP19A1	-0.47548	0.25545	-0.88324	0.012876	-0.40776
DROSHA	-0.50943	0.23048	-0.88774	0.012876	-0.37831
DUT	-0.96141	0	-0.88298	0.012876	0.07843
ERCC6L	-0.73444	0.1129	-0.87346	0.012876	-0.13902
FAM157A	-0.49295	0.24368	-0.86074	0.012876	-0.36779
FOXRED1	-0.52394	0.22161	-0.87024	0.012876	-0.3463
FXR1	-0.61797	0.17358	-0.85555	0.012876	-0.23758
GNB2L1	-0.72486	0.12626	-0.88598	0.012876	-0.16112
HES3	-0.54263	0.21501	-0.87175	0.012876	-0.32912
HJURP	-0.48061	0.25368	-0.88278	0.012876	-0.40217
KHDRBS1	-0.68306	0.14234	-0.86805	0.012876	-0.18499
LAMC2	0.06252	0.93617	-0.85973	0.012876	-0.92225
LYSMD4	-0.28315	0.32429	-0.86836	0.012876	-0.58521
MCM6	-0.44192	0.27822	-0.88594	0.012876	-0.44402
NBPF1	-0.80976	0.054054	-0.88481	0.012876	-0.07505
NDUFAF7	-0.67513	0.14234	-0.85613	0.012876	-0.181
NINJ1	0.24154	0.65124	-0.86806	0.012876	-1.1096
PARS2	-0.49587	0.24154	-0.88751	0.012876	-0.39164
PCBP2	-0.45838	0.27563	-0.8642	0.012876	-0.40582
RAD9A	-0.37802	0.29623	-0.8625	0.012876	-0.48448
RHBDD3	0.30848	0.49437	-0.87893	0.012876	-1.18741
RPL23	-0.17564	0.42852	-0.87302	0.012876	-0.69738
SCAP	-0.60767	0.18519	-0.86872	0.012876	-0.26105
SFTA3	-0.28534	0.32393	-0.87782	0.012876	-0.59248
SLC2A10	-0.17855	0.42378	-0.88361	0.012876	-0.70506
SRXN1	-0.56675	0.20947	-0.8703	0.012876	-0.30355
TBC1D2	-0.18886	0.4097	-0.88038	0.012876	-0.69152
TRMT61A	-0.84284	0.041667	-0.85655	0.012876	-0.01371
TUBA1B	-0.80653	0.054054	-0.86176	0.012876	-0.05523
YARS2	-0.40585	0.28562	-0.88119	0.012876	-0.47534
ZNRD1	-0.63829	0.17221	-0.88085	0.012876	-0.24256
ACTL6A	-0.57621	0.20565	-0.85121	0.016129	-0.275
AOC2	-0.29061	0.31976	-0.84934	0.016129	-0.55873
ATP8A2	-0.028512	0.72457	-0.85281	0.016129	-0.824298
C4orf17	-0.83569	0.041667	-0.84554	0.016129	-0.00985
CAPG	-0.13201	0.49437	-0.842	0.016129	-0.70999
COA3	-0.16452	0.44291	-0.85075	0.016129	-0.68623
DDX23	-0.55445	0.21329	-0.84169	0.016129	-0.28724
GSTA4	-0.0607	0.64608	-0.84978	0.016129	-0.78908
MCM5	-0.47443	0.25615	-0.84558	0.016129	-0.37115
MRPS22	-0.11634	0.52471	-0.85383	0.016129	-0.73749
NASP	-0.75773	0.067901	-0.85327	0.016129	-0.09554
POLE3	-0.40046	0.28721	-0.84663	0.016129	-0.44617
POM121C	-0.020062	0.74418	-0.85246	0.016129	-0.832398
SF3A2	-0.35796	0.30233	-0.8489	0.016129	-0.49094
COG4	-0.80173	0.061404	-0.83505	0.019011	-0.03332
DDX20	-0.26733	0.33251	-0.83161	0.019011	-0.56428
GEMIN7	-0.701	0.13655	-0.83943	0.019011	-0.13843
GNMT	-0.52634	0.21739	-0.83273	0.019011	-0.30639
INTS9	-0.21315	0.38056	-0.8398	0.019011	-0.62665
KIFC1	-0.26324	0.33514	-0.8319	0.019011	-0.56866
KRT20	0.029839	0.86296	1.4063	0.019011	1.37646
MANBA	0.19615	0.77121	-0.83764	0.019011	-1.03379
PFDN5	-0.53849	0.21501	-0.83325	0.019011	-0.29476
RPL34	-0.44084	0.27822	-0.83152	0.019011	-0.39068
SPERT	0.66378	0.15033	1.4062	0.019011	0.74242
SRA1	0.14847	0.88963	1.398	0.019011	1.24953
TAMM41	-0.21183	0.38142	-0.8399	0.019011	-0.62807
TRNAU1AP	-0.62671	0.17358	-0.83571	0.019011	-0.209
CD109	-0.047428	0.67565	-0.82994	0.021583	-0.782512
HMBS	-0.67368	0.14234	-0.82364	0.021583	-0.14996
IKZF1	-0.22429	0.36968	-0.8221	0.021583	-0.59781
KRT74	-0.00059831	0.79315	-0.82501	0.021583	-0.824412
MIS18A	-0.63629	0.17358	-0.82445	0.021583	-0.18816
PSMG4	-0.34106	0.30423	-0.82245	0.021583	-0.48139
RABGGTB	-0.71805	0.12683	-0.8237	0.021583	-0.10565
ROMO1	-0.86058	0.0375	-0.82268	0.021583	0.0379
RPP38	-0.74297	0.10112	-0.82209	0.021583	-0.07912
SAFB	-0.77641	0.0625	-0.82292	0.021583	-0.04651
SELRC1	-0.87756	0.030303	-0.8221	0.021583	0.05546
SMC2	-0.71848	0.12683	-0.82954	0.021583	-0.11106
TFPT	-0.18424	0.4184	-0.83063	0.021583	-0.64639
TONSL	-0.45076	0.27822	-0.82217	0.021583	-0.37141
ZBTB34	-0.29603	0.31699	-0.82924	0.021583	-0.53321
NDUFB9	-0.53945	0.21501	-0.82146	0.024735	-0.28201
PHEX	0.25287	0.62028	1.3408	0.024735	1.08793
TUFM	-0.85412	0.0375	-0.81945	0.024735	0.03467
AP5Z1	-0.48994	0.24467	-0.81617	0.029801	-0.32623
BTBD2	-0.099143	0.55911	-0.80764	0.029801	-0.708497
C17orf89	-0.75361	0.090361	-0.80511	0.029801	-0.0515
CHRAC1	-0.099591	0.55786	-0.80468	0.029801	-0.705089
CLASP1	-0.48111	0.25318	-0.81685	0.029801	-0.33574
CTSG	-0.19388	0.40012	-0.81763	0.029801	-0.62375
HUS1	-0.84791	0.041667	-0.81032	0.029801	0.03759
KIAA1107	-0.36955	0.29623	-0.81512	0.029801	-0.44557
LYPD6B	-0.21958	0.37269	-0.80455	0.029801	-0.58497
MCM3AP	-0.70566	0.13655	-0.81806	0.029801	-0.1124
PLP2	0.14436	0.89984	-0.81454	0.029801	-0.9589
PPP1R16A	-0.056515	0.65405	-0.80633	0.029801	-0.749815
PPP1R2	-0.43773	0.27822	-0.80509	0.029801	-0.36736
PYURF	-0.29459	0.31699	-0.81872	0.029801	-0.52413
RELL1	-0.79321	0.0625	-0.81832	0.029801	-0.02511
RNF187	-0.049241	0.67129	-0.80577	0.029801	-0.756529
RPLP0	-0.15453	0.45891	-0.81079	0.029801	-0.65626
SMURF1	-0.031288	0.71643	-0.80468	0.029801	-0.773392
TMEM238	-0.20816	0.38483	-0.81779	0.029801	-0.60963
AHSG	-0.14397	0.47119	-0.78696	0.030303	-0.64299
BIK	-0.28669	0.32393	-0.79995	0.030303	-0.51326
EARS2	-0.24476	0.35056	-0.79316	0.030303	-0.5484
ERCC4	-0.24108	0.35322	-0.78262	0.030303	-0.54154
FLG2	-0.13918	0.48157	-0.78595	0.030303	-0.64677
GIMAP5	-0.76606	0.063694	-0.78286	0.030303	-0.0168
GPBP1	-0.52993	0.21501	-0.79663	0.030303	-0.2667
HIST1H3C	-0.32375	0.3071	-0.7866	0.030303	-0.46285
LARP1	-0.16623	0.44061	-0.80025	0.030303	-0.63402
MRPL34	-1.1173	0	-0.78784	0.030303	0.32946
NPPC	-0.035264	0.70756	-0.78885	0.030303	-0.753586
OPLAH	0.075972	0.96314	-0.80229	0.030303	-0.878262
PCYT1A	-0.69726	0.13655	-0.80313	0.030303	-0.10587
PLK1	-0.50824	0.23048	-0.78286	0.030303	-0.27462
RBM18	-0.049631	0.67089	-0.78731	0.030303	-0.737679
RGS10	-0.14977	0.46359	-0.78762	0.030303	-0.63785
SCAND1	-0.049392	0.67129	-0.78745	0.030303	-0.738058
SCO2	-0.94523	0	-0.79448	0.030303	0.15075
SENP5	-0.12904	0.49837	-0.789	0.030303	-0.65996
SGSM2	-0.48653	0.2475	-0.79345	0.030303	-0.30692
SNX14	-0.78303	0.0625	-0.78297	0.030303	6e-05
TBX20	0.075704	0.96276	-0.78717	0.030303	-0.862874
TENM2	-0.14714	0.46853	-0.78466	0.030303	-0.63752
TRIM14	0.27925	0.56012	-0.79038	0.030303	-1.06963
UCN2	-0.34298	0.30423	-0.79539	0.030303	-0.45241
VMP1	-0.29926	0.31699	-0.7919	0.030303	-0.49264
VPS28	-0.50823	0.23048	-0.78787	0.030303	-0.27964
ZZEF1	0.055519	0.92019	-0.79946	0.030303	-0.854979
ARID5A	-0.23468	0.36064	-0.77514	0.031884	-0.54046
BARD1	-0.94539	0	-0.77906	0.031884	0.16633
BDP1	-0.22476	0.36936	-0.77516	0.031884	-0.5504
DLGAP5	-0.46618	0.26321	-0.77873	0.031884	-0.31255
GNPTG	0.29597	0.51965	-0.77908	0.031884	-1.07505
MPRIP	-0.28879	0.32219	-0.78191	0.031884	-0.49312
MRPS6	-0.47097	0.25806	-0.77949	0.031884	-0.30852
NONO	-0.31332	0.31151	-0.77928	0.031884	-0.46596
NRIP2	-0.18223	0.4187	-0.77489	0.031884	-0.59266
NSUN4	-0.57827	0.20565	-0.77498	0.031884	-0.19671
PHB2	-0.54922	0.2138	-0.77423	0.031884	-0.22501
PKMYT1	-0.44868	0.27822	-0.77658	0.031884	-0.3279
PRR19	-0.55755	0.21329	-0.77533	0.031884	-0.21778
RRS1	-0.48365	0.25108	-0.77484	0.031884	-0.29119
UBXN2B	-0.50809	0.23048	-0.77864	0.031884	-0.27055
CHRNA1	0.059347	0.92895	1.2966	0.033708	1.23725
IGBP1	-0.022997	0.73883	-0.7729	0.033708	-0.749903
LAX1	0.47824	0.29623	1.3002	0.033708	0.82196
LOC388849	0.078504	0.967	-0.77129	0.033708	-0.849794
NDUFA11	-0.44559	0.27822	-0.77203	0.033708	-0.32644
PEX1	-0.044667	0.68263	-0.76886	0.033708	-0.724193
PTMA	-0.48157	0.25318	-0.77156	0.033708	-0.28999
RIF1	-0.75884	0.067901	-0.77013	0.033708	-0.01129
SS18L2	-0.24687	0.34913	-0.77232	0.033708	-0.52545
GRSF1	-0.56337	0.20947	-0.76714	0.036111	-0.20377
NKX3-2	-0.55845	0.21261	-0.76672	0.036111	-0.20827
OR2A12	-0.050313	0.67005	-0.76729	0.036111	-0.716977
RNPS1	-0.70456	0.13655	-0.76813	0.036111	-0.06357
AGAP9	-0.39799	0.38848	-1.9271	0.038356	-1.52911
DLD	-0.12841	0.49857	-0.76203	0.038356	-0.63362
TNFRSF11A	0.099028	0.99642	-0.76455	0.038356	-0.863578
TSR2	-0.44971	0.27822	-0.7653	0.038356	-0.31559
UBA5	-0.66358	0.14667	-0.76393	0.038356	-0.10035
AP1G2	0.10316	0.99001	1.2794	0.040323	1.17624
CLPTM1	-0.0038189	0.78428	-0.76059	0.040323	-0.756771
MESDC2	-0.15151	0.4621	-0.76066	0.040323	-0.60915
SNRK	0.44465	0.30848	1.2766	0.040323	0.83195
ZPBP	-0.37614	0.29623	-0.76149	0.040323	-0.38535
AGBL4	0.054743	0.91895	-0.75356	0.042394	-0.808303
BCL2L2	-0.19425	0.40012	-0.74688	0.042394	-0.55263
C16orf3	-0.023364	0.73777	-0.75435	0.042394	-0.730986
CCDC88A	0.0057027	0.8098	-0.75357	0.042394	-0.759273
CROCC	-0.10282	0.55126	-0.75242	0.042394	-0.6496
DDX21	-1.0357	0	-0.74674	0.042394	0.28896
DGCR6	-0.30857	0.31579	-0.75153	0.042394	-0.44296
ETV1	-0.40401	0.28562	-0.74494	0.042394	-0.34093
GEMIN5	-0.65813	0.14667	-0.74964	0.042394	-0.09151
GNG7	-0.78853	0.0625	-0.75281	0.042394	0.03572
IFI27L2	-0.63857	0.17221	-0.75294	0.042394	-0.11437
ITFG2	-0.18286	0.41844	-0.74665	0.042394	-0.56379
KCTD20	-0.11997	0.51608	-0.75712	0.042394	-0.63715
MRPL16	0.14626	0.89541	1.2706	0.042394	1.12434
NDUFS2	-0.5057	0.2316	-0.74991	0.042394	-0.24421
NSMCE2	-0.34543	0.30423	-0.7487	0.042394	-0.40327
PLXNB2	-0.1641	0.44361	-0.75367	0.042394	-0.58957
POP5	-0.4449	0.27822	-0.75358	0.042394	-0.30868
PSMD14	-0.36507	0.29956	-0.75165	0.042394	-0.38658
PTPRCAP	0.19901	0.76401	1.2671	0.042394	1.06809
RPAP2	-0.43438	0.27822	-0.75829	0.042394	-0.32391
SRD5A2	-0.31781	0.30848	-0.75864	0.042394	-0.44083
THAP11	-0.77232	0.0625	-0.75815	0.042394	0.01417
ZNF277	-0.45211	0.27822	-0.74796	0.042394	-0.29585
BCCIP	-0.26454	0.33465	-0.74207	0.043689	-0.47753
C19orf52	0.26604	0.58701	-0.74238	0.043689	-1.00842
CUL1	-0.49693	0.24154	-0.74335	0.043689	-0.24642
DHX35	-0.36798	0.2963	-0.73933	0.043689	-0.37135
ELL	-0.50866	0.23048	-0.74092	0.043689	-0.23226
HOXB4	-0.36906	0.29623	-0.74231	0.043689	-0.37325
MBLAC2	-0.081333	0.59537	-0.73837	0.043689	-0.657037
NOP2	-0.25957	0.33783	-0.73798	0.043689	-0.47841
SPTAN1	0.12033	0.95679	-0.74429	0.043689	-0.86462
SUPV3L1	-0.3211	0.30848	-0.74388	0.043689	-0.42278
TUBA3E	0.012879	0.8249	1.2566	0.045894	1.24372
BCL6	0.23251	0.67368	1.2531	0.048077	1.02059
CTAG2	0.015813	0.84331	-0.8885	0.048077	-0.904313
ARTN	-0.038462	0.69868	-0.72132	0.048998	-0.682858
C5orf15	0.055315	0.92019	-0.73096	0.048998	-0.786275
CCDC101	-0.61137	0.1809	-0.72896	0.048998	-0.11759
CCDC105	-0.10452	0.54866	-0.71829	0.048998	-0.61377
CCNT2	-0.34823	0.30369	-0.73223	0.048998	-0.384
CCS	-0.27744	0.32597	-0.7169	0.048998	-0.43946
CIRBP	0.042367	0.89181	-0.73532	0.048998	-0.777687
CPSF3	-0.45586	0.27822	-0.72988	0.048998	-0.27402
EMC6	-0.36251	0.30171	-0.71926	0.048998	-0.35675
FASN	-0.20524	0.38794	-0.72336	0.048998	-0.51812
GOLGA6L4	-0.68669	0.25615	-1.0513	0.048998	-0.36461
HAX1	-0.16203	0.44625	-0.71949	0.048998	-0.55746
HSD17B10	-0.40383	0.28562	-0.72102	0.048998	-0.31719
IGLON5	-0.13888	0.48192	-0.72524	0.048998	-0.58636
MAPK8IP3	0.30913	0.49316	-0.73109	0.048998	-1.04022
MRPL38	-0.58595	0.19444	-0.72525	0.048998	-0.1393
NAGA	-0.17918	0.42246	-0.72279	0.048998	-0.54361
NUMA1	-0.62057	0.17358	-0.71771	0.048998	-0.09714
PLCB3	-0.25913	0.33811	-0.73565	0.048998	-0.47652
RPL5	-0.38938	0.29144	-0.72283	0.048998	-0.33345
RPS13	0.097371	0.99834	-0.72247	0.048998	-0.819841
SCO1	-0.40186	0.28721	-0.72303	0.048998	-0.32117
SERAC1	-0.21392	0.37899	-0.72838	0.048998	-0.51446
SFRP5	0.086722	0.98333	-0.7304	0.048998	-0.817122
SMARCA4	0.045776	0.89962	-0.71913	0.048998	-0.764906
SPDYE5	-0.44603	0.30233	-1.0571	0.048998	-0.61107
THUMPD2	-0.22221	0.36996	-0.73478	0.048998	-0.51257
TRRAP	-0.23945	0.4187	-1.0559	0.048998	-0.81645
TTF1	-0.99987	0	-0.72986	0.048998	0.27001
TUBG1	-0.36889	0.29623	-0.72858	0.048998	-0.35969
ZNF407	-0.59144	0.19444	-0.72213	0.048998	-0.13069
ZNF575	-0.20239	0.38961	-0.72397	0.048998	-0.52158
ASAH2B	-0.13993	0.48012	-0.71552	0.050549	-0.57559
G6PD	-0.69661	0.13655	-0.71598	0.050549	-0.01937
GPR137B	0.14351	0.9014	-0.71554	0.050549	-0.85905
GPR39	0.38501	0.36689	1.2417	0.050549	0.85669
HAUS1	-0.48898	0.24467	-0.71552	0.050549	-0.22654
ABCA13	-0.19096	0.4053	-0.71046	0.051125	-0.5195
ADCY8	-0.60617	0.18826	-0.71342	0.051125	-0.10725
AMBRA1	-0.22394	0.36968	-0.71242	0.051125	-0.48848
ARHGAP19	-0.16459	0.44291	-0.71313	0.051125	-0.54854
BRK1	-0.3871	0.29144	-0.70542	0.051125	-0.31832
CFI	-0.4925	0.24368	-0.70345	0.051125	-0.21095
CLCC1	-0.41332	0.28352	-0.71175	0.051125	-0.29843
CPSF7	-0.19534	0.39984	-0.70805	0.051125	-0.51271
CYB5R3	-0.22131	0.37002	-0.70713	0.051125	-0.48582
DKK1	-0.19141	0.4048	-0.70114	0.051125	-0.50973
ELAC2	-0.76191	0.063694	-0.71482	0.051125	0.04709
GP1BB	-0.18671	0.41336	-0.71379	0.051125	-0.52708
HTRA2	-0.37673	0.29623	-0.70319	0.051125	-0.32646
ILF3	-0.28948	0.32192	-0.70933	0.051125	-0.41985
KCNIP2	-0.15144	0.4621	-0.70805	0.051125	-0.55661
LSM2	-1.047	0	-0.70625	0.051125	0.34075
N6AMT1	-0.42367	0.28027	-0.71379	0.051125	-0.29012
NPRL2	-0.39174	0.29014	-0.70547	0.051125	-0.31373
NUDT16L1	-0.1901	0.40707	-0.70537	0.051125	-0.51527
OGDH	-0.028453	0.72486	-0.70175	0.051125	-0.673297
OSGEP	-0.31485	0.31122	-0.70839	0.051125	-0.39354
PCCB	0.042117	0.89115	-0.71313	0.051125	-0.755247
PEX16	0.082025	0.97477	-0.70579	0.051125	-0.787815
PEX3	-0.23159	0.36375	-0.71179	0.051125	-0.4802
RNF169	0.24154	0.65124	-0.70783	0.051125	-0.94937
SLC22A20	-0.22994	0.36621	-0.7086	0.051125	-0.47866
SPANXF1	-0.53707	0.26667	-0.87508	0.051125	-0.33801
SRRD	-0.15364	0.46007	-0.70114	0.051125	-0.5475
TBRG4	-0.33267	0.30423	-0.71012	0.051125	-0.37745
TH	-0.29256	0.3177	-0.70564	0.051125	-0.41308
TIMM50	-0.29679	0.31699	-0.70998	0.051125	-0.41319
TUBB4B	-0.63184	0.17358	-0.70578	0.051125	-0.07394
ZNF623	-0.18416	0.4184	-0.70496	0.051125	-0.5208
CTCF	-0.55342	0.21331	-0.6961	0.052	-0.14268
DESI1	-0.017038	0.752	-0.6975	0.052	-0.680462
DTYMK	-0.67587	0.14234	-0.69973	0.052	-0.02386
HECW2	0.19762	0.7682	-0.70102	0.052	-0.89864
INTS6	-0.48978	0.24467	-0.69639	0.052	-0.20661
KLF7	0.090746	0.99204	-0.69804	0.052	-0.788786
NDUFS1	-0.30001	0.31699	-0.69893	0.052	-0.39892
PES1	-0.82918	0.041667	-0.69821	0.052	0.13097
RBM17	-0.34006	0.30423	-0.69575	0.052	-0.35569
RPLP2	-0.12198	0.51106	1.2271	0.052	1.34908
TOE1	-0.68559	0.13655	-0.69827	0.052	-0.01268
ARPC3	-0.98347	0	-0.69505	0.053571	0.28842
CENPE	-0.65442	0.14667	-0.69545	0.053571	-0.04103
ELP3	-1.1504	0	-0.69457	0.053571	0.45583
PRR22	-0.24681	0.34931	-0.69347	0.055118	-0.44666
TCEB3CL	-0.25398	0.3427	-0.69326	0.055118	-0.43928
UBA52	-0.48197	0.25318	-0.69351	0.055118	-0.21154
UBE2S	0.27688	0.56487	-0.69219	0.055118	-0.96907
ASGR2	-0.022509	0.7396	-0.6879	0.055985	-0.665391
FUT5	-0.021336	0.74255	-0.68764	0.055985	-0.666304
IFNLR1	-0.65248	0.14803	-0.69082	0.055985	-0.03834
MTMR2	-0.22517	0.36928	1.2003	0.055985	1.42547
RGAG1	-0.13677	0.48843	-0.68723	0.055985	-0.55046
SPAG5	0.076159	0.96314	-0.689	0.055985	-0.765159
WDR4	-0.22474	0.36936	-0.68842	0.055985	-0.46368
XPO6	-0.31919	0.30848	-0.68878	0.055985	-0.36959
ZSCAN30	-0.58374	0.24368	-0.84	0.055985	-0.25626
POM121	0.059122	0.93358	-0.83425	0.057692	-0.893372
C7orf55-LUC7L2	-0.31431	0.3177	-0.82161	0.05916	-0.5073
LOC100127983	0.4515	0.3055	1.196	0.05916	0.7445
NUP35	-0.62668	0.17358	-0.6869	0.05916	-0.06022
PTPN23	-0.42465	0.28027	-0.68665	0.05916	-0.262
ANKRD46	-0.086158	0.58477	-0.68556	0.059813	-0.599402
CD81	-0.23168	0.36375	-0.684	0.059813	-0.45232
DHX37	-0.1167	0.52347	-0.6839	0.059813	-0.5672
KRTAP1-1	0.033181	0.87075	-0.68633	0.059813	-0.719511
MRPS24	-0.038741	0.72126	-0.80372	0.059813	-0.764979
NAA38	-1.0443	0	-0.68451	0.059813	0.35979
NWD1	-0.081915	0.5943	-0.68567	0.059813	-0.603755
OR4F16	-0.51708	0.27822	-0.80605	0.059813	-0.28897
RPL13	-1.5222	0	-0.68481	0.059813	0.83739
RPL18A	-1.4308	0	-0.68606	0.059813	0.74474
AANAT	0.11456	0.96608	-0.68284	0.060773	-0.7974
AARS	-0.42835	0.27963	-0.68297	0.060773	-0.25462
ABCA4	0.013846	0.82728	-0.68311	0.060773	-0.696956
C5orf38	0.36526	0.39168	1.1846	0.060773	0.81934
PSMB1	-0.40923	0.28352	-0.68286	0.060773	-0.27363
SHISA7	0.22149	0.70384	1.1826	0.060773	0.96111
FSHR	0.047211	0.90157	1.1655	0.062271	1.11829
RRP15	-0.46219	0.2682	-0.68207	0.062271	-0.21988
TFDP2	0.28828	0.54039	1.1718	0.062271	0.88352
CAMP	-0.66129	0.14667	-0.68056	0.063521	-0.01927
DPY30	-0.48444	0.25	-0.68026	0.063521	-0.19582
RBMS1	-0.11688	0.52285	-0.68032	0.063521	-0.56344
SLIRP	-0.3749	0.29623	-0.68108	0.063521	-0.30618
ZNF721	-0.15441	0.45895	-0.68158	0.063521	-0.52717
AKR1E2	-0.35402	0.30364	-0.6682	0.064286	-0.31418
ALG1	-0.25582	0.34022	-0.64596	0.064286	-0.39014
APOO	-0.36428	0.30082	-0.66072	0.064286	-0.29644
ASNS	-0.5643	0.20947	-0.65253	0.064286	-0.08823
ATL1	0.097775	0.99806	-0.66604	0.064286	-0.763815
BOLA1	-0.10463	0.54787	-0.64755	0.064286	-0.54292
C10orf82	-0.14412	0.47119	-0.64455	0.064286	-0.50043
C14orf80	-0.60369	0.19014	-0.65962	0.064286	-0.05593
C17orf58	-0.12135	0.51218	-0.63466	0.064286	-0.51331
C17orf70	-0.085468	0.58638	-0.63336	0.064286	-0.547892
C1orf109	-0.49406	0.24368	-0.64279	0.064286	-0.14873
C2orf68	-0.044349	0.68378	-0.65005	0.064286	-0.605701
C2orf71	-0.29686	0.31699	-0.6782	0.064286	-0.38134
CALML6	-0.064914	0.63555	-0.65383	0.064286	-0.588916
CAPN2	-0.041277	0.69161	-0.66604	0.064286	-0.624763
CCDC107	-0.085866	0.58518	-0.65246	0.064286	-0.566594
CCT7	-0.448	0.27822	-0.63443	0.064286	-0.18643
CD79B	-0.16221	0.44596	-0.65758	0.064286	-0.49537
CDH22	-0.24916	0.34673	-0.63336	0.064286	-0.3842
CDH9	-0.18401	0.4184	-0.63582	0.064286	-0.45181
CEP63	0.23219	0.67425	-0.66206	0.064286	-0.89425
CHDH	-0.0461	0.67882	-0.66847	0.064286	-0.62237
CLEC16A	-0.0067606	0.77765	-0.63631	0.064286	-0.629549
CLIP1	-0.2488	0.34673	-0.63972	0.064286	-0.39092
COQ4	-0.74168	0.10326	-0.66663	0.064286	0.07505
COQ7	-0.25265	0.34371	-0.65162	0.064286	-0.39897
CSAG1	-0.038586	0.69868	-0.63238	0.064286	-0.593794
DBR1	-0.02316	0.73826	-0.65391	0.064286	-0.63075
DHX36	-0.69702	0.13655	-0.65829	0.064286	0.03873
DUSP1	-0.05047	0.66955	-0.65332	0.064286	-0.60285
DYNLL1	-0.33559	0.30423	-0.66562	0.064286	-0.33003
EIF4A3	-0.28884	0.32219	-0.66736	0.064286	-0.37852
EPRS	-0.57425	0.20866	-0.65616	0.064286	-0.08191
ERMARD	-0.124	0.50735	-0.63404	0.064286	-0.51004
FAM3B	-0.19444	0.40012	-0.64075	0.064286	-0.44631
FARS2	-0.11003	0.53704	-0.6489	0.064286	-0.53887
FBXL3	0.056676	0.9226	-0.65057	0.064286	-0.707246
FBXO33	-0.22908	0.36645	-0.65486	0.064286	-0.42578
FBXW7	0.055573	0.92019	1.1566	0.064286	1.10103
FKBP5	-0.14958	0.4636	-0.63906	0.064286	-0.48948
FKBPL	-0.28899	0.32217	-0.67837	0.064286	-0.38938
FMO5	-0.35318	0.30364	-0.67285	0.064286	-0.31967
FOXP2	0.24011	0.65373	-0.66912	0.064286	-0.90923
FTCD	-0.089276	0.57974	-0.63584	0.064286	-0.546564
GLI2	0.19312	0.77975	-0.66649	0.064286	-0.85961
GNG5	-0.089836	0.57889	-0.6556	0.064286	-0.565764
GNL2	-0.55953	0.21014	-0.66868	0.064286	-0.10915
GRAPL	-0.10378	0.62253	-0.96051	0.064286	-0.85673
HARS	-0.31833	0.30848	-0.65943	0.064286	-0.3411
HIBCH	0.2129	0.72683	1.1434	0.064286	0.9305
HOXC8	0.0037891	0.80443	-0.63972	0.064286	-0.643509
HYOU1	-0.47333	0.25662	-0.66448	0.064286	-0.19115
HYPK	-0.0039822	0.78409	-0.63559	0.064286	-0.631608
IAPP	0.11932	0.95861	-0.64318	0.064286	-0.7625
INADL	-0.27375	0.32812	-0.67846	0.064286	-0.40471
ISG20L2	-0.47109	0.25806	-0.65337	0.064286	-0.18228
ITCH	-0.065333	0.63506	-0.67842	0.064286	-0.613087
JMJD4	0.17773	0.82104	-0.64829	0.064286	-0.82602
KBTBD11	-0.58876	0.19444	-0.6463	0.064286	-0.05754
KLC1	0.0080889	0.81466	-0.66568	0.064286	-0.673769
LONP1	-0.73038	0.11518	-0.64522	0.064286	0.08516
LOXL4	-0.29687	0.31699	-0.65735	0.064286	-0.36048
LRRC1	-0.1404	0.47925	-0.66679	0.064286	-0.52639
MAST3	0.11754	0.96233	-0.66784	0.064286	-0.78538
MESP1	-0.69181	0.13655	-0.66446	0.064286	0.02735
MRPL24	-0.29941	0.31699	-0.66401	0.064286	-0.3646
MRPL28	-0.38859	0.29144	-0.64056	0.064286	-0.25197
MYLK4	0.068556	0.94911	-0.67282	0.064286	-0.741376
MYOD1	-0.086933	0.58368	-0.66685	0.064286	-0.579917
NCAPD3	-0.63664	0.17358	-0.63864	0.064286	-0.002
NDUFA13	-0.57159	0.20947	-0.65356	0.064286	-0.08197
NIPAL3	-0.013237	0.75983	-0.67273	0.064286	-0.659493
NOLC1	-0.3136	0.31151	-0.66163	0.064286	-0.34803
NOS3	-0.15872	0.45209	-0.67204	0.064286	-0.51332
NRBP1	-0.48413	0.25	-0.64189	0.064286	-0.15776
NUP50	-0.50318	0.2316	-0.65259	0.064286	-0.14941
NUPL1	-0.37089	0.29623	-0.64988	0.064286	-0.27899
OR9K2	0.038103	0.88172	1.1465	0.064286	1.1084
PABPC1L	-0.097104	0.56455	-0.66889	0.064286	-0.571786
PACSIN2	-0.05368	0.66024	-0.64506	0.064286	-0.59138
PLGLB2	-1.1445	0.27822	-2.555	0.064286	-1.4105
PLS3	-0.44797	0.27822	-0.63337	0.064286	-0.1854
POLR2I	-0.089003	0.57985	-0.63901	0.064286	-0.550007
POLR3B	-0.46365	0.26667	-0.66086	0.064286	-0.19721
PPP1CC	-0.30165	0.31699	-0.64009	0.064286	-0.33844
PPP6R2	0.041189	0.8884	-0.67513	0.064286	-0.716319
PRAP1	-0.4206	0.2822	-0.67265	0.064286	-0.25205
PRRX2	0.26585	0.58742	-0.65592	0.064286	-0.92177
PSD3	0.33911	0.43702	1.1416	0.064286	0.80249
PTCRA	-0.48954	0.24467	-0.67234	0.064286	-0.1828
PURG	0.13795	0.9147	-0.6359	0.064286	-0.77385
RBFA	-0.47667	0.25443	-0.63207	0.064286	-0.1554
RBM39	-0.79256	0.0625	-0.64931	0.064286	0.14325
RBM4B	-0.52116	0.22418	-0.63913	0.064286	-0.11797
RBM7	-0.34094	0.30423	-0.6421	0.064286	-0.30116
RBMX	-0.45129	0.27822	-0.65946	0.064286	-0.20817
RFC3	-0.35745	0.30233	-0.67131	0.064286	-0.31386
RPH3A	0.24608	0.64	-0.65056	0.064286	-0.89664
RPL26L1	-0.021878	0.74086	-0.66843	0.064286	-0.646552
RPL3L	-0.32848	0.30488	-0.64344	0.064286	-0.31496
RPS28	-0.33977	0.30423	-0.67059	0.064286	-0.33082
RSL24D1	-1.1682	0	-0.66592	0.064286	0.50228
RUVBL2	-0.26292	0.33523	-0.63917	0.064286	-0.37625
SCFD1	-0.562	0.20947	-0.64409	0.064286	-0.08209
SCIN	-0.063667	0.63932	-0.65232	0.064286	-0.588653
SIRPA	-0.30657	0.31699	-0.67066	0.064286	-0.36409
SIRT4	-0.1139	0.52912	-0.63481	0.064286	-0.52091
SLC25A26	-0.8576	0.0375	-0.67394	0.064286	0.18366
SLC5A10	-0.46413	0.26667	-0.66479	0.064286	-0.20066
SNRPA	-0.60972	0.1809	-0.64575	0.064286	-0.03603
SON	-0.1999	0.39336	-0.64794	0.064286	-0.44804
SRCAP	0.020142	0.84154	-0.65776	0.064286	-0.677902
SRP19	-0.43722	0.27822	-0.67867	0.064286	-0.24145
SRSF3	-0.23543	0.35967	-0.63255	0.064286	-0.39712
TAF11	-0.4719	0.25761	-0.66511	0.064286	-0.19321
TFAP4	-0.23219	0.36298	-0.66388	0.064286	-0.43169
TICRR	-0.87983	0.030303	-0.65364	0.064286	0.22619
TIGD1	-0.16296	0.44437	-0.66986	0.064286	-0.5069
TIMM13	-0.51985	0.22432	-0.64757	0.064286	-0.12772
TIMMDC1	-0.51535	0.22627	-0.65687	0.064286	-0.14152
TIMP1	0.039985	0.88483	-0.65475	0.064286	-0.694735
TLR4	-0.12618	0.50369	-0.64067	0.064286	-0.51449
TLR9	-0.26897	0.33094	-0.65903	0.064286	-0.39006
TMEM216	-0.0060364	0.77951	-0.64259	0.064286	-0.636554
TMEM248	0.013567	0.82628	-0.65607	0.064286	-0.669637
TMEM64	-0.099634	0.55765	-0.64849	0.064286	-0.548856
TMEM82	0.024334	0.8511	-0.63817	0.064286	-0.662504
TNFRSF10B	0.1114	0.97314	-0.67447	0.064286	-0.78587
TPI1	-0.82771	0.041667	-0.63992	0.064286	0.18779
TSC22D1	-0.043132	0.68666	-0.65762	0.064286	-0.614488
TTC5	-0.31229	0.31154	-0.64803	0.064286	-0.33574
U2SURP	0.35738	0.4048	1.1551	0.064286	0.79772
UPP2	-0.12173	0.51169	-0.6554	0.064286	-0.53367
URI1	0.061828	0.93452	-0.63212	0.064286	-0.693948
USP48	-0.21969	0.37243	-0.63615	0.064286	-0.41646
VEGFA	0.013728	0.82681	-0.66802	0.064286	-0.681748
WAC	-0.76783	0.063694	-0.67629	0.064286	0.09154
WDR1	-0.75946	0.067901	-0.6337	0.064286	0.12576
WDR24	-0.91159	0.016393	-0.63995	0.064286	0.27164
WDR77	-0.23807	0.35666	-0.66034	0.064286	-0.42227
XAB2	-0.2441	0.35119	-0.63342	0.064286	-0.38932
ZBTB1	0.07555	0.96276	-0.65499	0.064286	-0.73054
ZFP1	0.12682	0.94285	-0.6733	0.064286	-0.80012
RIOK1	-0.5933	0.19413	-0.63156	0.065621	-0.03826
CCNE1	-0.11374	0.52989	-0.62832	0.065919	-0.51458
CYP2U1	-0.40479	0.28562	-0.62855	0.065919	-0.22376
FOXD4L1	-0.28555	0.32393	-0.62924	0.065919	-0.34369
KIAA1407	-0.039676	0.69646	-0.63032	0.065919	-0.590644
RPRD1B	-0.29794	0.31699	-0.63053	0.065919	-0.33259
RPS10-NUDT3	-1.1501	0.19413	-1.2276	0.065919	-0.0775
RQCD1	-0.20927	0.38259	1.137	0.065919	1.34627
SLC18A1	-0.032993	0.71177	-0.62965	0.065919	-0.596657
SORBS3	0.021369	0.84442	-0.62916	0.065919	-0.650529
TRPC5OS	-0.022498	0.7396	-0.63068	0.065919	-0.608182
WFDC3	-0.15746	0.45491	-0.63068	0.065919	-0.47322
ACTB	-0.22966	0.36621	-0.62359	0.066127	-0.39393
BBS4	-0.19918	0.39384	-0.62529	0.066127	-0.42611
BCDIN3D	-0.12453	0.50651	-0.62338	0.066127	-0.49885
BIRC7	-0.38178	0.29623	-0.62475	0.066127	-0.24297
C1orf64	-0.33839	0.30423	-0.62822	0.066127	-0.28983
CCDC113	-0.19646	0.39701	-0.62219	0.066127	-0.42573
CLP1	0.10667	0.98142	-0.62353	0.066127	-0.7302
COQ6	-0.69835	0.13655	-0.62661	0.066127	0.07174
COX16	-0.19068	0.40592	-0.62801	0.066127	-0.43733
EBI3	-0.018331	0.74902	-0.62315	0.066127	-0.604819
FDXR	-0.54555	0.21501	-0.62618	0.066127	-0.08063
GOLGA8O	-0.58513	0.19444	-0.62392	0.066127	-0.03879
HTR7	-0.074522	0.6122	-0.62486	0.066127	-0.550338
INHBB	-0.029337	0.72211	-0.62192	0.066127	-0.592583
INO80B	0.025686	0.85345	-0.62756	0.066127	-0.653246
KIAA1199	0.24344	0.64717	-0.62124	0.066127	-0.86468
LINGO3	0.25729	0.60929	1.1354	0.066127	0.87811
MRP63	-0.54794	0.21501	-0.62428	0.066127	-0.07634
NDUFB5	-0.37805	0.29623	-0.62777	0.066127	-0.24972
PCNA	-0.94559	0	-0.62527	0.066127	0.32032
RANGAP1	-0.46483	0.26465	-0.62158	0.066127	-0.15675
RSPH1	-0.14556	0.46952	-0.62474	0.066127	-0.47918
SCGB1D4	-0.26474	0.33404	-0.62595	0.066127	-0.36121
TBCD	-0.46381	0.26667	-0.62394	0.066127	-0.16013
TRIM63	-0.58472	0.19444	-0.62265	0.066127	-0.03793
TRMT112	-0.49795	0.24154	-0.62337	0.066127	-0.12542
WDR83	-0.12861	0.49857	-0.62361	0.066127	-0.495
C6orf15	0.21707	0.71582	-0.62033	0.067204	-0.8374
GSTM2	-0.2357	0.37675	-0.75793	0.067204	-0.52223
SYK	0.10602	0.98332	-0.62068	0.067204	-0.7267
CNOT8	-0.016836	0.75226	-0.6188	0.067909	-0.601964
COL9A3	0.13463	0.92232	-0.61862	0.067909	-0.75325
DOCK7	-0.32384	0.30648	-0.61903	0.067909	-0.29519
NBAS	-0.28919	0.32217	-0.61883	0.067909	-0.32964
POLRMT	-0.99739	0	-0.61983	0.067909	0.37756
SLC25A19	0.040344	0.88536	-0.6189	0.067909	-0.659244
TMEM244	0.14771	0.89149	-0.61873	0.067909	-0.76644
ADAMTS14	-0.092249	0.57366	-0.61698	0.068241	-0.524731
CDC6	0.021492	0.84453	-0.61556	0.068241	-0.637052
COPG1	-0.33493	0.30423	-0.6165	0.068241	-0.28157
HOXD13	0.076848	0.96372	-0.61776	0.068241	-0.694608
KRTAP4-11	-0.27718	0.32597	-0.61695	0.068241	-0.33977
PET117	-0.79733	0.0625	-0.61674	0.068241	0.18059
POLR1C	-0.37396	0.29623	-0.61663	0.068241	-0.24267
PPAPDC3	0.049588	0.9075	-0.61759	0.068241	-0.667178
RRAS	-0.053696	0.66024	-0.61694	0.068241	-0.563244
SLC22A14	-0.13314	0.49279	-0.6153	0.068241	-0.48216
UBE2K	-0.6836	0.14234	-0.61587	0.068241	0.06773
TAGLN3	-0.63261	0.17358	-0.6148	0.069372	0.01781
WDR61	-0.23192	0.36345	-0.61502	0.069372	-0.3831
ARL17A	-0.3765	0.30369	-0.73436	0.070088	-0.35786
ARPC4	-0.22484	0.36936	-0.61043	0.070088	-0.38559
BOK	-0.14158	0.47517	-0.61374	0.070088	-0.47216
CBLC	-0.24033	0.35362	-0.60873	0.070088	-0.3684
CBX7	-0.054595	0.65839	-0.60867	0.070088	-0.554075
COPB2	-0.57344	0.20866	-0.60964	0.070088	-0.0362
COX15	-0.7863	0.0625	-0.6132	0.070088	0.1731
COX5A	-0.1698	0.43599	-0.61342	0.070088	-0.44362
CTNNAL1	0.19911	0.76354	-0.60969	0.070088	-0.8088
FAIM2	0.091451	0.99338	1.1195	0.070088	1.02805
GPR35	-0.60039	0.19014	-0.61214	0.070088	-0.01175
GPX8	0.041604	0.88963	-0.60752	0.070088	-0.649124
HOXA4	0.10066	0.99471	-0.60668	0.070088	-0.70734
KLF17	-0.36318	0.30098	-0.60797	0.070088	-0.24479
KLK5	-0.083538	0.59091	-0.606	0.070088	-0.522462
MINOS1	-0.68017	0.14234	-0.6081	0.070088	0.07207
MORN5	-0.26845	0.33116	-0.60817	0.070088	-0.33972
MVD	0.33747	0.44061	-0.61072	0.070088	-0.94819
NUS1	-0.30511	0.31699	1.1216	0.070088	1.42671
OR2V2	-0.47515	0.25615	-0.60667	0.070088	-0.13152
OR5D13	-0.43377	0.27822	-0.60986	0.070088	-0.17609
OR8I2	-0.30391	0.31699	-0.6097	0.070088	-0.30579
PDHA1	-0.13119	0.49564	-0.60882	0.070088	-0.47763
PGS1	-0.61609	0.18041	-0.61217	0.070088	0.00392
PROKR1	0.0051938	0.80805	-0.6069	0.070088	-0.612094
PRR9	-0.22482	0.36936	-0.61	0.070088	-0.38518
RAB3IL1	-0.11002	0.53704	-0.60588	0.070088	-0.49586
SGOL1	-0.13106	0.49599	-0.60777	0.070088	-0.47671
SNRNP200	-0.43581	0.27822	-0.60713	0.070088	-0.17132
TRIM45	0.2378	0.65978	-0.61085	0.070088	-0.84865
UBE2A	-0.43502	0.27822	-0.60718	0.070088	-0.17216
UQCRC1	-0.13015	0.4965	-0.60772	0.070088	-0.47757
UVSSA	0.22433	0.69673	-0.61414	0.070088	-0.83847
ZSCAN2	0.11954	0.95832	-0.61174	0.070088	-0.73128
CSRP1	-0.042523	0.68797	-0.60391	0.070984	-0.561387
GRB7	-0.4146	0.28352	-0.60385	0.070984	-0.18925
MAF1	-0.51185	0.22938	-0.60388	0.070984	-0.09203
ZNF446	-0.17943	0.42193	-0.60441	0.070984	-0.42498
EIF1AX	-0.57808	0.20565	-0.60274	0.071693	-0.02466
GAP43	0.20017	0.76066	-0.60292	0.071693	-0.80309
KNSTRN	-0.22268	0.36968	-0.60282	0.071693	-0.38014
MFN2	-0.56852	0.20947	-0.60329	0.071693	-0.03477
TEX28	-0.028848	0.72361	-0.60251	0.071693	-0.573662
ZSWIM3	0.19135	0.78409	-0.60362	0.071693	-0.79497
CELSR3	-0.12443	0.50651	-0.60212	0.072039	-0.47769
LCE1A	-0.57581	0.20565	-0.60204	0.072039	-0.02623
MTRF1	0.45097	0.3058	-0.6015	0.072039	-1.05247
POLR2J2	0.05692	0.93452	-0.91526	0.072039	-0.97218
PSMC3	-0.58341	0.20085	-0.60159	0.072039	-0.01818
SKA2	-0.53037	0.21501	-0.60151	0.072039	-0.07114
TBL3	-0.53126	0.21501	-0.60154	0.072039	-0.07028
TCEB1	-0.31437	0.31151	-0.60186	0.072039	-0.28749
CMPK1	-0.44491	0.27822	-0.59923	0.072551	-0.15432
METTL20	0.25798	0.6077	-0.60009	0.072551	-0.85807
NSMCE4A	-0.45673	0.27822	-0.60049	0.072551	-0.14376
PPP1R32	-0.22578	0.36873	-0.60025	0.072551	-0.37447
PSMB11	-0.0020907	0.78876	-0.59966	0.072551	-0.597569
RPL12	-0.78698	0.0625	-0.60045	0.072551	0.18653
SYNPO2L	-0.11537	0.52656	-0.60067	0.072551	-0.4853
TMEM109	-0.18366	0.4184	-0.60126	0.072551	-0.4176
AGAP2	-0.39513	0.29012	-0.59646	0.073696	-0.20133
ALG2	-0.34038	0.30423	-0.59463	0.073696	-0.25425
ASH2L	-0.56517	0.20947	-0.59708	0.073696	-0.03191
ATAD3A	-0.79046	0.0625	-0.59228	0.073696	0.19818
C16orf59	-0.41114	0.28352	-0.58699	0.073696	-0.17585
CLASRP	-0.6565	0.14667	-0.58743	0.073696	0.06907
COA4	-0.069564	0.62372	-0.59731	0.073696	-0.527746
COL4A3BP	0.0045672	0.80631	-0.58969	0.073696	-0.594257
COPS4	-0.63569	0.17358	-0.58472	0.073696	0.05097
CYP4F2	-0.30128	0.31699	-0.59024	0.073696	-0.28896
DDX4	0.24074	0.65278	1.1129	0.073696	0.87216
DPP4	-0.2922	0.3177	-0.59275	0.073696	-0.30055
EFNB3	-0.17103	0.43509	-0.59242	0.073696	-0.42139
EXOSC8	-0.72886	0.11856	-0.59015	0.073696	0.13871
FAM189A2	0.02539	0.85263	-0.59177	0.073696	-0.61716
FAM90A1	-0.48282	0.25318	-0.59718	0.073696	-0.11436
FBXL5	0.018752	0.83854	-0.5926	0.073696	-0.611352
FUT11	0.07932	0.96883	-0.59039	0.073696	-0.66971
GEN1	-0.54781	0.21501	-0.59772	0.073696	-0.04991
GIPR	-0.60731	0.18519	-0.5962	0.073696	0.01111
GON4L	0.10759	0.9802	1.111	0.073696	1.00341
GTF2H1	-0.090369	0.57769	-0.59682	0.073696	-0.506451
HCLS1	-0.12715	0.50013	-0.59141	0.073696	-0.46426
KATNB1	-0.47039	0.25974	-0.58771	0.073696	-0.11732
LMOD3	-0.30932	0.31432	-0.59116	0.073696	-0.28184
MCMBP	-0.34432	0.30423	-0.59168	0.073696	-0.24736
NAA25	-0.86218	0.0375	-0.5852	0.073696	0.27698
NDUFV2	-0.37576	0.29623	-0.58736	0.073696	-0.2116
NEMF	-0.58716	0.19444	-0.58897	0.073696	-0.00181
OSM	-0.096643	0.56547	-0.59213	0.073696	-0.495487
PARP9	-0.074625	0.6122	-0.58704	0.073696	-0.512415
PFN1	-0.56573	0.20947	-0.58817	0.073696	-0.02244
PKN2	-0.30239	0.31699	-0.58902	0.073696	-0.28663
PRKDC	-0.11716	0.52219	-0.58587	0.073696	-0.46871
PSMA3	-1.006	0	-0.59042	0.073696	0.41558
RPSA	-0.52571	0.21739	-0.58925	0.073696	-0.06354
SLC25A1	-0.082138	0.59382	-0.59462	0.073696	-0.512482
SMPD3	0.053747	0.91622	-0.58979	0.073696	-0.643537
SMYD1	0.10121	0.99394	-0.58902	0.073696	-0.69023
SPC24	-0.38712	0.29144	-0.59137	0.073696	-0.20425
THAP8	-0.12452	0.50651	-0.59173	0.073696	-0.46721
TNPO3	-0.29812	0.31699	-0.59474	0.073696	-0.29662
TOMM20	-0.65267	0.14803	-0.59661	0.073696	0.05606
TTC29	-0.61979	0.17358	-0.58834	0.073696	0.03145
TUBB2B	-0.070111	0.62253	-0.58872	0.073696	-0.518609
UBA3	-0.048781	0.67204	-0.58925	0.073696	-0.540469
UBE3B	0.14339	0.90153	1.1116	0.073696	0.96821
WDR93	-0.0287	0.72396	-0.59432	0.073696	-0.56562
ZNF131	-0.33401	0.30423	-0.58923	0.073696	-0.25522
ZNF141	-0.13095	0.496	-0.58931	0.073696	-0.45836
ZNF493	0.11291	0.97019	-0.59537	0.073696	-0.70828
ZNF91	-0.013926	0.75863	-0.59122	0.073696	-0.577294
KCNH6	-0.18081	0.42054	-0.58433	0.074745	-0.40352
AGAP4	-0.60538	0.18826	-0.57788	0.07564	0.0275
CCNL1	-0.26488	0.33404	-0.5789	0.07564	-0.31402
CENPBD1	-0.28439	0.32393	-0.58044	0.07564	-0.29605
COX17	-0.21229	0.38056	-0.57933	0.07564	-0.36704
FAM163B	-0.098813	0.55997	-0.58133	0.07564	-0.482517
FAM214A	-0.41222	0.28352	-0.58352	0.07564	-0.1713
FAN1	-0.00067122	0.79307	-0.57878	0.07564	-0.578109
GART	0.092636	0.9949	-0.58118	0.07564	-0.673816
IFFO1	-0.20646	0.38763	-0.58144	0.07564	-0.37498
LAMTOR2	-0.038814	0.69783	-0.5824	0.07564	-0.543586
LOC286238	-0.11068	0.53607	-0.58244	0.07564	-0.47176
OR5AK2	-0.1565	0.45551	-0.57882	0.07564	-0.42232
PDCL3	-0.68571	0.13655	-0.57897	0.07564	0.10674
PPP4C	-0.79675	0.0625	-0.57855	0.07564	0.2182
PSMB4	-0.24766	0.3481	-0.5809	0.07564	-0.33324
SFXN4	-0.10908	0.53906	-0.58214	0.07564	-0.47306
AGGF1	0.25267	0.62028	1.1037	0.076582	0.85103
FCGR2A	0.33968	0.43605	1.1046	0.076582	0.76492
RACGAP1	-0.39847	0.28749	-0.5771	0.077519	-0.17863
TXNRD3	-0.077105	0.6069	-0.57729	0.077519	-0.500185
C7orf61	0.46724	0.30233	1.1019	0.078194	0.63466
SEBOX	0.14083	0.90901	1.0998	0.078194	0.95897
TMEFF1	0.51283	0.3524	1.5115	0.078194	0.99867
ABHD3	0.012714	0.82478	-0.57629	0.078775	-0.589004
CCSER1	-0.034405	0.70912	-0.57634	0.078775	-0.541935
DNAJA3	-0.21682	0.37571	-0.57626	0.078775	-0.35944
PCP4	-0.020407	0.74406	-0.57608	0.078775	-0.555673
ANLN	-0.49608	0.24154	-0.57544	0.07909	-0.07936
BBS5	0.026679	0.8552	-0.57441	0.07909	-0.601089
BTN3A1	-0.77505	0.0625	-0.57496	0.07909	0.20009
HIST1H2BK	-0.37543	0.29623	-0.57474	0.07909	-0.19931
SMURF2	-0.15789	0.45421	-0.57501	0.07909	-0.41712
SPARCL1	0.053914	0.91668	-0.57533	0.07909	-0.629244
ZFR2	0.10593	0.98371	-0.57449	0.07909	-0.68042
COX8A	-0.026913	0.72855	-0.57399	0.080087	-0.547077
DDX47	-0.18156	0.41915	-0.57353	0.080906	-0.39197
MLF1IP	0.069113	0.94957	-0.57366	0.080906	-0.642773
CHIC2	-0.079286	0.60068	-0.57018	0.08111	-0.490894
CNTNAP1	0.084869	0.97955	-0.57085	0.08111	-0.655719
FAM109B	-0.0070449	0.77703	-0.57109	0.08111	-0.564045
MRPS12	-0.37587	0.29623	-0.57315	0.08111	-0.19728
NAE1	-0.84962	0.0375	-0.57214	0.08111	0.27748
PLA2G10	-0.40873	0.28352	-0.56977	0.08111	-0.16104
RAB39B	-0.0022684	0.78855	-0.5713	0.08111	-0.569032
SPANXN4	-0.59687	0.19302	-0.57204	0.08111	0.02483
TOR1AIP2	-0.034961	0.70836	-0.57009	0.08111	-0.535129
ATP6V1C1	0.036953	0.87926	1.0946	0.081138	1.05765
CYP2A6	-0.027748	0.72633	-0.56775	0.081138	-0.540002
DYNLT1	0.33566	0.44361	1.0946	0.081138	0.75894
LARS	-0.29723	0.31699	-0.5685	0.081138	-0.27127
MASTL	-0.52541	0.21739	-0.56778	0.081138	-0.04237
NR2F6	-0.24377	0.35119	-0.56782	0.081138	-0.32405
PHOX2B	0.031524	0.86685	1.0944	0.081138	1.06288
SLC22A7	-0.30637	0.31699	-0.56897	0.081138	-0.2626
SLITRK2	0.053232	0.91532	-0.56917	0.081138	-0.622402
SPCS1	-0.024192	0.73574	-0.56776	0.081138	-0.543568
STAG1	-0.23532	0.35989	-0.5677	0.081138	-0.33238
ANKRD33	-0.20088	0.39208	-0.56724	0.082019	-0.36636
EEF2	-0.16836	0.43668	-0.56723	0.082019	-0.39887
ATPAF1	0.084723	0.97945	-0.56619	0.082463	-0.650913
CHRNA7	-0.65956	0.26465	-0.85221	0.082463	-0.19265
PDSS2	-0.41051	0.28352	-0.56661	0.082463	-0.1561
PRIM2	-0.2789	0.32594	-0.56702	0.082463	-0.28812
RASA3	-0.35695	0.30233	-0.56716	0.082463	-0.21021
RILPL2	0.30078	0.50903	-0.56641	0.082463	-0.86719
TPP1	-0.66305	0.14667	-0.56624	0.082463	0.09681
BRIX1	-0.18181	0.4187	-0.56465	0.082559	-0.38284
C6orf165	0.029008	0.86094	-0.56372	0.082559	-0.592728
CYB561	-0.36883	0.29623	-0.56456	0.082559	-0.19573
ESRP2	0.3543	0.41004	1.0926	0.082559	0.7383
FABP12	-0.17046	0.4356	-0.56319	0.082559	-0.39273
PFKFB4	-0.0071193	0.77703	-0.56408	0.082559	-0.556961
PTCD3	-0.35382	0.30364	-0.56496	0.082559	-0.21114
SPDL1	-0.27856	0.32594	-0.56376	0.082559	-0.2852
TSSK6	-0.054723	0.65815	-0.56336	0.082559	-0.508637
XKRX	-0.11864	0.51916	-0.5647	0.082559	-0.44606
ZDHHC3	-0.11216	0.53298	-0.56462	0.082559	-0.45246
BAG3	-0.00036392	0.79381	-0.56079	0.082907	-0.560426
C20orf202	0.11396	0.96778	-0.56255	0.082907	-0.67651
GPR108	0.12476	0.94595	-0.56152	0.082907	-0.68628
KIF20A	-0.37178	0.29623	-0.56287	0.082907	-0.19109
SLC27A6	0.07294	0.95904	-0.56265	0.082907	-0.63559
TRPV2	-0.34219	0.30423	-0.56233	0.082907	-0.22014
USP42	-0.50651	0.23048	-0.56186	0.082907	-0.05535
CUL7	-0.040678	0.69359	-0.56003	0.083673	-0.519352
LOC100505679	0.0079667	0.81443	-0.55998	0.083673	-0.567947
UQCRH	-0.29872	0.31699	-0.55959	0.083673	-0.26087
STK10	-0.23097	0.36484	-0.55905	0.08554	-0.32808
ZNF28	0.4086	0.36484	-0.68945	0.08554	-1.09805
CHRNB1	-0.092006	0.57366	-0.55714	0.085685	-0.465134
EIF2B1	0.0014108	0.79834	-0.55838	0.085685	-0.559791
EML6	0.13923	0.91217	-0.55795	0.085685	-0.69718
GPR179	-0.22192	0.36996	-0.55812	0.085685	-0.3362
HOGA1	-0.282	0.32502	-0.55754	0.085685	-0.27554
SGSM1	-0.20967	0.38173	-0.55743	0.085685	-0.34776
TCF3	-0.24231	0.35182	-0.55734	0.085685	-0.31503
TLR3	-0.26238	0.33591	-0.55787	0.085685	-0.29549
TRIP12	-0.31886	0.30848	-0.55778	0.085685	-0.23892
C1orf53	-0.14121	0.4756	-0.55631	0.086172	-0.4151
GNGT2	0.49732	0.28245	1.0838	0.086172	0.58648
NPC1	-0.21564	0.37672	1.0835	0.086172	1.29914
POLR2D	-0.20954	0.38208	-0.55646	0.086172	-0.34692
PURA	-0.03412	0.7099	-0.55649	0.086172	-0.52237
RPS11	0.278	0.56272	1.0846	0.086172	0.8066
DGUOK	0.29282	0.52792	-0.55579	0.087	-0.84861
EIF4ENIF1	-0.44852	0.27822	-0.55523	0.087562	-0.10671
LCE3D	-0.84137	0.041667	-0.55543	0.087562	0.28594
SEPT7	-0.30995	0.39401	-1.0824	0.087562	-0.77245
TTC9	-0.11222	0.53275	1.0802	0.087562	1.19242
ACSL6	0.38574	0.36645	-0.55271	0.087771	-0.93845
AMIGO1	-0.026556	0.72981	-0.55439	0.087771	-0.527834
ARPC2	-0.3602	0.30233	-0.55474	0.087771	-0.19454
ATP4B	0.017871	0.83694	-0.55311	0.087771	-0.570981
GABPA	-0.81222	0.054054	-0.55428	0.087771	0.25794
KRTAP23-1	0.016413	0.8341	-0.55306	0.087771	-0.569473
PHTF1	-0.14064	0.47843	-0.55257	0.087771	-0.41193
USP12	0.003185	0.80292	-0.55337	0.087771	-0.556555
ZNF354B	-0.78819	0.0625	-0.55351	0.087771	0.23468
EIF4G1	-0.77863	0.0625	-0.55114	0.088322	0.22749
ETNPPL	-0.23111	0.42916	-0.83626	0.088322	-0.60515
FOXD4L2	-0.21764	0.39603	-0.68449	0.088322	-0.46685
NR1H3	0.016141	0.83312	-0.55105	0.088322	-0.567191
POLB	-0.43194	0.2783	-0.55165	0.088322	-0.11971
ESRRA	0.14422	0.90009	-0.55066	0.089128	-0.69488
OAT	-0.39316	0.29014	-0.55072	0.089128	-0.15756
HOXD9	-0.099385	0.5587	-0.55025	0.089756	-0.450865
IL19	0.010522	0.82078	-0.55014	0.089756	-0.560662
LRRC48	-0.27855	0.32594	-0.55034	0.089756	-0.27179
MAGOH	0.34012	0.43599	-0.55044	0.089756	-0.89056
CRY1	0.077077	0.96458	-0.55006	0.090555	-0.627137
MTG2	-1.1296	0.22798	-1.5169	0.090555	-0.3873
CLEC1B	-0.28141	0.32517	-0.54636	0.090822	-0.26495
DDX39B	-0.32843	0.30488	-0.55002	0.090822	-0.22159
EPHA6	-0.14351	0.47219	-0.5486	0.090822	-0.40509
ERN2	-0.40419	0.28562	-0.54695	0.090822	-0.14276
FRY	-0.16035	0.4495	-0.54683	0.090822	-0.38648
GSX1	0.2765	0.56606	-0.54721	0.090822	-0.82371
HNRNPC	-0.17633	0.42785	-0.54755	0.090822	-0.37122
KCNA3	0.19971	0.76185	-0.5472	0.090822	-0.74691
KDM3B	0.13618	0.91888	-0.54738	0.090822	-0.68356
MRPL33	-0.67514	0.14234	-0.54744	0.090822	0.1277
RBM15B	-0.067918	0.62792	-0.54765	0.090822	-0.479732
TBC1D20	-0.58557	0.19444	-0.54987	0.090822	0.0357
TMEM11	-0.3402	0.30423	-0.54773	0.090822	-0.20753
TUBB	-0.58275	0.20211	-0.54795	0.090822	0.0348
UBE2I	-0.65859	0.14667	-0.54731	0.090822	0.11128
UFM1	-0.26228	0.33591	-0.54814	0.090822	-0.28586
VAX1	-0.11867	0.51916	-0.54736	0.090822	-0.42869
WDR36	-0.23974	0.35449	-0.54842	0.090822	-0.30868
ZC3H18	-0.39466	0.29012	-0.54699	0.090822	-0.15233
ATP6V1G1	-0.63909	0.17125	-0.54238	0.091163	0.09671
C1orf198	0.038234	0.88173	-0.54323	0.091163	-0.581464
C2orf70	-0.26799	0.33251	-0.5449	0.091163	-0.27691
C5orf63	-0.29178	0.3177	-0.54498	0.091163	-0.2532
CEACAM6	-0.62779	0.17358	-0.54324	0.091163	0.08455
CHCHD5	-0.33395	0.30423	-0.54501	0.091163	-0.21106
CLK4	0.0090908	0.81699	-0.54229	0.091163	-0.551381
CXCL12	-0.055363	0.65652	-0.54239	0.091163	-0.487027
CYP4F8	-0.052229	0.66444	-0.54432	0.091163	-0.492091
DNM2	-0.12295	0.50935	-0.54425	0.091163	-0.4213
ELTD1	0.44189	0.31094	1.0705	0.091163	0.62861
EP300	-0.013402	0.7597	-0.54238	0.091163	-0.528978
EPC1	-0.50798	0.23048	-0.54286	0.091163	-0.03488
F8A1	-0.43701	0.29014	-0.67662	0.091163	-0.23961
FREM1	-0.15127	0.4621	-0.54537	0.091163	-0.3941
HDAC7	-0.14168	0.47514	-0.54465	0.091163	-0.40297
INSC	0.24246	0.65002	1.0669	0.091163	0.82444
KDSR	-0.37638	0.29623	-0.54503	0.091163	-0.16865
LAGE3	-0.07613	0.60831	-0.546	0.091163	-0.46987
LSM7	-0.051906	0.66474	-0.54372	0.091163	-0.491814
MTFR1L	-0.24138	0.35319	-0.54535	0.091163	-0.30397
NDUFAF5	-0.076831	0.60752	-0.54306	0.091163	-0.466229
PJA1	0.12558	0.94497	1.0701	0.091163	0.94452
PLEKHA6	0.051493	0.91217	-0.54258	0.091163	-0.594073
PPARA	-0.080367	0.59758	-0.5427	0.091163	-0.462333
PPP2CA	-0.26397	0.33514	-0.5425	0.091163	-0.27853
PSMA6	-0.35136	0.30369	-0.54221	0.091163	-0.19085
SLC6A3	0.085678	0.98105	-0.5435	0.091163	-0.629178
XRN1	-0.26219	0.33591	-0.54555	0.091163	-0.28336
GTF3A	-0.040877	0.69312	-0.54157	0.091667	-0.500693
MYH15	0.43244	0.31699	1.0662	0.091667	0.63376
RYR1	0.12762	0.94047	-0.54185	0.091667	-0.66947
TMEM30A	-0.19492	0.39984	-0.54168	0.091667	-0.34676
ZPLD1	0.031648	0.86685	-0.54157	0.091667	-0.573218
OSBPL10	0.47445	0.29623	1.0657	0.092421	0.59125
CTU1	-0.49899	0.24113	-0.54038	0.092916	-0.04139
DAZL	-0.3227	0.30847	-0.54028	0.092916	-0.21758
SF3B2	-0.15294	0.46056	-0.53922	0.092916	-0.38628
TMEM218	-0.11037	0.53644	-0.53913	0.092916	-0.42876
TTLL5	-0.11918	0.51872	-0.54061	0.092916	-0.42143
PGAM1	-0.82555	0.041667	-0.53886	0.093407	0.28669
SLC30A2	-0.54271	0.21501	-0.53892	0.093407	0.00379
SPDYE2	-0.7712	0.22938	-0.82163	0.093407	-0.05043
DRD3	-0.1631	0.44415	-0.53828	0.093807	-0.37518
GTF3C1	-0.099711	0.55754	-0.53875	0.093807	-0.439039
MYH8	0.3114	0.48896	1.0626	0.093807	0.7512
PSMD9	-0.20855	0.38386	-0.53858	0.093807	-0.33003
RPL15	-0.68581	0.13655	-0.53861	0.093807	0.1472
AFF2	-0.22158	0.36996	-0.53711	0.094474	-0.31553
CHMP7	-0.52039	0.22418	-0.53663	0.094474	-0.01624
DNAJB4	-0.30079	0.31699	-0.53516	0.094474	-0.23437
ECHDC2	-0.17105	0.43509	-0.53645	0.094474	-0.3654
EIF3B	-0.54658	0.21501	-0.5369	0.094474	0.00968
GTF3C2	-0.060213	0.64795	-0.53517	0.094474	-0.474957
HSF4	-0.11321	0.53053	-0.53534	0.094474	-0.42213
LIN37	-0.2922	0.3177	-0.53776	0.094474	-0.24556
MPC2	-0.10791	0.54089	-0.53494	0.094474	-0.42703
MRPL4	-0.80982	0.054054	-0.53658	0.094474	0.27324
NOL8	-0.39987	0.28721	-0.5379	0.094474	-0.13803
RBMX2	-0.32005	0.30848	-0.5351	0.094474	-0.21505
RRP36	-0.48425	0.25	-0.53637	0.094474	-0.05212
SCAMP1	-0.31935	0.30848	-0.53681	0.094474	-0.21746
STON2	0.066767	0.94595	-0.53642	0.094474	-0.603187
SYT2	-0.29207	0.3177	-0.53568	0.094474	-0.24361
ZNF259	-0.36089	0.30233	-0.53584	0.094474	-0.17495
C2orf80	-0.28102	0.3254	-0.53478	0.094858	-0.25376
EDEM3	0.039556	0.88388	1.0598	0.094858	1.02024
FAM96B	-1.5176	0	-0.53461	0.094858	0.98299
LRRC47	-0.21912	0.37324	-0.5348	0.094858	-0.31568
TLR10	0.17371	0.83005	-0.5347	0.094858	-0.70841
MAN2A1	0.21269	0.72742	1.0585	0.096375	0.84581
PTCD1	-1.0029	0.22627	-1.0263	0.096375	-0.0234
RLIM	-0.33563	0.30423	-0.53326	0.096375	-0.19763
CSPP1	-0.060591	0.6466	-0.53266	0.096916	-0.472069
EP400	-0.4329	0.27822	-0.53215	0.096916	-0.09925
OR2M7	0.069049	0.94956	-0.53258	0.096916	-0.601629
PRG2	-0.63236	0.17358	-0.53234	0.096916	0.10002
HNRNPA0	-0.15749	0.45491	-0.53131	0.097625	-0.37382
ACSL4	-0.25079	0.34572	-0.53091	0.09816	-0.28012
GJD3	-0.010405	0.7689	-0.53082	0.09816	-0.520415
RBM34	-0.26899	0.33094	-0.53103	0.09816	-0.26204
SMARCE1	-0.18099	0.4203	1.0566	0.09816	1.23759
C4orf29	0.012323	0.82383	-0.52963	0.098776	-0.541953
MAML1	-0.12591	0.50414	-0.52916	0.098776	-0.40325
ABCB11	-0.0039557	0.78409	1.0548	0.098882	1.05876
CLEC2L	0.18271	0.80874	-0.52811	0.098882	-0.71082
CSTF1	-0.46973	0.25974	-0.52637	0.098882	-0.05664
E2F6	-0.2621	0.33591	-0.52626	0.098882	-0.26416
ELOVL6	-0.033975	0.71045	-0.52686	0.098882	-0.492885
EMC2	-0.49194	0.24467	-0.52708	0.098882	-0.03514
ENO1	-0.75125	0.091954	-0.52888	0.098882	0.22237
FAM46A	0.14074	0.90911	-0.52859	0.098882	-0.66933
HOXD11	-0.025925	0.73186	-0.52713	0.098882	-0.501205
IL25	0.20785	0.74119	-0.52846	0.098882	-0.73631
LBR	-0.16818	0.43702	-0.52878	0.098882	-0.3606
MAP3K12	-0.3283	0.30488	-0.52631	0.098882	-0.19801
PFDN6	-0.52736	0.21664	-0.526	0.098882	0.00136
SLC7A6	-0.28409	0.32393	-0.52615	0.098882	-0.24206
TFR2	-0.19115	0.40495	-0.52716	0.098882	-0.33601
TRIAP1	-0.47848	0.25368	-0.52701	0.098882	-0.04853
TTC4	-0.35831	0.30233	-0.5281	0.098882	-0.16979
UBOX5	-0.11344	0.53037	-0.5274	0.098882	-0.41396
STRN4	0.36427	0.39336	1.0533	0.099656	0.68903
LGSN	0.17705	0.82199	-0.52486	0.10043	-0.70191
DLGAP3	-0.10579	0.54479	-0.52445	0.1006	-0.41866
EFCAB2	-0.15554	0.45703	-0.52459	0.1006	-0.36905
NOX5	0.096445	0.99991	-0.52306	0.1006	-0.619505
TDRD6	-0.39774	0.28971	-0.52277	0.1006	-0.12503
TMOD1	-0.2927	0.3177	-0.52393	0.1006	-0.23123
ZC4H2	-0.72105	0.12683	-0.52459	0.1006	0.19646
ZFP112	-0.281	0.32551	-0.52301	0.1006	-0.24201
ZNF774	-0.58045	0.20332	-0.52367	0.1006	0.05678
C2CD2L	-0.38838	0.29144	-0.52268	0.10128	-0.1343
C9orf41	-0.12569	0.50414	-0.52258	0.10128	-0.39689
ABCE1	-0.15877	0.45209	-0.52181	0.10151	-0.36304
BUD31	-0.83643	0.041667	-0.52021	0.10151	0.31622
CHDC2	-0.041193	0.69165	1.0498	0.10151	1.09099
CTXN2	-0.44748	0.27822	-0.52053	0.10151	-0.07305
EIF2S2	-0.12069	0.515	-0.5202	0.10151	-0.39951
MYBL2	-0.62651	0.17358	-0.522	0.10151	0.10451
NSMCE1	-0.81276	0.054054	-0.52218	0.10151	0.29058
OR4A5	0.074139	0.96085	-0.52076	0.10151	-0.594899
PAQR5	-0.043463	0.68626	-0.52207	0.10151	-0.478607
PTGES3L-AARSD1	0.62756	0.33708	-1.4511	0.10151	-2.07866
RTN4	0.09688	0.99954	-0.51984	0.10151	-0.61672
SSX1	0.043506	0.89471	1.0481	0.10151	1.00459
STMN4	0.077222	0.96472	-0.52072	0.10151	-0.597942
TFB1M	-0.72035	0.12683	-0.51987	0.10151	0.20048
NEK1	-0.26616	0.35007	-0.64508	0.10218	-0.37892
MTMR3	0.095471	0.99811	-0.51937	0.10284	-0.614841
NCOR1	-0.38514	0.29365	-0.51949	0.10284	-0.13435
C1orf123	-0.38015	0.29623	-0.51927	0.10288	-0.13912
CAMK1	-0.35642	0.30233	-0.51905	0.10288	-0.16263
CSF1	-0.053247	0.66129	-0.51901	0.10288	-0.465763
DDX60	0.25173	0.62265	1.0457	0.10288	0.79397
FAF2	-0.10257	0.5517	-0.51644	0.10288	-0.41387
GPD1L	-0.15734	0.45491	-0.51899	0.10288	-0.36165
HNRNPL	-0.35278	0.30369	-0.5179	0.10288	-0.16512
ILDR2	-0.08649	0.58452	-0.5177	0.10288	-0.43121
NSUN6	-0.48493	0.25	-0.51778	0.10288	-0.03285
OR4D9	-0.022604	0.7396	-0.51901	0.10288	-0.496406
OXSM	-0.10818	0.54084	-0.51739	0.10288	-0.40921
POLR3A	-0.52973	0.21501	-0.51823	0.10288	0.0115
SBDS	-0.16076	0.44888	-0.51712	0.10288	-0.35636
SH3PXD2B	-0.53097	0.21501	-0.51717	0.10288	0.0138
SMEK1	-0.55187	0.21331	-0.51906	0.10288	0.03281
SOBP	-0.26293	0.33523	-0.51632	0.10288	-0.25339
TTC38	-0.15593	0.45689	-0.51689	0.10288	-0.36096
ZNF322	0.17013	0.83803	-0.51631	0.10288	-0.68644
ZNF34	-0.40746	0.28352	-0.51692	0.10288	-0.10946
CNN1	-0.46868	0.26143	-0.51583	0.10328	-0.04715
CPSF3L	0.025518	0.85268	-0.51539	0.10328	-0.540908
S100PBP	-0.1162	0.52507	-0.51601	0.10328	-0.39981
TREML1	-0.30951	0.31432	-0.51529	0.10328	-0.20578
ZNF276	-0.13786	0.48528	-0.51575	0.10328	-0.37789
PMF1	-0.07408	0.64328	-0.63846	0.10401	-0.56438
ARHGEF25	-0.22241	0.36986	-0.51433	0.10423	-0.29192
CPNE3	-0.15048	0.46329	-0.51445	0.10423	-0.36397
GALR2	-0.070949	0.62028	-0.51465	0.10423	-0.443701
GGT1	-0.2584	0.33819	-0.51461	0.10423	-0.25621
OGFOD1	-0.25135	0.34465	-0.51496	0.10423	-0.26361
CARKD	0.14505	0.89872	-0.51419	0.10437	-0.65924
DENND4B	-0.29476	0.31699	-0.51394	0.10437	-0.21918
LRRC70	0.45453	0.30423	1.0417	0.10437	0.58717
MAP1LC3B	-0.080343	0.59767	-0.51395	0.10437	-0.433607
SPDYE3	-0.56204	0.25368	-0.63179	0.10437	-0.06975
TCEB3	-0.21258	0.38056	-0.51394	0.10437	-0.30136
UBA2	-0.5349	0.21501	-0.5141	0.10437	0.0208
CCDC93	-0.35377	0.30364	-0.51132	0.10481	-0.15755
CHD2	0.019095	0.83915	-0.5119	0.10481	-0.530995
CILP2	-0.23584	0.35932	-0.51074	0.10481	-0.2749
DHX9	-1.0974	0	-0.50953	0.10481	0.58787
DNAJB6	-0.30411	0.31699	-0.51356	0.10481	-0.20945
ERO1LB	-0.045379	0.68138	-0.51327	0.10481	-0.467891
FAHD2B	-0.090834	0.57647	-0.5108	0.10481	-0.419966
FSCN1	-0.091579	0.57441	-0.51184	0.10481	-0.420261
GFM2	-0.16421	0.44361	-0.51046	0.10481	-0.34625
GLYAT	-0.070961	0.62028	-0.51341	0.10481	-0.442449
LAMTOR1	-0.11961	0.51746	-0.50905	0.10481	-0.38944
LGALS12	-0.03175	0.71525	-0.51199	0.10481	-0.48024
LRRC36	0.027883	0.85851	-0.51004	0.10481	-0.537923
MAB21L1	0.22863	0.68493	-0.51007	0.10481	-0.7387
MRPS35	-0.69038	0.13655	-0.50977	0.10481	0.18061
NADK	-0.022031	0.74049	-0.51153	0.10481	-0.489499
NBPF24	-0.68865	0.20947	-0.62985	0.10481	0.0588
NT5E	0.23428	0.67005	-0.51048	0.10481	-0.74476
PLAA	-0.42261	0.28027	-0.51188	0.10481	-0.08927
POLR1E	-0.68742	0.13655	-0.51208	0.10481	0.17534
PUS7	-0.064138	0.63868	1.0411	0.10481	1.10524
RBP7	-0.021414	0.74255	-0.50995	0.10481	-0.488536
RFX1	-0.35191	0.30369	-0.50998	0.10481	-0.15807
RHOG	0.034292	0.87312	-0.51302	0.10481	-0.547312
SPINK13	0.42454	0.32178	1.0347	0.10481	0.61016
TRAPPC13	-0.008901	0.77154	1.0409	0.10481	1.0498
UHRF1	-0.39931	0.28721	-0.50941	0.10481	-0.1101
VKORC1	0.2671	0.58468	-0.51311	0.10481	-0.78021
ZNF398	-0.57147	0.20947	-0.50975	0.10481	0.06172
ZNF85	-0.43128	0.2783	-0.51374	0.10481	-0.08246
ARIH1	-0.24898	0.34673	-0.50852	0.1063	-0.25954
CCER1	0.2753	0.56811	1.0333	0.1065	0.758
HCST	-0.17983	0.42152	-0.50785	0.1065	-0.32802
IPO13	-0.36243	0.30171	-0.50768	0.1065	-0.14525
PSMG2	-0.69711	0.13655	-0.50838	0.1065	0.18873
SYN3	0.21476	0.72278	-0.5083	0.1065	-0.72306
TM2D1	-0.31509	0.31094	-0.50738	0.1065	-0.19229
UBE2D1	0.081586	0.97429	-0.50831	0.1065	-0.589896
MTRNR2L8	-0.50448	0.33251	-1.4168	0.10798	-0.91232
INTS1	-0.11819	0.51993	-0.50605	0.10859	-0.38786
XAGE2	-0.28587	0.32393	-0.50625	0.10859	-0.22038
BDKRB2	-0.11709	0.52237	-0.50431	0.1093	-0.38722
BOLA3	-0.14875	0.46501	-0.5051	0.1093	-0.35635
CDC16	-0.31922	0.30848	-0.50433	0.1093	-0.18511
HMGB1	-0.32659	0.30492	-0.50498	0.1093	-0.17839
ILVBL	-0.13762	0.4863	-0.50399	0.1093	-0.36637
MARK2	-0.43003	0.27865	-0.50386	0.1093	-0.07383
PLGLB1	-0.31648	0.30976	-0.50412	0.1093	-0.18764
SHMT2	0.45832	0.30423	1.0281	0.1093	0.56978
TACC2	-0.18072	0.4207	-0.50393	0.1093	-0.32321
TMEM239	0.077246	0.96472	-0.50557	0.1093	-0.582816
CCNK	-0.036434	0.70442	-0.50337	0.10957	-0.466936
TBC1D7	0.028429	0.85948	-0.50376	0.10957	-0.532189
ARGFX	-0.05132	0.66566	-0.50185	0.10966	-0.45053
CFHR1	0.0079122	0.81424	-0.50183	0.10966	-0.509742
FAXDC2	-0.56272	0.20947	-0.50258	0.10966	0.06014
GIMD1	-0.13628	0.48925	-0.50322	0.10966	-0.36694
PCDH1	0.13252	0.92767	-0.50314	0.10966	-0.63566
PGPEP1	-0.10281	0.55126	-0.50325	0.10966	-0.40044
PLEKHB2	-0.032784	0.7128	-0.50195	0.10966	-0.469166
DDX25	0.00023903	0.79524	-0.50169	0.11009	-0.501929
NUFIP1	-0.52345	0.22268	-0.50144	0.11009	0.02201
FAM3A	0.17943	0.81691	-0.5009	0.11035	-0.68033
KRTAP10-6	0.38892	0.36118	-0.49999	0.11035	-0.88891
LPAR2	-0.41836	0.28278	-0.50103	0.11035	-0.08267
MAATS1	-0.0074706	0.77563	-0.50111	0.11035	-0.493639
MYOM1	-0.3594	0.30233	-0.49964	0.11035	-0.14024
SLMAP	-0.12814	0.49905	-0.49957	0.11035	-0.37143
CEACAM16	-0.057759	0.6513	-0.49903	0.11077	-0.441271
ECHS1	0.09077	0.99204	-0.49926	0.11077	-0.59003
HAUS3	-0.42299	0.28027	-0.49918	0.11077	-0.07619
XRN2	-0.44222	0.27822	-0.49924	0.11077	-0.05702
C12orf71	0.16315	0.85468	1.0233	0.11094	0.86015
CGNL1	-0.19488	0.39984	-0.49847	0.11094	-0.30359
RNF25	-0.30532	0.31699	-0.49858	0.11094	-0.19326
TAF2	-0.35591	0.30233	-0.49839	0.11094	-0.14248
TMEM5	-0.093703	0.57049	-0.4987	0.11094	-0.404997
TSPAN3	-0.27817	0.32595	-0.49845	0.11094	-0.22028
HDAC2	-0.047731	0.67465	-0.4983	0.11161	-0.450569
CEP120	-0.44917	0.27822	-0.49683	0.11169	-0.04766
CHFR	-0.25087	0.34547	-0.49735	0.11169	-0.24648
COMP	0.11616	0.9633	-0.49657	0.11169	-0.61273
ECD	-0.43842	0.27822	-0.49659	0.11169	-0.05817
FAH	-0.25289	0.34325	-0.4976	0.11169	-0.24471
ITGB7	-0.20832	0.38458	-0.49804	0.11169	-0.28972
LIG1	-0.22254	0.36968	-0.49681	0.11169	-0.27427
LSM11	-0.52031	0.22418	-0.49759	0.11169	0.02272
PANX1	-0.04467	0.68263	-0.49692	0.11169	-0.45225
RBM14	-0.55218	0.21331	-0.49747	0.11169	0.05471
SETD4	-0.78929	0.0625	-0.49789	0.11169	0.2914
SLFN14	-0.39481	0.29012	-0.4968	0.11169	-0.10199
MYOZ3	-0.10668	0.54309	-0.49631	0.1131	-0.38963
RWDD4	-0.56471	0.20947	-0.49589	0.11516	0.06882
TGOLN2	-0.1658	0.44099	-0.4954	0.11516	-0.3296
ANAPC2	-0.26057	0.33688	-0.49536	0.11581	-0.23479
CHRDL1	-0.2227	0.36968	-0.49518	0.11595	-0.27248
CYTH3	-0.043034	0.68691	-0.49494	0.11595	-0.451906
IL36G	-0.10877	0.54028	-0.49501	0.11595	-0.38624
PPEF1	-0.10344	0.55002	1.0101	0.11595	1.11354
TBC1D3F	-0.89283	0.25318	-1.3647	0.11595	-0.47187
TNFRSF8	-0.1067	0.54309	-0.49508	0.11595	-0.38838
ZNF732	-0.13891	0.48192	-0.49512	0.11595	-0.35621
ZNF708	0.21437	0.72403	1.0097	0.11661	0.79533
ARL1	-0.16321	0.44415	-0.49455	0.117	-0.33134
SCMH1	-0.02576	0.73201	-0.49465	0.117	-0.46889
ACTC1	0.34018	0.43599	-0.48682	0.11806	-0.827
AIFM2	0.59055	0.2138	1.0047	0.11806	0.41415
ARHGAP17	0.28867	0.53901	1.0029	0.11806	0.71423
ARHGAP35	0.0031749	0.80292	-0.48472	0.11806	-0.487895
ARHGEF19	-0.47346	0.25662	-0.48894	0.11806	-0.01548
ASCL1	-0.36143	0.30171	-0.48837	0.11806	-0.12694
ATF5	-0.18869	0.4097	-0.48607	0.11806	-0.29738
ATL2	-0.8259	0.041667	-0.48372	0.11806	0.34218
BCL7C	0.15995	0.8624	-0.49249	0.11806	-0.65244
BTD	-0.018599	0.74823	-0.48958	0.11806	-0.470981
C10orf68	-0.049603	0.67089	1.0018	0.11806	1.0514
C1orf122	-0.02102	0.7427	-0.48894	0.11806	-0.46792
CALHM2	-0.62973	0.17358	-0.49324	0.11806	0.13649
CCNH	-0.43618	0.27822	-0.48532	0.11806	-0.04914
CDH2	0.21607	0.71889	1.0079	0.11806	0.79183
CEBPA	-0.15513	0.4575	-0.48847	0.11806	-0.33334
CPE	-0.074257	0.61238	-0.48543	0.11806	-0.411173
DSG3	-0.20814	0.38483	-0.48374	0.11806	-0.2756
EBNA1BP2	-0.11548	0.52627	-0.48924	0.11806	-0.37376
ELF2	-0.10342	0.55002	-0.48656	0.11806	-0.38314
EXOSC10	-0.46202	0.2682	-0.4854	0.11806	-0.02338
FAM21A	-0.038349	0.69892	-0.48551	0.11806	-0.447161
FAM98A	0.167	0.84477	-0.49408	0.11806	-0.66108
FBL	-0.089204	0.57974	-0.4883	0.11806	-0.399096
FBXO44	0.0059904	0.81012	-0.49048	0.11806	-0.49647
FCHSD2	-0.078318	0.60334	1.0046	0.11806	1.08292
GNB3	-0.39333	0.29014	-0.48512	0.11806	-0.09179
GPSM3	0.093248	0.99585	-0.48896	0.11806	-0.582208
HIBADH	0.40173	0.34325	-0.48395	0.11806	-0.88568
HIST1H1C	0.17742	0.82159	-0.48896	0.11806	-0.66638
HNRPLL	0.13407	0.93991	-0.71212	0.11806	-0.84619
KDM4B	0.01936	0.83971	-0.48494	0.11806	-0.5043
KRT78	-0.28239	0.32502	-0.49101	0.11806	-0.20862
LGALSL	-0.25994	0.33783	-0.4884	0.11806	-0.22846
LILRA1	-0.45178	0.27822	-0.49024	0.11806	-0.03846
MAGEB18	0.1998	0.76132	-0.48961	0.11806	-0.68941
MFSD9	-0.035143	0.7079	-0.48705	0.11806	-0.451907
MRPL36	-0.52865	0.21501	-0.48677	0.11806	0.04188
MSMO1	0.092565	0.99485	-0.49093	0.11806	-0.583495
MYADML2	-0.19449	0.40012	-0.48472	0.11806	-0.29023
NBPF8	0.72358	0.21501	1.181	0.11806	0.45742
OLIG2	-0.13105	0.49599	-0.48501	0.11806	-0.35396
PAN3	-0.39827	0.28777	-0.48359	0.11806	-0.08532
PAPD4	0.14267	0.90262	-0.48893	0.11806	-0.6316
PELO	-0.621	0.17358	-0.48616	0.11806	0.13484
PHB	-0.12506	0.50546	-0.49108	0.11806	-0.36602
POLQ	-0.52401	0.22161	-0.48397	0.11806	0.04004
PPP1R18	-0.43613	0.27822	-0.49188	0.11806	-0.05575
PRKAB1	0.38329	0.36868	1.0058	0.11806	0.62251
PRR3	0.06701	0.94626	-0.49161	0.11806	-0.55862
PSMC6	-0.38386	0.29465	-0.48498	0.11806	-0.10112
RAD23B	-0.22656	0.36868	-0.48497	0.11806	-0.25841
REV1	-0.23403	0.36118	-0.49399	0.11806	-0.25996
RIPPLY1	-0.27451	0.32812	-0.48723	0.11806	-0.21272
RPF1	-0.54432	0.21501	-0.48433	0.11806	0.05999
RPL11	-0.35952	0.30233	-0.48586	0.11806	-0.12634
SDHD	-0.36394	0.30092	-0.48476	0.11806	-0.12082
SEC11A	-0.21472	0.37702	1.0037	0.11806	1.21842
SECISBP2	-0.33747	0.30423	-0.48563	0.11806	-0.14816
SHD	-0.11098	0.53607	-0.48822	0.11806	-0.37724
SLC30A8	-0.028661	0.72405	1.0063	0.11806	1.03496
SPATA24	-0.12547	0.50421	-0.49167	0.11806	-0.3662
TCF7L2	-0.052299	0.66426	-0.48775	0.11806	-0.435451
TMEM87B	-0.24913	0.34673	-0.48784	0.11806	-0.23871
TNFRSF4	0.19028	0.78698	-0.48671	0.11806	-0.67699
TSEN15	0.14747	0.89196	-0.48636	0.11806	-0.63383
TSR3	-0.16018	0.44976	-0.49011	0.11806	-0.32993
TXN2	-0.0075142	0.77549	-0.48756	0.11806	-0.480046
UNC5B	0.10459	0.98654	-0.48432	0.11806	-0.58891
UROD	-0.40006	0.28721	-0.48948	0.11806	-0.08942
VPS26A	-0.18668	0.41336	-0.49243	0.11806	-0.30575
WDYHV1	-0.036185	0.7048	-0.48968	0.11806	-0.453495
ZDHHC8	-0.37658	0.29623	-0.48682	0.11806	-0.11024
ZFPL1	-0.035241	0.70761	-0.48664	0.11806	-0.451399
ANKRD53	-0.60846	0.18408	-0.48157	0.11848	0.12689
AQP9	-0.26771	0.33251	-0.481	0.11848	-0.21329
ARPC5L	-0.0045797	0.7836	-0.48025	0.11848	-0.47567
C3orf18	0.46256	0.30369	1.0002	0.11848	0.53764
C4BPB	-0.55664	0.21329	-0.48179	0.11848	0.07485
CAMKK1	0.016817	0.83466	-0.48162	0.11848	-0.498437
CEP68	0.21665	0.71758	-0.48034	0.11848	-0.69699
EMC10	0.078926	0.96803	-0.48253	0.11848	-0.561456
GINS1	-0.44089	0.27822	-0.48313	0.11848	-0.04224
GTF3C4	-0.86052	0.0375	-0.47953	0.11848	0.38099
MAPK1	-0.12284	0.50973	-0.48109	0.11848	-0.35825
NME9	-0.48924	0.24467	-0.48076	0.11848	0.00848
NUDC	-0.33257	0.30423	-0.48013	0.11848	-0.14756
OR10H2	0.16549	0.8502	-0.48273	0.11848	-0.64822
OR11H4	0.0068336	0.8122	-0.4799	0.11848	-0.486734
OR8U1	-0.26845	0.33116	-0.48216	0.11848	-0.21371
PLEKHF1	-0.02458	0.73451	-0.48274	0.11848	-0.45816
PRPH2	0.022193	0.84642	-0.4813	0.11848	-0.503493
PTH2	0.3467	0.42377	-0.48039	0.11848	-0.82709
RPL41	-0.61476	0.27822	-0.69233	0.11848	-0.07757
SLC35A5	0.0041565	0.80474	-0.47916	0.11848	-0.483316
SPINK7	-0.38047	0.29623	-0.47955	0.11848	-0.09908
TULP2	-0.04347	0.68626	-0.48334	0.11848	-0.43987
XPO5	-0.60924	0.18408	-0.47941	0.11848	0.12983
ZBTB39	-0.063258	0.64	-0.48285	0.11848	-0.419592
ZNF16	0.13445	0.92247	-0.48141	0.11848	-0.61586
ZNF93	-0.14077	0.51118	-0.58733	0.11848	-0.44656
LCMT1	-0.54847	0.21429	-0.47876	0.11908	0.06971
C10orf32	-0.002318	0.78844	0.99958	0.11943	1.0019
GTPBP4	-1.2899	0	-0.47843	0.11943	0.81147
LOR	-0.10319	0.55039	-0.47851	0.11943	-0.37532
PFKFB1	-0.25461	0.34261	-0.47817	0.11978	-0.22356
SERTAD1	0.24885	0.63094	0.99827	0.11978	0.74942
TRIM36	-0.38424	0.29397	-0.47823	0.11978	-0.09399
AMY2B	-0.2034	0.50787	-0.91023	0.12005	-0.70683
FAM45A	-0.12387	0.50742	-0.47755	0.12005	-0.35368
MST4	-0.051604	0.66474	-0.47772	0.12005	-0.426116
PPFIA4	0.27358	0.57116	-0.47767	0.12005	-0.75125
BCHE	0.28214	0.55322	-0.477	0.1204	-0.75914
OGFOD3	0.12831	0.93836	-0.47734	0.1204	-0.60565
YAP1	0.17766	0.82119	-0.47735	0.1204	-0.65501
FAM171B	0.12366	0.94817	0.99489	0.12091	0.87123
ALDH1L2	0.023919	0.85038	-0.47586	0.12095	-0.499779
ARSF	-0.18646	0.41336	-0.47566	0.12095	-0.2892
ATXN1L	-0.10018	0.55634	-0.47595	0.12095	-0.37577
C2orf27A	-0.40212	0.28721	-0.4768	0.12095	-0.07468
CCNT1	-0.3391	0.30423	-0.47608	0.12095	-0.13698
CXorf65	-0.21003	0.38173	-0.47656	0.12095	-0.26653
DCAF4L2	0.14962	0.88483	-0.47588	0.12095	-0.6255
DPP8	-0.041206	0.69165	-0.47598	0.12095	-0.434774
GTF3C6	-0.45522	0.27822	-0.47602	0.12095	-0.0208
LRRN4CL	0.19131	0.78413	-0.47559	0.12095	-0.6669
LSMD1	-0.062372	0.64188	-0.47561	0.12095	-0.413238
PIWIL2	0.073255	0.95957	-0.47572	0.12095	-0.548975
SNX11	-0.012427	0.7624	-0.4767	0.12095	-0.464273
TCF7L1	0.21077	0.73306	-0.47594	0.12095	-0.68671
USP21	-0.20006	0.39336	-0.47594	0.12095	-0.27588
LRCH2	0.28078	0.55634	0.9937	0.12145	0.71292
AQP12B	-0.24289	0.35182	-0.47502	0.12155	-0.23213
C19orf43	-0.36416	0.30082	-0.47513	0.12155	-0.11097
GOLGA7B	-0.1937	0.40012	-0.4748	0.12155	-0.2811
KIF2C	-0.12786	0.49905	-0.47515	0.12155	-0.34729
OBSCN	0.076782	0.9637	-0.47538	0.12155	-0.552162
OR52B6	-0.20738	0.3867	-0.47535	0.12155	-0.26797
THEM4	-0.16787	0.4383	-0.47534	0.12155	-0.30747
MLN	-0.07265	0.61653	-0.47468	0.12213	-0.40203
EDA	0.33209	0.45122	0.99263	0.12254	0.66054
LCE1B	-0.19996	0.39336	-0.47446	0.12254	-0.2745
STMN1	-0.044116	0.68458	-0.47461	0.12254	-0.430494
GTF3C5	-0.47897	0.25368	-0.47406	0.12296	0.00491
NSUN2	-0.058725	0.6509	-0.4743	0.12296	-0.415575
BTG1	-0.22198	0.36996	-0.47377	0.1241	-0.25179
HOXB7	-0.2144	0.37702	-0.47382	0.1241	-0.25942
FHOD3	-0.034912	0.70836	-0.47357	0.12451	-0.438658
GP9	-0.094371	0.57021	-0.47305	0.12451	-0.378679
SOD3	0.21418	0.72486	-0.47342	0.12451	-0.6876
DNAJC11	-0.33875	0.30423	-0.4722	0.12476	-0.13345
KRTAP5-3	-0.048597	0.67226	-0.47246	0.12476	-0.423863
P2RX2	-0.11305	0.53099	-0.47237	0.12476	-0.35932
RPL31	-0.40484	0.28562	-0.47242	0.12476	-0.06758
DHRS3	-0.061449	0.64393	-0.4712	0.12516	-0.409751
TRO	-0.31017	0.31345	-0.47191	0.12516	-0.16174
ZNF232	0.11162	0.97292	-0.47127	0.12516	-0.58289
AADAC	0.31543	0.47843	0.99061	0.12524	0.67518
COX7B	-0.54551	0.21501	-0.46974	0.12524	0.07577
HRASLS2	-0.12684	0.50094	-0.4701	0.12524	-0.34326
MARCKSL1	-0.0057173	0.78007	-0.46974	0.12524	-0.464023
PLXNA2	0.087878	0.98654	-0.4703	0.12524	-0.558178
RPA3	-0.37077	0.29623	-0.46973	0.12524	-0.09896
ZNF583	-0.30591	0.31699	-0.46981	0.12524	-0.1639
LOC440335	0.23848	0.68797	-0.56618	0.12556	-0.80466
TBC1D12	-0.34909	0.30369	-0.46948	0.12556	-0.12039
UROS	-0.72927	0.11518	-0.46949	0.12556	0.25978
VAX2	0.23424	0.67005	-0.46951	0.12556	-0.70375
APOM	-0.21865	0.37417	-0.4678	0.1261	-0.24915
ARFGAP3	0.2836	0.55057	0.98938	0.1261	0.70578
BVES	-0.076459	0.6077	-0.46355	0.1261	-0.387091
C2orf50	-0.13126	0.49522	-0.46441	0.1261	-0.33315
CCDC51	-0.08343	0.59091	-0.4689	0.1261	-0.38547
CHCHD4	-0.40062	0.28721	-0.46639	0.1261	-0.06577
CLUAP1	-0.44357	0.27822	-0.46753	0.1261	-0.02396
COPE	-0.16306	0.44424	-0.46716	0.1261	-0.3041
ELP6	-0.41886	0.28245	-0.4663	0.1261	-0.04744
ERG	0.0011545	0.798	-0.46899	0.1261	-0.470145
FOSL2	0.033526	0.87157	-0.46651	0.1261	-0.500036
HMG20B	-0.28673	0.32393	-0.46509	0.1261	-0.17836
HOXD3	-0.16761	0.43844	-0.46843	0.1261	-0.30082
HSBP1	-0.0078831	0.7749	-0.46773	0.1261	-0.459847
IL9R_X	-0.24705	0.34906	-0.46888	0.1261	-0.22183
MFF	-0.076846	0.60752	-0.4665	0.1261	-0.389654
MRRF	-0.1823	0.4187	-0.46521	0.1261	-0.28291
NINL	-0.070841	0.62081	-0.46517	0.1261	-0.394329
NUP37	-0.17874	0.42377	-0.46904	0.1261	-0.2903
OR2G2	0.0743	0.96123	-0.46833	0.1261	-0.54263
OR52E4	-0.13627	0.48925	-0.46714	0.1261	-0.33087
POLR1B	-0.91195	0.016393	-0.46361	0.1261	0.44834
RNF146	0.11475	0.96581	-0.46759	0.1261	-0.58234
SH2D6	-0.15611	0.45689	-0.46735	0.1261	-0.31124
SH3BP5	-0.26639	0.33262	-0.46836	0.1261	-0.20197
THUMPD1	0.15137	0.88173	-0.46542	0.1261	-0.61679
TSEN34	-0.7659	0.063694	-0.46511	0.1261	0.30079
VPRBP	-0.33223	0.30423	-0.46819	0.1261	-0.13596
WTIP	-0.084205	0.58935	-0.46666	0.1261	-0.382455
ZC3HAV1	0.066627	0.94592	-0.46521	0.1261	-0.531837
ZNF217	-0.12552	0.50421	-0.46511	0.1261	-0.33959
C19orf21	0.25241	0.62126	-0.46292	0.12641	-0.71533
C1QTNF9	-0.039117	0.69763	-0.46261	0.12641	-0.423493
CD72	0.053245	0.91532	0.98816	0.12641	0.934915
COL23A1	0.0067197	0.81182	-0.46286	0.12641	-0.46958
DDX59	-0.9239	0.016393	-0.46302	0.12641	0.46088
MT1G	-0.16993	0.43599	-0.46157	0.12641	-0.29164
NUCB1	-0.093335	0.57113	-0.46145	0.12641	-0.368115
OR6K2	-0.18367	0.4184	-0.46306	0.12641	-0.27939
SNAPC2	-0.28592	0.32393	-0.46247	0.12641	-0.17655
STC2	0.14679	0.89406	-0.46196	0.12641	-0.60875
TXLNG	0.043905	0.89585	-0.46207	0.12641	-0.505975
ZNF484	-0.05827	0.65124	-0.46154	0.12641	-0.40327
ESM1	-0.32724	0.30488	-0.4607	0.12726	-0.13346
MBIP	-0.015707	0.75431	-0.46096	0.12726	-0.445253
PITRM1	-0.40928	0.28352	-0.46099	0.12726	-0.05171
POLE2	-0.45698	0.27783	-0.46098	0.12726	-0.004
WRNIP1	0.33993	0.43599	-0.4606	0.12726	-0.80053
TIMM17A	0.26725	0.58452	0.98618	0.12773	0.71893
WDR20	0.027208	0.85623	0.98645	0.12773	0.959242
ATL3	0.13243	0.92789	-0.4591	0.12779	-0.59153
ENTPD5	-0.12445	0.50651	-0.45962	0.12779	-0.33517
INPP5B	0.20388	0.75157	-0.45906	0.12779	-0.66294
LRFN5	-0.17601	0.42849	-0.45988	0.12779	-0.28387
OR13C9	-0.33405	0.30423	-0.45908	0.12779	-0.12503
TRIOBP	-0.0078662	0.77493	-0.45997	0.12779	-0.452104
GNAQ	0.092349	0.99471	-0.45879	0.12801	-0.551139
OR4E2	-0.13841	0.48223	-0.45891	0.12801	-0.3205
PPP1R14C	0.1776	0.82138	-0.4589	0.12801	-0.6365
SP140	0.41438	0.3302	-0.45895	0.12801	-0.87333
AKAP11	-0.042193	0.68869	-0.45807	0.12808	-0.415877
CCDC112	0.10037	0.99485	0.9843	0.12808	0.88393
FAM84B	-0.20392	0.3893	-0.45799	0.12808	-0.25407
NANOG	0.20354	0.752	0.98555	0.12808	0.78201
OTUB1	0.011505	0.82286	-0.45798	0.12808	-0.469485
STMN3	0.12238	0.95043	-0.45852	0.12808	-0.5809
ZNF471	0.3822	0.36949	0.9848	0.12808	0.6026
CYB5R4	-0.10267	0.55154	-0.45742	0.12876	-0.35475
LEPRE1	0.25952	0.60282	-0.45733	0.12876	-0.71685
ZNF223	-0.14527	0.46957	-0.45773	0.12876	-0.31246
DDX51	-0.70574	0.13655	-0.45692	0.12951	0.24882
GPR4	-0.25572	0.34032	-0.45672	0.12951	-0.201
MUM1	-0.7755	0.0625	-0.45704	0.12951	0.31846
SKP1	-0.41077	0.28352	-0.45694	0.12951	-0.04617
TIA1	0.12247	0.95021	-0.45703	0.12951	-0.5795
CHD4	-0.089552	0.5791	-0.45663	0.12967	-0.367078
H2AFB1	-0.058901	0.70973	-0.65725	0.12967	-0.598349
IDE	0.4982	0.28027	0.97925	0.12967	0.48105
KLK10	-0.080568	0.59692	-0.45443	0.12967	-0.373862
MRPL49	-0.57639	0.20565	-0.45586	0.12967	0.12053
MT1F	0.04924	0.91366	-0.5496	0.12967	-0.59884
OR4C12	-0.0067426	0.77765	0.98032	0.12967	0.987063
PACS2	0.093949	0.99642	-0.45391	0.12967	-0.547859
PPP2R5E	-0.15736	0.45491	-0.4542	0.12967	-0.29684
RAB3B	-0.092935	0.57184	-0.45513	0.12967	-0.362195
RASD2	-0.21995	0.37231	-0.45541	0.12967	-0.23546
RCC2	0.053285	0.91532	-0.45437	0.12967	-0.507655
SELT	0.072197	0.95797	0.97955	0.12967	0.907353
SLC1A1	0.071672	0.95719	-0.45451	0.12967	-0.526182
SLC35G6	0.27433	0.57049	-0.45534	0.12967	-0.72967
SPRY2	0.1547	0.87432	-0.4543	0.12967	-0.609
TNFRSF25	0.19843	0.76534	-0.45588	0.12967	-0.65431
WDR74	-1.1898	0	-0.45445	0.12967	0.73535
ZNF189	-0.15227	0.46138	-0.45605	0.12967	-0.30378
ZNF98	0.084696	0.97944	-0.4543	0.12967	-0.538996
ARHGAP18	-0.051931	0.66474	0.97784	0.12996	1.02977
PNLIP	0.020471	0.8429	0.97874	0.12996	0.958269
ATP6V1B1	0.20629	0.74434	-0.45381	0.13046	-0.6601
HIST1H3D	-0.031698	0.7153	-0.45334	0.13046	-0.421642
RCOR2	-0.6814	0.14234	-0.45319	0.13046	0.22821
SORT1	0.22945	0.68224	-0.45351	0.13046	-0.68296
SRSF1	-0.13367	0.49279	-0.45348	0.13046	-0.31981
ERAS	-0.087464	0.58248	-0.45292	0.1309	-0.365456
EFTUD1	-0.3338	0.30423	-0.45264	0.13126	-0.11884
POLE4	-0.41733	0.28291	-0.45269	0.13126	-0.03536
ZFAND4	-0.35491	0.30364	-0.45285	0.13126	-0.09794
ADAMTS4	-0.18912	0.40899	-0.45244	0.1323	-0.26332
SLC1A6	0.17731	0.82161	0.97534	0.1323	0.79803
COQ5	-0.59817	0.19014	-0.45231	0.13234	0.14586
COX6C	-0.3359	0.30423	-0.45199	0.13267	-0.11609
LTN1	-0.3616	0.30171	-0.45207	0.13267	-0.09047
METTL16	-0.40833	0.28352	-0.45198	0.13267	-0.04365
NMD3	-0.64262	0.16615	-0.45178	0.13267	0.19084
POPDC3	0.34313	0.43126	-0.45172	0.13267	-0.79485
SLFN5	0.34153	0.43503	0.97361	0.13267	0.63208
TFG	0.14495	0.89908	-0.45195	0.13267	-0.5969
TMEM184A	-0.23018	0.36571	-0.45193	0.13267	-0.22175
ACP2	-0.087828	0.58159	-0.45142	0.13302	-0.363592
WDR88	-0.038896	0.69772	-0.45149	0.13302	-0.412594
MLLT11	-0.002474	0.78804	-0.45095	0.13345	-0.448476
SLC24A1	-0.072912	0.61558	-0.45118	0.13345	-0.378268
LMTK3	-0.28221	0.32502	-0.45077	0.13388	-0.16856
MIA	-0.28362	0.32393	-0.45064	0.13388	-0.16702
BRCA2	-0.11909	0.51903	-0.45033	0.13407	-0.33124
IQCG	0.026169	0.85442	-0.45037	0.13407	-0.476539
NDUFAF4	-0.52589	0.21739	-0.45043	0.13407	0.07546
RAB34	0.34117	0.50973	1.1365	0.13407	0.79533
ZNF267	-0.31183	0.31154	-0.45046	0.13407	-0.13863
CDC37	-0.14563	0.46952	-0.45012	0.13427	-0.30449
CIT	-0.37087	0.29623	-0.45011	0.13427	-0.07924
CXCL14	0.13559	0.92019	-0.45004	0.13427	-0.58563
MRPL40	-0.21717	0.37571	-0.44999	0.13427	-0.23282
TMEM196	-0.59262	0.19413	-0.45026	0.13427	0.14236
CCBP2	-0.17917	0.49444	1.1354	0.13481	1.31457
HSPA4L	-0.11177	0.53379	-0.44936	0.13481	-0.33759
LRRC18	0.15014	0.8837	-0.44922	0.13481	-0.59936
MGAT5B	0.32149	0.4688	0.97046	0.13481	0.64897
MRPL54	-0.40365	0.28562	-0.44862	0.13481	-0.04497
NOC4L	-0.51996	0.22432	-0.44859	0.13481	0.07137
PAPOLG	0.03293	0.87052	0.97099	0.13481	0.93806
SLC2A13	-0.34016	0.30423	-0.44904	0.13481	-0.10888
CHD1L	-0.72516	0.12183	-0.44814	0.13492	0.27702
DAP3	-0.6005	0.19014	-0.4479	0.13492	0.1526
NGF	0.088162	0.98726	0.96973	0.13492	0.881568
OAS2	-0.14527	0.46957	-0.44816	0.13492	-0.30289
PTPRZ1	0.39784	0.3481	0.96976	0.13492	0.57192
PYGM	-0.21598	0.3767	-0.44815	0.13492	-0.23217
ASCL4	-0.1671	0.43889	-0.44595	0.13535	-0.27885
BMP6	-0.045557	0.68082	-0.44651	0.13535	-0.400953
C11orf65	-0.0133	0.75981	-0.44724	0.13535	-0.43394
ENDOG	-0.15255	0.46097	-0.44643	0.13535	-0.29388
GGPS1	-0.59662	0.19413	-0.44749	0.13535	0.14913
GRM4	-0.31621	0.31012	-0.44678	0.13535	-0.13057
HLA-DMB	-0.0028026	0.7873	-0.4461	0.13535	-0.443297
MED23	-0.9649	0	-0.44668	0.13535	0.51822
MND1	0.063118	0.93724	0.96789	0.13535	0.904772
MRPL1	-0.20241	0.38961	-0.44765	0.13535	-0.24524
MTRNR2L7	-0.12056	0.58886	-0.63577	0.13535	-0.51521
RNF215	0.089594	0.99011	-0.44646	0.13535	-0.536054
SERPINB12	0.078784	0.96763	-0.44717	0.13535	-0.525954
SP1	-0.053272	0.6612	-0.44621	0.13535	-0.392938
SSU72	-1.0133	0	-0.44579	0.13535	0.56751
SYTL3	-0.20258	0.38931	-0.44595	0.13535	-0.24337
VPS37C	-0.022237	0.74005	-0.44729	0.13535	-0.425053
VPS54	-0.47382	0.25662	-0.44681	0.13535	0.02701
YPEL5	-0.49473	0.24368	-0.44598	0.13535	0.04875
ABTB1	-0.31395	0.31151	-0.4397	0.13556	-0.12575
ALX4	0.44655	0.30847	-0.44506	0.13556	-0.89161
ATPAF2	-0.48479	0.25	-0.44306	0.13556	0.04173
C21orf59	-0.43789	0.27822	-0.44519	0.13556	-0.0073
C2CD3	-0.32224	0.30847	-0.43989	0.13556	-0.11765
CASP2	-0.05816	0.65124	-0.44224	0.13556	-0.38408
CCDC77	-0.21243	0.38056	-0.44332	0.13556	-0.23089
CLVS2	-0.1382	0.4839	-0.43991	0.13556	-0.30171
CNOT2	-0.40751	0.28352	-0.43996	0.13556	-0.03245
DCAF4	-0.20278	0.3893	-0.44383	0.13556	-0.24105
DUSP12	-0.16172	0.44641	-0.44334	0.13556	-0.28162
FAM114A2	-0.022578	0.7396	-0.44322	0.13556	-0.420642
GBE1	-0.049899	0.67013	-0.4443	0.13556	-0.394401
GLI4	-0.014845	0.75616	-0.44489	0.13556	-0.430045
GPRC5B	0.017977	0.83701	-0.44227	0.13556	-0.460247
GPX2	-0.28211	0.32502	-0.44505	0.13556	-0.16294
IRF2BP1	-0.18867	0.4097	-0.44501	0.13556	-0.25634
KCNE1L	0.36105	0.3979	-0.44444	0.13556	-0.80549
KCNJ8	0.31943	0.47051	-0.44003	0.13556	-0.75946
LIMS2	-0.25703	0.33919	-0.44305	0.13556	-0.18602
METTL23	0.022275	0.84651	-0.44288	0.13556	-0.465155
MOSPD2	0.1858	0.79952	-0.44335	0.13556	-0.62915
NAP1L1	-0.41854	0.28256	-0.44308	0.13556	-0.02454
NDUFAF2	0.071096	0.95568	-0.43995	0.13556	-0.511046
NFE2L1	-0.41392	0.28352	-0.44297	0.13556	-0.02905
NGLY1	-0.27908	0.32594	-0.44133	0.13556	-0.16225
PCDHGA12	0.85145	0.28352	1.5443	0.13556	0.69285
PCF11	0.052805	0.91467	-0.44102	0.13556	-0.493825
PCOLCE2	-0.06191	0.64319	-0.44165	0.13556	-0.37974
PIK3R6	-0.1684	0.43629	-0.44076	0.13556	-0.27236
PIP5KL1	-0.37201	0.29623	-0.44327	0.13556	-0.07126
PRRG1	-0.15934	0.45106	-0.43966	0.13556	-0.28032
PSG8	0.017156	0.83574	-0.44001	0.13556	-0.457166
RASL10A	0.27363	0.57086	-0.4399	0.13556	-0.71353
RLTPR	0.082612	0.97559	-0.44087	0.13556	-0.523482
RNF39	-0.25121	0.34465	-0.44402	0.13556	-0.19281
RPL26	-0.6208	0.17358	-0.43993	0.13556	0.18087
SLC9B1	-0.09644	0.5661	-0.43948	0.13556	-0.34304
SMIM12	-0.36039	0.30233	-0.43981	0.13556	-0.07942
SOD2	-1.11	0	-0.442	0.13556	0.668
SPICE1	-0.29959	0.31699	-0.43983	0.13556	-0.14024
TCEB3CL2	-0.74119	0.28352	-1.1698	0.13556	-0.42861
TMEM167A	-0.19692	0.39615	-0.44317	0.13556	-0.24625
TOMM22	-0.77009	0.063694	-0.44262	0.13556	0.32747
TRAF3	-0.28693	0.32393	-0.44534	0.13556	-0.15841
ZC3H7B	-0.2535	0.34325	-0.43976	0.13556	-0.18626
ZFAND2A	-0.19132	0.4048	-0.44247	0.13556	-0.25115
ZNF329	0.1182	0.96123	-0.4456	0.13556	-0.5638
ABL1	-0.027683	0.72633	-0.43833	0.13599	-0.410647
CDT1	-0.52643	0.21739	-0.4377	0.13599	0.08873
E2F4	-0.026547	0.72981	-0.43813	0.13599	-0.411583
FOXL2	-0.0050204	0.78236	-0.43805	0.13599	-0.43303
HMGXB4	-0.073868	0.61324	-0.43863	0.13599	-0.364762
MTIF2	-0.18821	0.41041	-0.43874	0.13599	-0.25053
PAPD7	-0.25951	0.33783	-0.43825	0.13599	-0.17874
RBAK-LOC389458	0.38597	0.56218	1.5394	0.13599	1.15343
SLC5A2	0.42406	0.32192	0.96175	0.13599	0.53769
SNRPF	0.10341	0.98953	0.96039	0.13646	0.85698
ATN1	-0.028725	0.72386	-0.43708	0.13671	-0.408355
OR6C6	-0.051982	0.66474	-0.43699	0.13671	-0.385008
PRPF19	-0.19892	0.39444	-0.43718	0.13671	-0.23826
ZNF512B	0.051488	0.91217	-0.4371	0.13671	-0.488588
KLRD1	-0.17663	0.42711	-0.43663	0.13711	-0.26
MRPL19	-0.5622	0.20947	-0.43652	0.13711	0.12568
DAW1	-0.26034	0.33747	-0.4364	0.13744	-0.17606
PLCH1	-0.11336	0.53042	0.95831	0.13744	1.07167
UVRAG	0.18948	0.78907	0.95866	0.13744	0.76918
SHCBP1L	-0.049483	0.67124	-0.43607	0.13791	-0.386587
C6orf195	-0.12187	0.51124	-0.43585	0.13823	-0.31398
NFATC2IP	-0.62857	0.17358	-0.43579	0.13823	0.19278
RPS14	-0.5066	0.23048	-0.43596	0.13823	0.07064
ARMC4	0.092445	0.99471	-0.43562	0.13848	-0.528065
KIAA2018	-0.20177	0.39035	-0.43537	0.13848	-0.2336
SNF8	-0.19007	0.40707	-0.43551	0.13848	-0.24544
VPS35	-0.42261	0.28027	-0.43551	0.13848	-0.0129
CDPF1	0.012363	0.82383	0.9557	0.13851	0.943337
CXorf38	-0.040694	0.69359	-0.43507	0.13851	-0.394376
GALR3	0.022837	0.84823	-0.43429	0.13851	-0.457127
IFNA10	0.19765	0.7682	-0.43451	0.13851	-0.63216
NUTF2	-0.13528	0.49058	-0.43485	0.13851	-0.29957
OTP	-0.19387	0.40012	-0.43505	0.13851	-0.24118
PDE6G	0.14115	0.90759	-0.43514	0.13851	-0.57629
PKM	-0.42942	0.27956	-0.43423	0.13851	-0.00481
RCC1	-0.67224	0.14234	-0.43463	0.13851	0.23761
RNASEH2C	-0.11895	0.51912	-0.43486	0.13851	-0.31591
SHC2	0.15722	0.86903	-0.43495	0.13851	-0.59217
SPDYE1	0.57354	0.29623	-0.62399	0.13851	-1.19753
STX16	-0.014482	0.75717	-0.43518	0.13851	-0.420698
ACSM3	0.087213	0.9846	-0.43295	0.13886	-0.520163
ASB16	-0.1684	0.43629	-0.43313	0.13886	-0.26473
CHRNB4	-0.20828	0.4097	-0.512	0.13886	-0.30372
FRA10AC1	-0.20941	0.40852	-0.5127	0.13886	-0.30329
FURIN	-0.33184	0.30423	-0.43275	0.13886	-0.10091
KRT72	-0.044313	0.68397	-0.43345	0.13886	-0.389137
MARS	-0.10754	0.54136	-0.43263	0.13886	-0.32509
MEGF6	-0.04915	0.67129	-0.43346	0.13886	-0.38431
NDUFB2	-0.16738	0.43852	-0.43417	0.13886	-0.26679
NKX6-1	0.32279	0.46558	0.95501	0.13886	0.63222
RASGRP3	-0.15284	0.46056	-0.43348	0.13886	-0.28064
RHCG	-0.13133	0.49522	-0.43264	0.13886	-0.30131
THAP6	0.12102	0.95471	-0.43348	0.13886	-0.5545
ZMYM2	-0.76686	0.063694	-0.43325	0.13886	0.33361
BAGE	-0.013744	0.77803	-0.51024	0.13925	-0.496496
NBPF4	-0.34286	0.30848	-0.50913	0.13925	-0.16627
ACSL3	-0.85391	0.0375	-0.432	0.13948	0.42191
DEFB133	-0.62903	0.28027	-0.81539	0.13948	-0.18636
POLG	-0.53534	0.21501	-0.43223	0.13948	0.10311
CNEP1R1	-0.16301	0.44433	-0.43184	0.1398	-0.26883
ANKRD13D	-0.026346	0.7305	-0.43145	0.14036	-0.405104
CCDC84	-0.13449	0.49238	-0.43152	0.14036	-0.29703
DGKG	-0.015811	0.75398	-0.43086	0.14036	-0.415049
DUSP19	0.43282	0.31699	0.94983	0.14036	0.51701
ERCC6	0.34743	0.61951	-1.1322	0.14036	-1.47963
FGFR4	-0.24552	0.34989	-0.43022	0.14036	-0.1847
KLHDC7B	0.058776	0.92716	-0.42976	0.14036	-0.488536
LOC100289561	-0.36792	0.29691	-0.42975	0.14036	-0.06183
NCAM2	0.016575	0.83451	-0.43126	0.14036	-0.447835
NDUFB1	0.070685	0.95461	-0.43073	0.14036	-0.501415
OR10K1	-0.13845	0.48208	0.95101	0.14036	1.08946
RPLP1	-0.52789	0.21501	-0.42946	0.14036	0.09843
RRP7A	-0.025793	0.73201	-0.43092	0.14036	-0.405127
S1PR1	0.23928	0.6555	0.95033	0.14036	0.71105
TMEM201	-0.13912	0.48157	-0.43136	0.14036	-0.29224
TMEM37	0.20592	0.74567	0.95006	0.14036	0.74414
TRAIP	-0.62233	0.17358	-0.42951	0.14036	0.19282
USP53	-0.021708	0.74123	-0.42968	0.14036	-0.407972
CIB2	0.1485	0.88959	-0.42937	0.14067	-0.57787
OR1Q1	0.033798	0.87216	-0.42924	0.14067	-0.463038
PRMT1	-0.11707	0.52256	-0.4292	0.14067	-0.31213
BHMT2	-0.17443	0.43076	-0.42879	0.14097	-0.25436
TMEM213	-0.022103	0.74023	-0.42839	0.14097	-0.406287
ALG1L	0.043231	0.8942	-0.42737	0.14188	-0.470601
FBXO41	-0.4388	0.27822	-0.42794	0.14188	0.01086
GJA4	0.099127	0.99642	-0.42664	0.14188	-0.525767
GPR17	0.087965	0.98678	-0.42782	0.14188	-0.515785
MAFF	0.050216	0.90964	-0.42785	0.14188	-0.478066
METTL1	-0.334	0.30423	-0.4273	0.14188	-0.0933
MSI1	0.11498	0.96558	-0.42692	0.14188	-0.5419
NR1I2	-0.27063	0.3302	-0.42721	0.14188	-0.15658
NUBP2	-0.23533	0.35989	-0.42734	0.14188	-0.19201
RAB19	0.13391	0.92312	-0.42767	0.14188	-0.56158
RBM15	-0.12561	0.50414	-0.42647	0.14188	-0.30086
SART1	-0.52316	0.22314	-0.42718	0.14188	0.09598
SEC13	-0.15895	0.45207	-0.42724	0.14188	-0.26829
SNCAIP	-0.054622	0.65839	-0.42652	0.14188	-0.371898
ZNF48	-0.2027	0.3893	-0.42702	0.14188	-0.22432
CCNDBP1	-0.019611	0.74514	-0.42637	0.14226	-0.406759
MYCL1	0.15461	0.9318	-1.1103	0.14226	-1.26491
BRF2	-0.38048	0.29623	-0.42627	0.14234	-0.04579
CNGA1	0.14397	0.90061	0.94786	0.14234	0.80389
CRYAB	-0.52311	0.22314	-0.425	0.14234	0.09811
CTC1	-0.090061	0.57804	-0.42571	0.14234	-0.335649
DNAJC24	-0.72999	0.11518	-0.42588	0.14234	0.30411
GLT8D1	0.19849	0.76534	-0.42578	0.14234	-0.62427
INO80C	-0.39812	0.28777	-0.42514	0.14234	-0.02702
LAMC1	0.19151	0.78401	-0.42607	0.14234	-0.61758
MATN1	-0.10116	0.55439	-0.42593	0.14234	-0.32477
OR51I2	-0.083833	0.59037	-0.42547	0.14234	-0.341637
PTPN6	0.02098	0.84331	-0.42562	0.14234	-0.4466
SLC26A4	0.013677	0.8267	-0.42511	0.14234	-0.438787
ZMYND8	0.17033	0.83728	0.94807	0.14234	0.77774
PCED1B	0.070551	0.95428	-0.42484	0.14278	-0.495391
LOC730183	0.065137	0.94348	-0.42461	0.14308	-0.489747
PER2	-0.012174	0.76334	-0.42458	0.14308	-0.412406
TNFRSF9	-0.032686	0.71281	-0.42476	0.14308	-0.392074
ACSM4	0.18333	0.80631	-0.42046	0.14315	-0.60379
C5orf34	0.074106	0.96085	0.94438	0.14315	0.870274
CCT8	-0.60426	0.19014	-0.42412	0.14315	0.18014
COL5A1	0.22809	0.68636	0.94445	0.14315	0.71636
CPSF4	-0.55057	0.2138	-0.42379	0.14315	0.12678
ERCC2	-0.11836	0.51965	-0.42037	0.14315	-0.30201
FABP5	-0.13467	0.4923	-0.42324	0.14315	-0.28857
GCHFR	-0.22254	0.36968	-0.42276	0.14315	-0.20022
GOSR1	-0.12278	0.50973	-0.42084	0.14315	-0.29806
KDELR2	-0.25228	0.34453	-0.42257	0.14315	-0.17029
KLF9	0.0040503	0.80474	-0.42104	0.14315	-0.42509
MASP1	-0.089113	0.57984	-0.42325	0.14315	-0.334137
NOP56	-0.16818	0.43702	-0.42074	0.14315	-0.25256
PEX5	0.2807	0.55634	-0.42342	0.14315	-0.70412
PI4K2A	-0.24152	0.35279	-0.42351	0.14315	-0.18199
PPP1R13B	-0.13736	0.48697	-0.42207	0.14315	-0.28471
RPUSD1	-0.29386	0.31705	-0.42381	0.14315	-0.12995
SF3B5	-0.0051125	0.78236	-0.42034	0.14315	-0.415227
SLC38A5	0.15203	0.88033	-0.42308	0.14315	-0.57511
SPDEF	0.093006	0.99514	-0.4224	0.14315	-0.515406
TACSTD2	0.069968	0.95241	-0.42404	0.14315	-0.494008
TEX30	-0.28946	0.32192	-0.42399	0.14315	-0.13453
TMEM154	-0.66094	0.14667	-0.42342	0.14315	0.23752
TXNDC5	0.16181	0.85709	-0.42233	0.14315	-0.58414
ZDHHC20	-0.27313	0.32825	-0.42191	0.14315	-0.14878
ZNF765	-0.32218	0.30847	-0.42035	0.14315	-0.09817
ZNF860	-0.54338	0.21501	-0.4233	0.14315	0.12008
BUD13	-0.43268	0.27822	-0.41806	0.14343	0.01462
C1orf115	-0.15064	0.4631	-0.41917	0.14343	-0.26853
C20orf201	-0.011176	0.76595	-0.41873	0.14343	-0.407554
CENPQ	-0.02947	0.72165	-0.41856	0.14343	-0.38909
DCDC1	0.09676	0.99959	0.94223	0.14343	0.84547
DSTYK	-0.11396	0.52912	-0.41852	0.14343	-0.30456
FAM118B	-0.19829	0.39547	-0.41831	0.14343	-0.22002
ISOC2	-0.047179	0.6763	-0.41836	0.14343	-0.371181
KIAA1984	0.1368	0.91767	-0.41827	0.14343	-0.55507
OR56A4	-0.12979	0.49678	-0.41836	0.14343	-0.28857
PLCD1	-0.11465	0.52748	-0.41884	0.14343	-0.30419
PLEKHS1	-0.067116	0.63083	-0.419	0.14343	-0.351884
POLR2E	-0.031732	0.71526	-0.4201	0.14343	-0.388368
PTHLH	-0.18785	0.41216	-0.41868	0.14343	-0.23083
TCF20	-0.29034	0.32013	-0.41904	0.14343	-0.1287
TMEM245	-0.24356	0.35182	-0.41981	0.14343	-0.17625
TSEN54	-0.40111	0.28721	-0.4196	0.14343	-0.01849
WDR75	-0.25741	0.33912	-0.41789	0.14343	-0.16048
YME1L1	-0.68444	0.13655	-0.4182	0.14343	0.26624
ZCCHC6	-0.19007	0.40707	-0.41928	0.14343	-0.22921
DFNB59	0.1486	0.8889	-0.41759	0.14394	-0.56619
ERAP1	-0.14178	0.47504	-0.41747	0.14394	-0.27569
HOXA6	0.42284	0.32393	0.93977	0.14394	0.51693
KIF19	-0.026254	0.73066	-0.41728	0.14394	-0.391026
MAP4	-0.078826	0.60199	-0.41743	0.14394	-0.338604
NME7	-0.12807	0.49905	0.93974	0.14394	1.06781
TMEM14A	-0.053998	0.65953	-0.41748	0.14394	-0.363482
NEU3	-0.27903	0.32594	-0.41692	0.14472	-0.13789
AGT	-0.21385	0.37905	-0.41663	0.14485	-0.20278
C3orf20	-0.15169	0.46202	-0.41599	0.14485	-0.2643
CCDC11	-0.0895	0.5791	-0.41615	0.14485	-0.32665
CDR2L	-0.40988	0.28352	-0.41631	0.14485	-0.00643
CTNNBL1	0.096443	0.99991	-0.41667	0.14485	-0.513113
CYP4V2	0.051055	0.91191	-0.41636	0.14485	-0.467415
DET1	-0.0079431	0.77409	-0.41603	0.14485	-0.408087
EXOSC2	-0.46388	0.26667	-0.41603	0.14485	0.04785
HAS2	0.023345	0.84985	-0.4156	0.14485	-0.438945
MYNN	0.46231	0.30369	0.93903	0.14485	0.47672
OR52E8	0.02906	0.86121	-0.41577	0.14485	-0.44483
PET100	-0.31784	0.30848	-0.41564	0.14485	-0.0978
SCGB1D1	-0.18209	0.4187	-0.41631	0.14485	-0.23422
SLC35A2	-0.39168	0.29014	-0.4166	0.14485	-0.02492
SP3	-0.18875	0.4097	-0.41611	0.14485	-0.22736
ZBTB3	0.044649	0.89723	-0.41597	0.14485	-0.460619
ZNF699	0.022254	0.84642	-0.4163	0.14485	-0.438554
BAMBI	-0.53992	0.21501	-0.41526	0.14562	0.12466
FOXE3	0.12804	0.93945	-0.41444	0.14562	-0.54248
HMGXB3	-0.21958	0.37269	-0.41472	0.14562	-0.19514
RFNG	-0.05187	0.66474	-0.41547	0.14562	-0.3636
SET	-0.12709	0.50034	-0.41434	0.14562	-0.28725
TMA7	0.084291	0.9785	-0.41448	0.14562	-0.498771
TTBK1	-0.036092	0.70502	-0.41503	0.14562	-0.378938
YIPF3	-0.090825	0.57647	-0.41432	0.14562	-0.323495
C11orf49	0.067419	0.94702	-0.41419	0.1459	-0.481609
POLK	-0.32184	0.30847	-0.41427	0.1459	-0.09243
C4orf32	-0.30394	0.31699	-0.41355	0.14616	-0.10961
CCDC53	-0.15796	0.45421	-0.41363	0.14616	-0.25567
COPS2	-0.427	0.27963	-0.41319	0.14616	0.01381
DSC3	-0.080078	0.59883	-0.41357	0.14616	-0.333492
IDUA	-0.11244	0.53209	-0.41328	0.14616	-0.30084
MAOA	-0.46158	0.2682	-0.41351	0.14616	0.04807
MRPS18B	-0.2651	0.33404	-0.41364	0.14616	-0.14854
NRXN3	-0.2169	0.37571	-0.41347	0.14616	-0.19657
NUP54	-0.59384	0.19413	-0.41327	0.14616	0.18057
SYVN1	-0.99837	0	-0.41305	0.14616	0.58532
C8orf31	-0.1263	0.50262	-0.41243	0.14643	-0.28613
LCN2	0.30514	0.49905	0.93642	0.14643	0.63128
P4HA3	-0.26277	0.33523	-0.41268	0.14643	-0.14991
PCDHB13	-0.28246	0.32502	-0.41247	0.14643	-0.13001
RBM47	-0.021212	0.74255	-0.41242	0.14643	-0.391208
TMEM223	-0.025528	0.73234	-0.41241	0.14643	-0.386882
TSEN2	-0.32764	0.30488	-0.4129	0.14643	-0.08526
PTCH2	-0.21722	0.37571	-0.4122	0.1467	-0.19498
RPL7A	-0.085885	0.58518	-0.4121	0.1467	-0.326215
SLC12A9	-0.31391	0.31151	-0.41221	0.1467	-0.0983
RBBP4	-0.79224	0.0625	-0.4116	0.14704	0.38064
SMIM14	-0.051929	0.66474	-0.41157	0.14704	-0.359641
ABHD17A	0.055566	0.92019	-0.41104	0.14717	-0.466606
ALKBH4	0.16407	0.85262	-0.41148	0.14717	-0.57555
C5orf52	-0.2397	0.35449	-0.41141	0.14717	-0.17171
FUCA1	-0.22508	0.36935	-0.41148	0.14717	-0.1864
ZNF592	-0.51487	0.22627	-0.41146	0.14717	0.10341
HNRNPH1	-0.61186	0.1809	-0.41077	0.14759	0.20109
CNTRL	-0.0084302	0.77273	-0.41049	0.14777	-0.40206
GEMIN8	-0.27386	0.32812	-0.41041	0.14777	-0.13655
IER5	0.45056	0.30587	0.9341	0.14777	0.48354
IRS2	-0.079074	0.60135	-0.41016	0.14777	-0.331086
POC1B-GALNT4	-0.67959	0.3723	-2.0104	0.14777	-1.33081
REC8	-0.036149	0.7048	-0.41051	0.14777	-0.374361
SCD	-0.30281	0.31699	-0.41031	0.14777	-0.1075
TRMT6	-0.32921	0.30488	-0.41046	0.14777	-0.08125
BBC3	0.027089	0.85593	0.93215	0.14811	0.905061
GOLIM4	-0.25008	0.40764	-0.59047	0.14811	-0.34039
ANGPTL7	0.014613	0.82968	-0.4073	0.14817	-0.421913
CACNA1H	-0.11086	0.53607	-0.40711	0.14817	-0.29625
CBS	0.4207	0.32393	0.93153	0.14817	0.51083
CCDC41	-0.044815	0.68229	-0.40701	0.14817	-0.362195
CREB3L1	-0.35605	0.30233	-0.40742	0.14817	-0.05137
CT45A1	-0.94702	0.067901	-0.48842	0.14817	0.4586
CTSA	-0.076752	0.60752	-0.40896	0.14817	-0.332208
CYP11B2	0.42154	0.32393	0.93007	0.14817	0.50853
DEFA4	0.086938	0.98396	0.92972	0.14817	0.842782
EHD1	-0.16912	0.43599	-0.407	0.14817	-0.23788
FLG	-0.31416	0.31151	-0.40975	0.14817	-0.09559
GSG2	0.18597	0.79918	-0.40974	0.14817	-0.59571
HIPK3	-0.19871	0.39534	-0.4093	0.14817	-0.21059
HYAL2	0.090621	0.99171	-0.40762	0.14817	-0.498241
MTX1	-0.070538	0.62178	-0.40918	0.14817	-0.338642
NDUFA7	-0.011572	0.76534	-0.40806	0.14817	-0.396488
NEBL	0.18574	0.79966	-0.407	0.14817	-0.59274
NUBP1	-0.53322	0.21501	-0.40726	0.14817	0.12596
PBX1	0.2662	0.58662	-0.40905	0.14817	-0.67525
PTBP3	-0.62914	0.17358	-0.4076	0.14817	0.22154
RNF175	-0.31321	0.31151	-0.407	0.14817	-0.09379
SCAMP2	-0.11384	0.52918	-0.4074	0.14817	-0.29356
SIRT5	-0.066305	0.63332	-0.40913	0.14817	-0.342825
SLC34A3	0.059746	0.93005	-0.4091	0.14817	-0.468846
SSX2IP	-0.2676	0.33251	-0.40697	0.14817	-0.13937
SUCLG1	0.011404	0.82265	-0.40805	0.14817	-0.419454
TC2N	-0.19955	0.39346	-0.40734	0.14817	-0.20779
THAP2	-0.19777	0.39566	-0.40917	0.14817	-0.2114
TRIM2	0.042666	0.89288	0.93042	0.14817	0.887754
TRIM54	-0.42444	0.28027	-0.40737	0.14817	0.01707
ZNF574	-0.34962	0.30369	-0.40934	0.14817	-0.05972
ATP6V0B	-0.20128	0.39164	-0.40599	0.14836	-0.20471
EGR1	-0.18792	0.4119	-0.40679	0.14836	-0.21887
KIF4A	-0.81348	0.05	-0.40649	0.14836	0.40699
C16orf74	-0.29234	0.3177	-0.40571	0.14848	-0.11337
FAM160B2	0.39218	0.35666	0.92851	0.14848	0.53633
HDAC6	-0.11694	0.52279	-0.40529	0.14848	-0.28835
RAB10	0.018478	0.83819	0.92876	0.14848	0.910282
TNF	-0.011244	0.76576	-0.40562	0.14848	-0.394376
BEX1	-0.23845	0.35583	-0.40469	0.14851	-0.16624
CDR2	0.27778	0.56361	-0.4044	0.14851	-0.68218
CPM	0.15764	0.86751	-0.40471	0.14851	-0.56235
DUSP4	0.45129	0.3055	-0.4048	0.14851	-0.85609
GLIPR2	-0.022878	0.73901	-0.4048	0.14851	-0.381922
HNRNPH2	-0.63399	0.17358	-0.40425	0.14851	0.22974
ICOSLG	0.084417	0.97874	-0.40441	0.14851	-0.488827
MLH3	-0.27174	0.32861	-0.40426	0.14851	-0.13252
PCDHGA8	0.20555	0.85601	-1.0455	0.14851	-1.25105
PNKP	-0.47349	0.25662	-0.40479	0.14851	0.0687
POLR2A	-0.23222	0.36298	-0.40432	0.14851	-0.1721
RASSF1	0.1341	0.92267	-0.40446	0.14851	-0.53856
TTF2	-0.12728	0.49987	-0.40454	0.14851	-0.27726
ANKRD10	0.0048309	0.80675	-0.40368	0.14864	-0.408511
DEGS1	0.062796	0.93719	-0.40379	0.14864	-0.466586
KNOP1	-0.0011173	0.79162	-0.40384	0.14864	-0.402723
NHLRC2	-0.68863	0.13655	-0.40378	0.14864	0.28485
PGBD3	-0.3785	0.29623	-0.4041	0.14864	-0.0256
ATHL1	0.020692	0.84324	-0.40287	0.14888	-0.423562
C12orf79	-0.18731	0.41283	-0.40322	0.14888	-0.21591
CECR2	0.032961	0.87052	-0.40345	0.14888	-0.436411
DENND6B	-0.40743	0.28352	-0.40307	0.14888	0.00436
NUDT1	-0.11781	0.52111	-0.40258	0.14888	-0.28477
PI16	0.1825	0.80931	0.92789	0.14888	0.74539
PXDNL	-0.40404	0.29623	-0.48298	0.14888	-0.07894
RPP40	0.042928	0.89343	-0.40248	0.14888	-0.445408
UMOD	-0.16043	0.4495	-0.40345	0.14888	-0.24302
ZNF334	-0.010372	0.76892	-0.40324	0.14888	-0.392868
CCHCR1	0.38246	0.36939	-0.40218	0.14905	-0.78464
EFHC2	-0.11139	0.53492	-0.40203	0.14905	-0.29064
GPR115	-0.33671	0.30423	-0.40197	0.14905	-0.06526
HNRNPK	-0.35358	0.30364	-0.40194	0.14905	-0.04836
HS1BP3	-0.14583	0.46949	-0.40219	0.14905	-0.25636
JUNB	-0.035953	0.70527	-0.40177	0.14905	-0.365817
LBX2	-0.055648	0.65602	-0.40193	0.14905	-0.346282
RMI2	-0.55319	0.21331	-0.40209	0.14905	0.1511
ACACB	0.19207	0.78236	0.92664	0.1493	0.73457
C1orf185	0.67512	0.14234	0.92732	0.1493	0.2522
CENPC1	-0.57798	0.2783	-0.58083	0.14963	-0.00285
CNTN6	-0.61401	0.1809	-0.40105	0.14972	0.21296
CSPG5	-0.61433	0.1809	-0.40091	0.14972	0.21342
ESCO2	-0.24989	0.34572	-0.40117	0.14972	-0.15128
GOLGA4	0.17563	0.82499	-0.40125	0.14972	-0.57688
LENEP	-0.38748	0.29144	-0.40116	0.14972	-0.01368
MAP3K8	-0.17782	0.42445	-0.40135	0.14972	-0.22353
RASIP1	-0.18361	0.4184	-0.40094	0.14972	-0.21733
SPRTN	-0.3222	0.30847	-0.40111	0.14972	-0.07891
TIAF1	-0.21833	0.37509	-0.401	0.14972	-0.18267
TRIM6-TRIM34	0.054698	0.92343	0.98686	0.14972	0.932162
C15orf39	0.17156	0.83452	-0.4004	0.15037	-0.57196
NT5C	-0.16068	0.44888	-0.40038	0.15037	-0.2397
OTUD7A	0.21955	0.70876	0.92496	0.15037	0.70541
STX5	-0.19667	0.39644	-0.40071	0.15037	-0.20404
C10orf131	-0.51624	0.27822	0.9861	0.15062	1.50234
C19orf53	-0.3697	0.29623	-0.40001	0.15062	-0.03031
UCHL3	-0.5363	0.21501	-0.40001	0.15062	0.13629
ACP5	-0.15069	0.4631	-0.39983	0.15067	-0.24914
GOT1L1	-0.23742	0.35736	-0.39959	0.15067	-0.16217
HEATR5B	-0.0047181	0.7829	-0.39956	0.15067	-0.394842
NDUFAF1	-0.043551	0.68604	-0.39988	0.15067	-0.356329
PPP1R15B	0.10096	0.99442	0.92388	0.15067	0.82292
THAP10	-0.31597	0.31012	-0.39977	0.15067	-0.0838
BLK	0.38909	0.36118	0.92355	0.15085	0.53446
MUC5B	-0.32176	0.30847	-0.39943	0.15085	-0.07767
PDCL2	-0.27472	0.32812	-0.39919	0.15085	-0.12447
RNGTT	-0.3042	0.31699	-0.39945	0.15085	-0.09525
C17orf47	-0.048914	0.67201	-0.39854	0.15098	-0.349626
C9orf16	-0.26448	0.33465	-0.39692	0.15098	-0.13244
CHRM1	0.036823	0.87869	-0.39846	0.15098	-0.435283
CSNK1A1	-0.15929	0.45106	-0.39729	0.15098	-0.238
FDX1	-0.24095	0.35322	-0.39708	0.15098	-0.15613
FSIP1	-0.35407	0.30364	-0.39835	0.15098	-0.04428
HRASLS	-0.06709	0.63083	-0.39816	0.15098	-0.33107
IKBKAP	-0.44689	0.27822	-0.39679	0.15098	0.0501
MATR3	-0.17235	0.43396	-0.39746	0.15098	-0.22511
MIA2	0.093595	0.99642	0.92179	0.15098	0.828195
MRPS5	-0.22462	0.36939	-0.39903	0.15098	-0.17441
NACA2	-0.29731	0.31699	-0.39717	0.15098	-0.09986
PRDX2	0.061908	0.93452	-0.39804	0.15098	-0.459948
PRKACG	-0.17535	0.42972	-0.39746	0.15098	-0.22211
SEMA6C	-0.29653	0.31699	-0.39829	0.15098	-0.10176
STATH	-0.29947	0.31699	-0.3969	0.15098	-0.09743
ZBTB45	0.10004	0.99505	-0.39747	0.15098	-0.49751
ZNF705A	-0.38523	0.31094	-0.57517	0.15098	-0.18994
CHERP	-0.38426	0.29397	-0.39673	0.15129	-0.01247
FGFR2	0.019264	0.83971	-0.39673	0.15129	-0.415994
GPC2	0.13336	0.92469	-0.39656	0.15161	-0.52992
MAPKAP1	-0.24573	0.34974	-0.39652	0.15161	-0.15079
GPNMB	-0.69095	0.13655	-0.39636	0.15193	0.29459
GPX3	0.10429	0.98726	-0.39608	0.15217	-0.50037
MAP7D1	0.26266	0.59461	-0.396	0.15217	-0.65866
NUDT21	-0.329	0.30488	-0.396	0.15217	-0.067
EIF5AL1	-0.74216	0.10326	-0.39566	0.15235	0.3465
HIST1H2BE	0.052933	0.91493	-0.39568	0.15235	-0.448613
MARCH7	0.34242	0.43254	0.92109	0.15235	0.57867
[truncated: 16,914 more rows]

## Sheet: MCF7_miRNAs
Gene	MCF7_2D_beta	MCF7_2D_FDR	MCF7_3D_beta	MCF7_3D_FDR	MCF7_3D-2D
hsa-mir-1206	-0.43671	0.49109	-2.9417	0	-2.50499
hsa-mir-1908	-0.4504	0.30171	-1.7357	0	-1.2853
hsa-mir-197	0.0058293	0.83924	-1.5116	0	-1.51743
hsa-mir-301a	-0.69098	0.27822	-1.8878	0	-1.19682
hsa-mir-3135b	-0.59626	0.27822	-1.7282	0	-1.13194
hsa-mir-3925	0.74208	0.20947	-1.4212	0	-2.16328
hsa-mir-3929	-1.0167	0.13655	-2.0035	0	-0.9868
hsa-mir-4442	0.32299	0.54167	-1.3373	0	-1.66029
hsa-mir-4532	-0.056533	0.71371	-1.4699	0	-1.41337
hsa-mir-5096	-0.47031	0.29623	-1.9374	0	-1.46709
hsa-mir-548i-1	-0.31395	0.35119	-1.6718	0	-1.35785
hsa-mir-6766	0.42305	0.3893	-1.3728	0	-1.79585
hsa-mir-6873	-0.36548	0.31699	-1.5292	0	-1.16372
hsa-mir-8078	-1.2366	0.041667	-2.6648	0	-1.4282
hsa-mir-30e	-0.92987	0.17358	-1.3309	0.0076923	-0.40103
hsa-mir-3132	-0.54247	0.28352	-1.3229	0.0076923	-0.78043
hsa-mir-4644	-0.38007	0.31164	-1.2865	0.0076923	-0.90643
hsa-mir-5093	0.044112	0.91067	-1.2736	0.0076923	-1.31771
hsa-mir-935	-0.80385	0.21897	-1.2927	0.0076923	-0.48885
hsa-mir-1281	-1.0735	0.091954	-1.2647	0.010309	-0.1912
hsa-mir-4421	-0.65119	0.2682	-1.2349	0.016129	-0.58371
hsa-mir-663a	-0.7589	0.2316	-1.2293	0.019011	-0.4704
hsa-mir-4461	-0.7836	0.22627	-1.2124	0.024735	-0.4288
hsa-mir-8088	-0.27851	0.37993	1.6999	0.024735	1.97841
hsa-mir-4518	-0.11968	0.59091	-1.1381	0.033708	-1.01842
hsa-mir-650	-0.30255	0.36064	-1.1371	0.033708	-0.83455
hsa-mir-369	-0.30843	0.35409	-1.1016	0.040323	-0.79317
hsa-mir-4749	0.45778	0.35538	-1.1044	0.040323	-1.56218
hsa-mir-3173	-0.69898	0.2542	-1.0835	0.042394	-0.38452
hsa-mir-483	-0.79808	0.22114	-1.0852	0.042394	-0.28712
hsa-mir-600	-1.0698	0.096045	-1.0781	0.042394	-0.0083
hsa-mir-619	-0.7567	0.23317	-1.0825	0.042394	-0.3258
hsa-mir-6893	-0.31267	0.35182	-1.0823	0.042394	-0.76963
hsa-mir-4787	-0.32046	0.34572	-1.0758	0.043689	-0.75534
hsa-mir-4512	-0.84474	0.21329	-1.0669	0.045894	-0.22216
hsa-mir-764	-0.37515	0.31617	-1.0533	0.048998	-0.67815
hsa-mir-130a	-0.28118	0.37672	-1.0468	0.050549	-0.76562
hsa-mir-4254	-0.21202	0.45122	-1.0381	0.051125	-0.82608
hsa-mir-4538	-0.36873	0.31699	-1.0183	0.053571	-0.64957
hsa-mir-552	0.31695	0.55327	1.4287	0.055985	1.11175
hsa-mir-4305	-0.14635	0.54372	-1.0126	0.057692	-0.86625
hsa-mir-6835	-0.38202	0.39988	-1.7772	0.059813	-1.39518
hsa-mir-1250	-0.34332	0.32812	-0.99826	0.060773	-0.65494
hsa-mir-323a	-0.19842	0.46837	-0.99463	0.060773	-0.79621
hsa-mir-1262	0.28896	0.60908	1.3686	0.064286	1.07964
hsa-mir-1468	-0.63907	0.27674	-0.97043	0.064286	-0.33136
hsa-mir-6507	-0.15653	0.52797	-0.9529	0.064286	-0.79637
hsa-mir-6746	-0.32596	0.33994	-0.97332	0.064286	-0.64736
hsa-mir-448	-0.28909	0.36986	-0.95048	0.065919	-0.66139
hsa-mir-6736	-0.37219	0.31699	-0.94413	0.066127	-0.57194
hsa-mir-5705	0.18322	0.84341	-0.92575	0.070088	-1.10897
hsa-mir-4275	-0.50264	0.29012	-0.91421	0.072039	-0.41157
hsa-mir-4477a	-0.58833	0.27822	-0.91402	0.072039	-0.32569
hsa-mir-6812	-0.46814	0.29623	-0.89474	0.073696	-0.4266
hsa-mir-6859-1	-1.1826	0.061404	-0.90204	0.073696	0.28056
hsa-mir-769	-0.14592	0.54444	-0.90091	0.073696	-0.75499
hsa-mir-1180	-0.601	0.27822	-0.87735	0.078194	-0.27635
hsa-mir-4539	-0.45512	0.29995	-0.87728	0.078194	-0.42216
hsa-mir-3669	-1.0599	0.21501	1.5035	0.078775	2.5634
hsa-mir-449a	0.072644	0.96314	1.3096	0.078775	1.23696
hsa-mir-5095	-0.19261	0.47435	-0.87414	0.07909	-0.68153
hsa-mir-593	0.58168	0.29014	-0.87354	0.07909	-1.45522
hsa-mir-6823	-0.38582	0.31094	-0.86824	0.080906	-0.48242
hsa-mir-548h-5	-0.36848	0.35182	-1.1075	0.08111	-0.73902
hsa-mir-4467	0.052856	0.92582	-0.8568	0.081138	-0.909656
hsa-mir-4307	-0.1356	0.5641	-0.85145	0.082907	-0.71585
hsa-mir-5088	-0.4254	0.30423	-0.84444	0.087562	-0.41904
hsa-mir-1254-2	-0.22528	0.43599	-0.82563	0.092421	-0.60035
hsa-mir-3648	-0.43675	0.30364	-0.82178	0.093407	-0.38503
hsa-mir-4470	-0.018622	0.79183	-0.82204	0.093407	-0.803418
hsa-mir-548aa-1	-0.86337	0.20842	-0.81582	0.093807	0.04755
hsa-mir-1224	-0.41198	0.30423	-0.80539	0.094474	-0.39341
hsa-mir-1255b-1	-0.60712	0.30427	1.8308	0.094474	2.43792
hsa-mir-191	-0.26817	0.3893	-0.80704	0.094474	-0.53887
hsa-mir-4283-2	-0.24088	0.41844	-0.80346	0.094474	-0.56258
hsa-mir-6090	-0.1622	0.51809	-0.80734	0.094474	-0.64514
hsa-mir-6748	-0.51763	0.28721	-0.8052	0.094474	-0.28757
hsa-mir-6851	-0.64354	0.27195	-0.8073	0.094474	-0.16376
hsa-mir-718	-0.74272	0.24154	-0.79483	0.094858	-0.05211
hsa-mir-3168	-0.2413	0.41844	-0.78868	0.097625	-0.54738
hsa-mir-1302-4	-0.48885	0.29322	-0.78579	0.098776	-0.29694
hsa-mir-4708	0.40202	0.41854	1.2282	0.098882	0.82618
hsa-mir-4443	0.057191	0.93492	-0.7786	0.10151	-0.835791
hsa-mir-4790	-0.13176	0.61428	-1.0029	0.10151	-0.87114
hsa-mir-93	0.12478	0.95798	-0.77753	0.10151	-0.90231
hsa-mir-4696	0.52958	0.30847	1.2177	0.10218	0.68812
hsa-mir-7978	-0.34174	0.53966	2.4402	0.10423	2.78194
hsa-mir-142	-0.69648	0.25443	-0.7657	0.10437	-0.06922
hsa-mir-5187	-0.14354	0.54905	-0.75778	0.10481	-0.61424
hsa-mir-6716	0.076396	0.96865	-0.76102	0.10481	-0.837416
hsa-mir-3135a	-0.46106	0.29623	-0.74736	0.10957	-0.2863
hsa-mir-4448	-1.0356	0.12683	-0.74615	0.10957	0.28945
hsa-mir-5579	0.074214	0.96472	-0.74692	0.10957	-0.821134
hsa-mir-7162	0.012223	0.8511	-0.74759	0.10957	-0.759813
hsa-mir-4308	-0.50532	0.2887	-0.74467	0.10966	-0.23935
hsa-mir-378b	-0.52831	0.28462	-0.74142	0.11009	-0.21311
hsa-mir-7515	-0.50746	0.28721	-0.74135	0.11009	-0.23389
hsa-mir-5586	0.00046196	0.8287	1.1893	0.11094	1.18884
hsa-mir-15b	-0.34873	0.32517	-0.73454	0.11169	-0.38581
hsa-mir-3146	-0.75001	0.24076	-0.73497	0.11169	0.01504
hsa-mir-4446	-0.10495	0.62028	-0.73486	0.11169	-0.62991
hsa-mir-4754	-0.14175	0.55154	-0.73307	0.11169	-0.59132
hsa-mir-6890	-0.63294	0.27822	-0.73559	0.11169	-0.10265
hsa-mir-4429	-0.287	0.3718	-0.72403	0.117	-0.43703
hsa-mir-6751	-0.15914	0.52353	-0.72286	0.117	-0.56372
hsa-mir-548at	0.067553	0.95595	-0.72077	0.11765	-0.788323
hsa-mir-130b	-0.31357	0.35182	-0.71673	0.11806	-0.40316
hsa-mir-1976	0.22343	0.75625	-0.70725	0.11806	-0.93068
hsa-mir-4264	0.43888	0.37231	-0.70572	0.11806	-1.1446
hsa-mir-4431	-0.29344	0.36857	-0.70804	0.11806	-0.4146
hsa-mir-519c	-0.58679	0.28721	-0.93368	0.11806	-0.34689
hsa-mir-6877	-0.78042	0.22627	-0.70714	0.11806	0.07328
hsa-mir-1207	-0.6901	0.25615	-0.69656	0.11848	-0.00646
hsa-mir-3181	-0.2935	0.36857	-0.69331	0.11848	-0.39981
hsa-mir-3619	0.52212	0.31151	-0.69222	0.11848	-1.21434
hsa-mir-4688	-0.38908	0.30848	-0.70107	0.11848	-0.31199
hsa-mir-4750	-0.90591	0.18296	-0.69194	0.11848	0.21397
hsa-mir-548q	-0.080955	0.66471	-0.69943	0.11848	-0.618475
hsa-mir-662	-0.16643	0.51024	-0.69441	0.11848	-0.52798
hsa-mir-877	-0.93043	0.17358	-0.69913	0.11848	0.2313
hsa-mir-6721	-0.46678	0.29623	-0.69148	0.11943	-0.2247
hsa-mir-190a	-0.092227	0.64386	1.1706	0.11978	1.26283
hsa-mir-3167	-0.090654	0.64718	1.1695	0.12005	1.26015
hsa-mir-4633	-0.12666	0.57795	-0.68947	0.1204	-0.56281
hsa-mir-4279	0.33267	0.5253	1.1687	0.12091	0.83603
hsa-mir-4752	-0.16208	0.51859	-0.68824	0.12095	-0.52616
hsa-mir-4419a	-0.34311	0.32812	-0.68765	0.12145	-0.34454
hsa-mir-5703	-0.63366	0.27822	-0.68175	0.12296	-0.04809
hsa-mir-1825	-0.68994	0.25615	-0.68058	0.12476	0.00936
hsa-mir-1289-2	-0.2579	0.39855	-0.67594	0.1261	-0.41804
hsa-mir-6859-2	-1.616	0.20947	-1.2503	0.1261	0.3657
hsa-mir-3667	-0.5769	0.2783	-0.66737	0.12779	-0.09047
hsa-mir-519a-1	-0.21277	0.4965	-0.88059	0.12801	-0.66782
hsa-mir-3186	-0.4602	0.29623	-0.66287	0.12854	-0.20267
hsa-mir-6125	-0.39788	0.30598	-0.66318	0.12854	-0.2653
hsa-mir-28	-0.024519	0.77975	-0.6609	0.12876	-0.636381
hsa-mir-513c	0.53197	0.30756	1.1463	0.12876	0.61433
hsa-mir-541	0.37954	0.45209	-0.65963	0.12929	-1.03917
hsa-mir-2110	-0.15981	0.52217	-0.6589	0.12967	-0.49909
hsa-mir-4326	0.51574	0.31658	-0.65429	0.12996	-1.17003
hsa-mir-21	-0.48817	0.29322	-0.65085	0.13046	-0.16268
hsa-mir-4454	-0.22926	0.43133	-0.65063	0.13046	-0.42137
hsa-mir-450b	-0.59884	0.27822	-0.65222	0.13046	-0.05338
hsa-mir-9-2	-0.00097701	0.8253	-0.65025	0.1309	-0.649273
hsa-mir-105-1	-0.29675	0.36612	-0.64884	0.13234	-0.35209
hsa-mir-1283-2	-0.13786	0.55911	-0.64832	0.13234	-0.51046
hsa-mir-4420	-0.34079	0.32859	-0.64889	0.13234	-0.3081
hsa-mir-5684	-0.50966	0.28721	-0.64884	0.13234	-0.13918
hsa-mir-6777	-0.19213	0.47444	-0.64943	0.13234	-0.4573
hsa-mir-6804	-0.40686	0.30427	-0.6489	0.13234	-0.24204
hsa-mir-188	-0.37957	0.31206	-0.64671	0.13267	-0.26714
hsa-mir-3692	-0.36802	0.31699	-0.64719	0.13267	-0.27917
hsa-mir-6875	-0.20439	0.46065	-0.64781	0.13267	-0.44342
hsa-mir-3180-5	-0.70727	0.27822	-0.85332	0.13302	-0.14605
hsa-mir-1260a	-0.17219	0.50121	-0.63496	0.13535	-0.46277
hsa-mir-15a	-0.63227	0.27822	-0.63413	0.13535	-0.00186
hsa-mir-3612	0.24689	0.70447	-0.63564	0.13535	-0.88253
hsa-mir-4252	0.12147	0.96276	-0.63948	0.13535	-0.76095
hsa-mir-4698	-0.32049	0.34572	-0.63862	0.13535	-0.31813
hsa-mir-3151	-1.0116	0.13655	-0.63365	0.13556	0.37795
hsa-mir-758	0.3609	0.47739	-0.62429	0.13851	-0.98519
hsa-mir-143	-0.18979	0.47843	-0.62216	0.13886	-0.43237
hsa-mir-3065	0.1747	0.86085	1.1136	0.13886	0.9389
hsa-mir-519d	0.34172	0.50903	1.1142	0.13886	0.77248
hsa-mir-371b	-0.10421	0.78876	-2.2239	0.1398	-2.11969
hsa-mir-6887	-0.23426	0.42476	-0.61773	0.14026	-0.38347
hsa-mir-1273a	-0.20315	0.46267	-0.61538	0.14036	-0.41223
hsa-mir-6127	-0.57144	0.27975	-0.61573	0.14036	-0.04429
hsa-mir-1266	0.37179	0.4621	-0.61231	0.14097	-0.9841
hsa-mir-320e	-0.19162	0.47496	-0.6109	0.14188	-0.41928
hsa-mir-1303	-0.351	0.32429	-0.60434	0.14343	-0.25334
hsa-mir-324	-0.49395	0.29144	-0.60361	0.14343	-0.10966
hsa-mir-4494	-0.16552	0.51188	-0.60392	0.14343	-0.4384
hsa-mir-5572	0.18694	0.83615	-0.60385	0.14343	-0.79079
hsa-mir-4674	-0.54627	0.28291	-0.60278	0.14437	-0.05651
hsa-mir-4803	0.13562	0.93679	-0.60116	0.14472	-0.73678
hsa-mir-1299	-0.50244	0.29012	-0.59939	0.14485	-0.09695
hsa-mir-5002	0.0069422	0.84124	-0.60105	0.14485	-0.607992
hsa-mir-4292	0.26701	0.65673	1.097	0.14562	0.82999
hsa-mir-4508	-0.0037965	0.82159	-0.59705	0.14562	-0.593253
hsa-mir-4669	-0.18746	0.48192	-0.59528	0.1459	-0.40782
hsa-mir-335	0.3674	0.46805	1.0956	0.14643	0.7282
hsa-mir-4493	-0.39359	0.30847	-0.59472	0.14643	-0.20113
hsa-mir-6780a	0.68953	0.22627	1.0954	0.14643	0.40587
hsa-mir-4703	0.59045	0.46322	2.093	0.14777	1.50255
hsa-mir-526a-2	-0.32214	0.3846	-0.77446	0.14817	-0.45232
hsa-mir-7-3	-0.34288	0.32812	1.0893	0.14817	1.43218
hsa-mir-8081	-0.097212	0.63555	-0.58686	0.14836	-0.489648
hsa-mir-320b-1	-0.12568	0.57924	-0.58271	0.14905	-0.45703
hsa-mir-4436b-2	-0.28852	0.36996	-0.58281	0.14905	-0.29429
hsa-mir-543	-0.57542	0.31151	-1.0435	0.14905	-0.46808
hsa-mir-5706	-0.033979	0.7597	-0.58167	0.1493	-0.547691
hsa-mir-6792	-0.12352	0.58255	-0.58025	0.14963	-0.45673
hsa-mir-181b-1	0.51764	0.3143	1.0826	0.14972	0.56496
hsa-mir-625	-0.29554	0.36689	-0.57901	0.14972	-0.28347
hsa-mir-548aq	-0.30941	0.4621	-1.0238	0.15193	-0.71439
hsa-mir-548v	-0.44415	0.30233	-0.57295	0.15273	-0.1288
hsa-mir-590	-0.06606	0.73303	-0.75316	0.15288	-0.6871
hsa-mir-548g	-0.31792	0.4557	-1.0081	0.15357	-0.69018
hsa-mir-7974	0.093814	0.99642	-0.57087	0.15367	-0.664684
hsa-mir-3941	0.36536	0.46957	1.0694	0.15551	0.70404
hsa-mir-6879	-0.74652	0.24113	-0.56475	0.15635	0.18177
hsa-mir-106a	-0.16333	0.51547	1.0676	0.15718	1.23093
hsa-mir-548an	-0.29843	0.36466	-0.56285	0.15734	-0.26442
hsa-mir-3180-4	0.023058	0.87075	-0.56257	0.15757	-0.585628
hsa-mir-641	-0.45398	0.3	-0.56243	0.15757	-0.10845
hsa-mir-3149	-0.060039	0.78413	1.4373	0.15783	1.49734
hsa-mir-6742	-0.065033	0.69682	-0.56152	0.15783	-0.496487
hsa-mir-1293	0.013826	0.85441	-0.56118	0.15799	-0.575006
hsa-mir-4274	0.14291	0.92232	-0.55892	0.16043	-0.70183
hsa-mir-7975	-0.25725	0.39952	-0.55882	0.16043	-0.30157
hsa-mir-3138	-0.22575	0.4356	1.0576	0.16227	1.28335
hsa-mir-4706	-0.10265	0.6255	-0.55469	0.16441	-0.45204
hsa-mir-4671	-0.29356	0.41167	-0.72142	0.16455	-0.42786
hsa-mir-4270	-0.0066708	0.81646	-0.55446	0.16484	-0.547789
hsa-mir-138-2	-0.12314	0.58342	-0.55159	0.16528	-0.42845
hsa-mir-3656	-0.14197	0.55126	-0.5506	0.16556	-0.40863
hsa-mir-6719	-0.75483	0.23529	-0.54808	0.16736	0.20675
hsa-mir-548as	0.021651	0.86826	1.0428	0.1679	1.02115
hsa-mir-4281	0.47109	0.34465	1.0405	0.1696	0.56941
hsa-mir-1184-1	-0.47956	0.29623	-0.54441	0.17067	-0.06485
hsa-mir-4269	-0.25027	0.40737	-0.54079	0.17132	-0.29052
hsa-mir-6165	-0.40184	0.3055	-0.54045	0.17152	-0.13861
hsa-mir-647	-0.35272	0.32393	-0.53993	0.17184	-0.18721
hsa-mir-517c	-0.018243	0.88033	-1.8053	0.17405	-1.78706
hsa-mir-4533	0.39259	0.43133	-0.53557	0.17519	-0.92816
hsa-mir-1289-1	-0.51174	0.28721	-0.53305	0.17693	-0.02131
hsa-mir-194-1	-0.35848	0.32192	-0.53336	0.17693	-0.17488
hsa-mir-4472-1	-0.078696	0.67005	1.0275	0.17693	1.1062
hsa-mir-7153	-0.073459	0.67882	-0.5331	0.17693	-0.459641
hsa-mir-519e	0.029966	0.89918	-0.68339	0.17808	-0.713356
hsa-mir-4694	0.26619	0.65839	1.023	0.17953	0.75681
hsa-mir-1245a	-0.21323	0.44976	-0.52707	0.17994	-0.31384
hsa-mir-4672	-0.83697	0.21331	-0.52709	0.17994	0.30988
hsa-mir-1185-2	-1.0524	0.28721	1.8848	0.1814	2.9372
hsa-mir-1204	-0.33306	0.33514	-0.52014	0.18305	-0.18708
hsa-mir-4251	-0.46027	0.29623	-0.51981	0.18328	-0.05954
hsa-mir-4701	-0.13825	0.55807	-0.5181	0.18354	-0.37985
hsa-mir-6133	-0.27793	0.38056	-0.51753	0.18354	-0.2396
hsa-mir-6858	-0.018268	0.79292	-0.51671	0.18363	-0.498442
hsa-mir-6862-2	0.34045	0.63364	-0.88796	0.18363	-1.22841
hsa-mir-4498	-0.31233	0.35182	-0.51608	0.18396	-0.20375
hsa-mir-5001	0.065637	0.95084	-0.51398	0.18418	-0.579617
hsa-mir-6738	-0.015957	0.79763	-0.5131	0.1846	-0.497143
hsa-mir-3670-1	-0.22414	0.43614	-0.51144	0.18502	-0.2873
hsa-mir-3927	-0.11592	0.59785	-0.51101	0.18512	-0.39509
hsa-mir-4537	-0.28076	0.37675	-0.50991	0.18537	-0.22915
hsa-mir-339	0.30793	0.57049	-0.50884	0.18549	-0.81677
hsa-mir-4295	-0.54864	0.28256	-0.50883	0.18549	0.03981
hsa-mir-1273f	-0.3659	0.31699	-0.5084	0.18557	-0.1425
hsa-mir-3184	-0.18786	0.48157	-0.50688	0.18614	-0.31902
hsa-mir-3915	-0.034005	0.7597	-0.50672	0.18614	-0.472715
hsa-mir-4306	-0.31897	0.3459	-0.50641	0.18614	-0.18744
hsa-mir-3188	0.18859	0.83277	1.0042	0.18719	0.81561
hsa-mir-4284	-0.13783	0.55911	-0.50558	0.18719	-0.36775
hsa-mir-370	0.1395	0.92904	-0.50225	0.18948	-0.64175
hsa-mir-150	0.063149	0.94654	-0.49899	0.19129	-0.562139
hsa-mir-548aj-2	0.036606	0.89747	0.99696	0.19129	0.960354
hsa-mir-6074	0.17558	0.85895	-0.50029	0.19129	-0.67587
hsa-mir-4327	-0.52161	0.28591	-0.49795	0.19185	0.02366
hsa-mir-4513	-0.071505	0.68386	-0.49745	0.19228	-0.425945
hsa-mir-4265	-0.55904	0.28027	-0.49599	0.19236	0.06305
hsa-mir-4482	-0.48998	0.29315	-0.49476	0.19245	-0.00478
hsa-mir-489	0.07382	0.96383	-0.49397	0.19287	-0.56779
hsa-mir-4715	0.022868	0.87075	-0.49186	0.19349	-0.514728
hsa-mir-6790	0.12353	0.96032	-0.49077	0.1946	-0.6143
hsa-mir-599	-0.94663	0.16511	-0.48919	0.19535	0.45744
hsa-mir-6815	-0.34891	0.32517	-0.48842	0.19626	-0.13951
hsa-mir-6510	-0.77719	0.22627	-0.48672	0.19767	0.29047
hsa-mir-761	0.50343	0.36118	1.1032	0.19828	0.59977
hsa-mir-5186	0.082208	0.97849	-0.48575	0.19854	-0.567958
hsa-mir-587	0.0036181	0.83542	-0.48521	0.19868	-0.488828
hsa-mir-6715a	0.44307	0.36964	0.9829	0.19881	0.53983
hsa-mir-19a	0.24505	0.74567	1.1013	0.20046	0.85625
hsa-mir-296	-0.15202	0.53644	-0.48009	0.20085	-0.32807
hsa-mir-374a	-0.45598	0.29923	-0.48017	0.20085	-0.02419
hsa-mir-551a	0.27146	0.65002	0.98084	0.20085	0.70938
hsa-mir-6757	-0.33448	0.33404	-0.48024	0.20085	-0.14576
hsa-mir-4723	-0.12802	0.57515	-0.47906	0.2015	-0.35104
hsa-mir-8068	0.056154	0.93294	0.97976	0.2015	0.923606
hsa-mir-548w	-0.085096	0.69936	-0.60124	0.20276	-0.516144
hsa-mir-6836	0.245	0.7087	0.97505	0.20276	0.73005
hsa-mir-4666b	-0.25388	0.4034	-0.47528	0.20353	-0.2214
hsa-mir-1178	-0.56704	0.28022	-0.47461	0.20404	0.09243
hsa-mir-3909	-0.053586	0.71939	-0.47203	0.20469	-0.418444
hsa-mir-5571	-0.093712	0.64177	-0.47118	0.20469	-0.377468
hsa-mir-630	0.01197	0.85097	0.9691	0.20469	0.95713
hsa-mir-7113	-0.15558	0.53	-0.47259	0.20469	-0.31701
hsa-mir-4751	0.039997	0.90189	-0.46908	0.20572	-0.509077
hsa-mir-942	-0.078575	0.67005	-0.46592	0.20794	-0.387345
hsa-mir-4490	-0.069467	0.68697	0.96037	0.20804	1.02984
hsa-mir-6735	-0.48661	0.29397	-0.46124	0.20971	0.02537
hsa-mir-6753	-0.31331	0.35182	-0.46032	0.21006	-0.14701
hsa-mir-1185-1	-0.32532	0.3406	-0.45734	0.21106	-0.13202
hsa-mir-1273d	-1.0598	0.10326	-0.45788	0.21106	0.60192
hsa-mir-639	-0.075291	0.67562	-0.45679	0.21106	-0.381499
hsa-mir-3529	0.083879	0.9809	0.95257	0.21149	0.868691
hsa-mir-4649	0.11433	0.97389	-0.45573	0.21149	-0.57006
hsa-mir-936	-0.056298	0.71389	-0.45586	0.21149	-0.399562
hsa-mir-6513	-0.47286	0.29623	-0.4534	0.2125	0.01946
hsa-mir-6775	0.29478	0.59613	-0.45304	0.21271	-0.74782
hsa-mir-658	-0.24037	0.41865	-0.45245	0.21294	-0.21208
hsa-mir-4531	0.63543	0.26667	0.94954	0.21305	0.31411
hsa-mir-4721	-0.411	0.30423	-0.45196	0.21305	-0.04096
hsa-mir-6871	0.24752	0.70327	0.94952	0.21305	0.702
hsa-mir-1284	-0.38098	0.31154	-0.44993	0.2142	-0.06895
hsa-mir-1302-6	-0.10161	0.62651	-0.44983	0.2142	-0.34822
hsa-mir-3193	-0.89508	0.19014	-0.44885	0.2142	0.44623
hsa-mir-4473	-0.45375	0.3	-0.45065	0.2142	0.0031
hsa-mir-516a-2	0.17702	0.92861	1.5533	0.2142	1.37628
hsa-mir-663b	-0.33457	0.33404	-0.45026	0.2142	-0.11569
hsa-mir-3928	-0.18788	0.48157	-0.44684	0.21435	-0.25896
hsa-mir-939	-0.64985	0.26832	-0.44643	0.21451	0.20342
hsa-mir-1302-10	-0.44185	0.30233	-0.445	0.21479	-0.00315
hsa-mir-7111	0.014183	0.85471	-0.44451	0.21479	-0.458693
hsa-mir-4419b	-0.51502	0.28721	-0.44244	0.21575	0.07258
hsa-mir-4705	-0.04994	0.72683	-0.44265	0.21575	-0.39271
hsa-mir-4795	0.11982	0.96914	1.0567	0.21772	0.93688
hsa-mir-548ba	0.27905	0.82008	1.535	0.21797	1.25595
hsa-mir-1302-8	0.027591	0.87953	-0.4391	0.21895	-0.466691
hsa-mir-1183	0.16676	0.87678	0.93954	0.21911	0.77278
hsa-mir-3195	0.065149	0.94973	-0.43766	0.21957	-0.502809
hsa-mir-4789	-0.26376	0.39263	-0.43803	0.21957	-0.17427
hsa-mir-3131	-0.35378	0.32393	-0.43699	0.21973	-0.08321
hsa-mir-4495	-0.06538	0.77703	-0.74485	0.22069	-0.67947
hsa-mir-7843	-0.114	0.60172	-0.43521	0.22146	-0.32121
hsa-mir-4474	-0.0387	0.75069	-0.43425	0.22228	-0.39555
hsa-mir-33a	0.031114	0.88549	-0.43344	0.22237	-0.464554
hsa-mir-548i-2	-0.070558	0.7259	-0.54625	0.22237	-0.475692
hsa-mir-187	-0.50969	0.28721	-0.43199	0.22322	0.0777
hsa-mir-3678	0.23437	0.73222	0.93223	0.22424	0.69786
hsa-mir-1277	-0.51504	0.28721	0.93153	0.22439	1.44657
hsa-mir-3682	-0.74358	0.24154	-0.42949	0.22439	0.31409
hsa-mir-7705	-0.12673	0.68386	-0.73203	0.2263	-0.6053
hsa-mir-1285-2	0.23792	0.72457	-0.42636	0.22655	-0.66428
hsa-mir-4318	0.18641	0.83701	0.92813	0.22676	0.74172
hsa-mir-6737	0.16401	0.88174	-0.42384	0.22721	-0.58785
hsa-mir-3199-1	0.19513	0.81958	0.92716	0.2275	0.73203
hsa-mir-200c	-0.44286	0.30233	-0.42128	0.22836	0.02158
hsa-mir-3972	-0.029266	0.77023	-0.42022	0.22906	-0.390954
hsa-mir-320c-2	-0.25228	0.4053	-0.4197	0.22955	-0.16742
hsa-mir-300	0.097363	0.99922	-0.41906	0.23002	-0.516423
hsa-mir-1202	-0.37244	0.31699	0.92242	0.23113	1.29486
hsa-mir-4514	0.013844	0.85441	-0.41719	0.23206	-0.431034
hsa-mir-4433	-0.094636	0.64002	0.91931	0.23288	1.01395
hsa-mir-4438	0.0060101	0.83971	0.91925	0.23288	0.91324
hsa-mir-211	-0.26887	0.38848	-0.41506	0.23442	-0.14619
hsa-mir-6768	0.030567	0.88454	-0.41517	0.23442	-0.445737
hsa-mir-5089	0.50176	0.32393	-0.41315	0.23493	-0.91491
hsa-mir-1275	-0.19429	0.47219	-0.4117	0.23523	-0.21741
hsa-mir-620	-0.40903	0.30423	-0.41006	0.23564	-0.00103
hsa-mir-8067	-0.19387	0.47282	0.91534	0.23564	1.10921
hsa-mir-4304	-0.26101	0.39547	-0.40971	0.236	-0.1487
hsa-mir-520e	0.14548	0.91844	-0.40888	0.23679	-0.55436
hsa-mir-6087	-1.7493	0	-0.40827	0.23699	1.34103
hsa-mir-22	0.054331	0.92956	-0.40772	0.23712	-0.462051
hsa-mir-3124	-0.08037	0.66474	-0.40575	0.2384	-0.32538
hsa-mir-6085	-0.0022699	0.82345	-0.40583	0.2384	-0.40356
hsa-mir-10b	0.19974	0.80987	0.90966	0.23964	0.70992
hsa-mir-7855	0.1645	0.88099	-0.40387	0.23985	-0.56837
hsa-mir-711	-0.18808	0.48146	-0.40352	0.24017	-0.21544
hsa-mir-498	-0.032933	0.76123	-0.40326	0.24069	-0.370327
hsa-mir-2355	-0.043576	0.73972	-0.40168	0.24183	-0.358104
hsa-mir-361	-0.090237	0.64855	-0.40193	0.24183	-0.311693
hsa-mir-4760	0.22994	0.74255	0.90629	0.24204	0.67635
hsa-mir-1233-1	-0.50332	0.28971	-0.40033	0.24268	0.10299
hsa-mir-3606	-0.021293	0.78641	-0.39831	0.24284	-0.377017
hsa-mir-4511	0.098241	0.99811	-0.39844	0.24284	-0.496681
hsa-mir-937	-0.45007	0.30171	-0.39393	0.24621	0.05614
hsa-mir-604	-0.047612	0.73186	-0.39238	0.24677	-0.344768
hsa-mir-6503	-0.25126	0.40646	-0.39158	0.24689	-0.14032
hsa-mir-873	-0.16075	0.52025	0.89726	0.24739	1.05801
hsa-mir-6770-1	-0.30133	0.36118	-0.38954	0.24848	-0.08821
hsa-mir-4472-2	-0.31968	0.34572	-0.38854	0.24921	-0.06886
hsa-mir-3118-4	0.39563	0.54716	1.1691	0.24976	0.77347
hsa-mir-3672	-0.13965	0.75051	1.4864	0.24976	1.62605
hsa-mir-4471	-0.61712	0.27822	-0.38736	0.24976	0.22976
hsa-mir-4735	0.072816	0.96314	0.89487	0.24976	0.822054
hsa-mir-6084	0.34153	0.5091	-0.38763	0.24976	-0.72916
hsa-mir-6799	-0.52716	0.28562	-0.38544	0.25077	0.14172
hsa-mir-509-3	0.73854	0.30423	1.1631	0.25113	0.42456
hsa-mir-1282	-0.44725	0.30233	-0.38315	0.25242	0.0641
hsa-mir-6079	-0.068466	0.6894	-0.38352	0.25242	-0.315054
hsa-mir-3689d-1	0.42934	0.38173	-0.38184	0.253	-0.81118
hsa-mir-640	0.21418	0.77703	0.88656	0.253	0.67238
hsa-mir-424	-0.090313	0.64855	-0.38045	0.25315	-0.290137
hsa-mir-5011	-0.17419	0.49905	-0.3789	0.25315	-0.20471
hsa-mir-548ao	-0.46955	0.29623	0.88522	0.25315	1.35477
hsa-mir-548aw	0.039992	0.90189	-0.38007	0.25315	-0.420062
hsa-mir-548az	-0.13973	0.55483	-0.37916	0.25315	-0.23943
hsa-mir-6776	-0.34718	0.32566	-0.37892	0.25315	-0.03174
hsa-mir-6832	-0.65709	0.26537	-0.38032	0.25315	0.27677
hsa-mir-6803	-0.22118	0.44014	-0.37845	0.25384	-0.15727
hsa-mir-4480	-0.057487	0.71129	-0.37783	0.25477	-0.320343
hsa-mir-518c	0.19682	0.81571	0.88264	0.25534	0.68582
hsa-mir-1225	0.10997	0.98105	-0.37715	0.25551	-0.48712
hsa-mir-3977	-0.39591	0.30677	-0.37598	0.25641	0.01993
hsa-mir-6723	-0.28785	0.37121	-0.37499	0.25725	-0.08714
hsa-mir-155	-0.13237	0.56904	0.88029	0.25798	1.01266
hsa-mir-3162	-0.44818	0.30233	-0.37311	0.25874	0.07507
hsa-mir-4779	-0.34421	0.32812	-0.3707	0.25923	-0.02649
hsa-mir-6779	-0.15364	0.53328	-0.37105	0.25923	-0.21741
hsa-mir-224	-0.23786	0.4207	0.87715	0.26006	1.11501
hsa-mir-340	-0.43711	0.30364	0.87724	0.26006	1.31435
hsa-mir-6808	-0.14619	0.54389	-0.36858	0.26021	-0.22239
hsa-mir-4489	-0.28993	0.36968	-0.36785	0.26093	-0.07792
hsa-mir-4738	-0.42806	0.30423	0.87381	0.26183	1.30187
hsa-mir-365a	0.16038	0.88934	-0.36483	0.26208	-0.52521
hsa-mir-3908	-0.36173	0.3177	-0.36361	0.26266	-0.00188
hsa-mir-3960	-0.38737	0.30948	-0.3638	0.26266	0.02357
hsa-mir-4732	0.11394	0.97442	-0.36202	0.26386	-0.47596
hsa-mir-660	0.18685	0.83622	0.87125	0.26386	0.6844
hsa-mir-4726	0.14767	0.91387	-0.36052	0.26412	-0.50819
hsa-mir-6124	-0.32481	0.34125	-0.36039	0.26412	-0.03558
hsa-mir-671	-0.56992	0.27975	-0.35865	0.26547	0.21127
hsa-mir-3201	-0.16358	0.51517	-0.35837	0.26561	-0.19479
hsa-mir-3148	-0.41042	0.30423	-0.35639	0.26601	0.05403
hsa-mir-320a	-0.5632	0.28027	-0.35584	0.26638	0.20736
hsa-mir-548i-4	-0.35193	0.365	-0.45777	0.26804	-0.10584
hsa-mir-548ab	-0.7129	0.25054	-0.3515	0.26934	0.3614
hsa-mir-320c-1	-0.23304	0.42711	-0.35098	0.26944	-0.11794
hsa-mir-652	0.093327	0.99575	-0.35077	0.26975	-0.444097
hsa-mir-185	0.10455	0.99074	0.86145	0.27009	0.7569
hsa-mir-607	-0.38901	0.30848	-0.34923	0.27081	0.03978
hsa-mir-4655	-0.35184	0.32393	-0.34888	0.27099	0.00296
hsa-mir-6867	-0.40998	0.30423	-0.34873	0.27118	0.06125
hsa-mir-1203	0.19186	0.82511	-0.34869	0.27128	-0.54055
hsa-mir-3689b	-0.24633	0.45843	-0.44808	0.27255	-0.20175
hsa-mir-7161	-0.085544	0.65526	-0.3459	0.27284	-0.260356
hsa-mir-3714	-0.039975	0.74755	-0.34441	0.27438	-0.304435
hsa-mir-5004	0.081611	0.97748	0.85597	0.27451	0.774359
hsa-mir-1305	-0.033689	0.75983	-0.3441	0.2747	-0.310411
hsa-mir-548aj-1	-0.50548	0.30423	-0.4453	0.27495	0.06018
hsa-mir-4297	-0.10902	0.61279	-0.34292	0.27578	-0.2339
hsa-mir-1246	-0.23052	0.43018	-0.3422	0.27608	-0.11168
hsa-mir-1257	0.40128	0.41872	0.85207	0.27727	0.45079
hsa-mir-34a	-0.10955	0.61179	-0.3387	0.27841	-0.22915
hsa-mir-7110	-0.19291	0.47424	-0.33882	0.27841	-0.14591
hsa-mir-548ah	-0.5029	0.33262	1.1	0.27921	1.6029
hsa-mir-1291	-0.18717	0.48208	-0.33706	0.27978	-0.14989
hsa-mir-4258	-0.18815	0.4811	-0.3369	0.2799	-0.14875
hsa-mir-3183	0.24281	0.7128	0.84955	0.28074	0.60674
hsa-mir-329-1	0.0013812	0.83152	0.84975	0.28074	0.848369
hsa-mir-581	-0.55845	0.28027	-0.33608	0.28074	0.22237
hsa-mir-133b	-0.47811	0.29623	-0.33583	0.28077	0.14228
hsa-mir-153-2	0.20156	0.83238	-0.43704	0.28098	-0.6386
hsa-mir-4690	-0.12158	0.58649	-0.33487	0.28119	-0.21329
hsa-mir-6077-1	0.41113	0.40449	0.84911	0.28119	0.43798
hsa-mir-92b	0.24062	0.71758	0.84892	0.28134	0.6083
hsa-mir-6771	0.34687	0.49843	0.84713	0.28209	0.50026
hsa-mir-4657	0.1775	0.8552	0.84679	0.2821	0.66929
hsa-mir-4739	-0.46285	0.29623	0.84707	0.2821	1.30992
hsa-mir-216b	0.1121	0.97768	-0.32999	0.28295	-0.44209
hsa-mir-3161	0.27839	0.63364	-0.32995	0.28301	-0.60834
hsa-mir-6778	8.0114e-05	0.82768	-0.32982	0.28301	-0.3299
hsa-mir-487a	0.3104	0.56675	0.84456	0.28402	0.53416
hsa-mir-580	0.0041266	0.83622	0.84451	0.28402	0.840383
hsa-mir-3140	0.19075	0.82751	0.84393	0.28423	0.65318
hsa-mir-762	-0.30947	0.35356	-0.32715	0.28557	-0.01768
hsa-mir-3157	-0.60351	0.27822	-0.3242	0.28902	0.27931
hsa-mir-7850	0.32887	0.53228	0.83911	0.28902	0.51024
hsa-mir-1199	0.25346	0.68769	-0.32295	0.28985	-0.57641
hsa-mir-1184-3	-0.43718	0.31731	-0.42552	0.29021	0.01166
hsa-mir-4634	-0.0035404	0.82176	-0.32216	0.29035	-0.31862
hsa-mir-1288	-0.15828	0.52574	-0.32098	0.29092	-0.1627
hsa-mir-3691	-0.31065	0.35296	-0.32042	0.29184	-0.00977
hsa-mir-4712	-0.099636	0.63121	-0.32009	0.29217	-0.220454
hsa-mir-1227	0.26167	0.66955	-0.32002	0.29225	-0.58169
hsa-mir-1256	0.066346	0.95257	-0.31898	0.29338	-0.385326
hsa-mir-3200	-0.66283	0.26321	-0.31885	0.29374	0.34398
hsa-mir-6769a	-0.060947	0.70527	0.83294	0.29539	0.893887
hsa-mir-7641-2	-0.058584	0.78641	-0.57068	0.29584	-0.512096
hsa-mir-378h	-0.21201	0.45122	-0.3147	0.29747	-0.10269
hsa-mir-4652	-0.020777	0.78772	0.82902	0.29794	0.849797
hsa-mir-6502	0.081035	0.97849	0.91992	0.29804	0.838885
hsa-mir-4278	-0.13307	0.5678	-0.31392	0.29806	-0.18085
hsa-mir-2054	0.69432	0.28412	-0.41528	0.29845	-1.1096
hsa-mir-331	-0.2182	0.44361	-0.31194	0.29886	-0.09374
hsa-mir-507	-0.18646	0.48433	0.82602	0.29886	1.01248
hsa-mir-627	-0.61583	0.27822	-0.31148	0.29886	0.30435
hsa-mir-6810	-0.5238	0.28562	-0.31176	0.29886	0.21204
hsa-mir-7976	-0.35157	0.32393	0.82609	0.29886	1.17766
hsa-mir-4756	0.00013281	0.82778	-0.31107	0.29888	-0.311203
hsa-mir-548h-3	0.11865	0.9657	0.82467	0.29979	0.70602
hsa-mir-5188	0.085728	0.98425	0.82286	0.3006	0.737132
hsa-mir-548f-2	-0.5859	0.27822	-0.30537	0.30162	0.28053
hsa-mir-4309	0.23024	0.74204	-0.30523	0.30175	-0.53547
hsa-mir-195	0.085871	0.98455	0.82042	0.30314	0.734549
hsa-mir-4727	-0.23391	0.42544	-0.3028	0.30365	-0.06889
hsa-mir-517a	-0.34958	0.36621	-0.40723	0.30365	-0.05765
hsa-mir-548y	-0.091457	0.64532	-0.30272	0.30367	-0.211263
hsa-mir-140	0.098759	0.99782	-0.30236	0.304	-0.401119
hsa-mir-298	-0.49921	0.29014	-0.30177	0.30424	0.19744
hsa-mir-6891	-0.11768	0.59453	-0.30097	0.30545	-0.18329
hsa-mir-548l	0.10684	0.98678	-0.29945	0.30672	-0.40629
hsa-mir-4771-1	-0.17501	0.4985	-0.29826	0.30769	-0.12325
hsa-mir-135a-2	-0.14143	0.55218	-0.29749	0.30799	-0.15606
hsa-mir-23b	0.036172	0.89672	-0.29669	0.30806	-0.332862
hsa-mir-378a	-0.39813	0.30598	-0.2963	0.30841	0.10183
hsa-mir-5582	-0.35851	0.42114	-0.5441	0.30854	-0.18559
hsa-mir-3142	-0.018018	0.84557	1.0415	0.31332	1.05952
hsa-mir-6786	-0.69798	0.25443	0.81	0.31364	1.50798
hsa-mir-5009	0.050371	0.92177	0.80923	0.31385	0.758859
hsa-mir-3926-2	-0.35039	0.53704	-0.93322	0.31405	-0.58283
hsa-mir-1324	-0.20822	0.45703	-0.28997	0.31577	-0.08175
hsa-mir-637	-0.2506	0.40719	-0.28932	0.3163	-0.03872
hsa-mir-106b	0.51723	0.31526	0.80641	0.31719	0.28918
hsa-mir-570	0.44121	0.36983	0.80607	0.31739	0.36486
hsa-mir-3936	0.090796	0.99261	-0.28753	0.31745	-0.378326
hsa-mir-6080	-0.15579	0.52989	-0.28792	0.31745	-0.13213
hsa-mir-6758	-0.039251	0.74836	-0.28722	0.31807	-0.247969
hsa-mir-4507	0.2239	0.7553	0.80423	0.31936	0.58033
hsa-mir-7706	-0.38007	0.31164	0.80298	0.32041	1.18305
hsa-mir-4668	-0.016251	0.79705	0.8028	0.32071	0.819051
hsa-mir-3610	0.20749	0.79183	-0.28241	0.32254	-0.4899
hsa-mir-4456	0.24056	0.71758	0.80146	0.32254	0.5609
hsa-mir-885	-0.38018	0.31164	-0.28125	0.32428	0.09893
hsa-mir-4436b-1	-0.42635	0.30423	-0.2809	0.32469	0.14545
hsa-mir-184	-0.59943	0.27822	-0.28001	0.325	0.31942
hsa-mir-422a	0.052513	0.92521	-0.28017	0.325	-0.332683
hsa-mir-6796	0.21052	0.78428	-0.27963	0.32508	-0.49015
hsa-mir-5587	-0.22665	0.43503	-0.27935	0.32514	-0.0527
hsa-mir-6868	0.33394	0.52244	-0.27912	0.3252	-0.61306
hsa-mir-6863	-0.16243	0.51734	-0.27898	0.32532	-0.11655
hsa-mir-378d-1	-0.54577	0.28291	-0.27852	0.32561	0.26725
hsa-mir-1197	-0.020478	0.78835	0.79859	0.3258	0.819068
hsa-mir-648	0.085174	0.98332	-0.27791	0.3258	-0.363084
hsa-mir-494	-0.17788	0.49599	-0.27762	0.32604	-0.09974
hsa-mir-3926-1	0.047632	0.91622	0.79547	0.32849	0.747838
hsa-mir-425	-0.1926	0.47435	-0.2742	0.32849	-0.0816
hsa-mir-6845	-0.34853	0.32517	0.79513	0.32849	1.14366
hsa-mir-192	-0.42207	0.30423	0.79402	0.32924	1.21609
hsa-mir-6834	0.20927	0.7873	-0.27271	0.32924	-0.48198
hsa-mir-144	0.27542	0.64025	0.79371	0.3297	0.51829
hsa-mir-20b	0.14784	0.91357	-0.27136	0.33085	-0.4192
hsa-mir-3202-1	0.23376	0.73324	-0.27081	0.33124	-0.50457
hsa-mir-4661	0.27984	0.62999	0.7906	0.33198	0.51076
hsa-let-7e	-0.15201	0.53644	-0.26874	0.33288	-0.11673
hsa-mir-571	-0.48497	0.29422	-0.26869	0.33288	0.21628
hsa-mir-138-1	-0.21322	0.44976	-0.26727	0.33428	-0.05405
hsa-mir-5581	0.47692	0.33919	0.78644	0.33633	0.30952
hsa-mir-1226	0.080426	0.97559	0.78545	0.3376	0.705024
hsa-mir-6839	0.16016	0.88997	-0.26417	0.33775	-0.42433
hsa-mir-3916	-0.329	0.33783	-0.26393	0.33786	0.06507
hsa-mir-4286	0.12064	0.96314	-0.2631	0.3389	-0.38374
hsa-mir-6769b	0.069448	0.95904	0.78418	0.33911	0.714732
hsa-mir-30d	0.43254	0.37993	0.78188	0.34138	0.34934
hsa-mir-6129	-0.057649	0.71088	0.7797	0.34383	0.837349
hsa-mir-3137	-0.19412	0.47235	-0.25889	0.34441	-0.06477
hsa-mir-934	0.1883	0.83312	0.77816	0.34462	0.58986
hsa-mir-421	-0.3545	0.32393	-0.2576	0.34472	0.0969
hsa-mir-4486	-0.0548	0.71679	-0.2576	0.34472	-0.2028
hsa-mir-129-1	-0.21204	0.45122	-0.25635	0.34592	-0.04431
hsa-mir-495	0.014229	0.8548	-0.25594	0.34671	-0.270169
hsa-mir-4647	-0.16734	0.50903	-0.25504	0.34803	-0.0877
hsa-mir-601	0.024683	0.87488	-0.25524	0.34803	-0.279923
hsa-mir-6852	0.25115	0.69328	0.77489	0.34855	0.52374
hsa-mir-577	-0.38189	0.31151	-0.25466	0.34866	0.12723
hsa-mir-759	-0.35415	0.32393	-0.25403	0.34866	0.10012
hsa-mir-5094	-0.1851	0.48785	-0.25387	0.34877	-0.06877
hsa-mir-125b-1	-0.029996	0.7682	-0.25266	0.34997	-0.222664
hsa-mir-6511a-1	-0.057348	0.71195	-0.25239	0.35038	-0.195042
hsa-mir-7977	-0.21962	0.4417	-0.25215	0.35064	-0.03253
hsa-mir-1972-2	-0.3293	0.54738	1.2497	0.35068	1.579
hsa-mir-6861	0.10536	0.98953	-0.2516	0.35088	-0.35696
hsa-mir-1179	0.23967	0.71985	-0.25144	0.35144	-0.49111
hsa-mir-1470	0.24061	0.71758	-0.25002	0.35279	-0.49063
hsa-mir-3937	0.13873	0.93065	-0.2496	0.35336	-0.38833
hsa-mir-3975	-0.09437	0.64025	-0.24907	0.35345	-0.1547
hsa-mir-6759	0.14279	0.92247	0.76732	0.35576	0.62453
hsa-mir-4283-1	0.67979	0.23048	0.76596	0.35742	0.08617
hsa-mir-6881	-0.17577	0.49822	-0.24458	0.35981	-0.06881
hsa-mir-3621	-0.36551	0.31699	-0.24451	0.35984	0.121
hsa-mir-6130	-0.11922	0.59138	-0.24129	0.36223	-0.12207
hsa-mir-4666a	0.029927	0.88325	-0.23969	0.36366	-0.269617
hsa-mir-302a	0.055851	0.9324	-0.23967	0.36376	-0.295521
hsa-mir-6744	-0.18522	0.48785	-0.2396	0.36379	-0.05438
hsa-mir-6864	0.050415	0.92177	-0.23949	0.36383	-0.289905
hsa-mir-3689c	0.23329	0.81509	0.95514	0.36449	0.72185
hsa-mir-548ai	0.11715	0.96865	0.75987	0.36483	0.64272
hsa-mir-611	-0.34153	0.32825	0.75864	0.36664	1.10017
hsa-mir-3127	-0.63109	0.27822	-0.23672	0.36732	0.39437
hsa-mir-554	-0.34298	0.32812	-0.23675	0.36732	0.10623
hsa-mir-6797	-0.36374	0.31745	-0.23612	0.36817	0.12762
hsa-mir-199a-2	0.052932	0.93557	-0.32596	0.36821	-0.378892
hsa-mir-5708	0.10194	0.99594	-0.3252	0.36896	-0.42714
hsa-mir-1321	-0.16853	0.50735	0.75519	0.37033	0.92372
hsa-mir-591	0.10985	0.98107	-0.23385	0.37033	-0.3437
hsa-mir-5690	-0.049689	0.72725	-0.23265	0.37206	-0.182961
hsa-mir-449b	-0.40797	0.30423	-0.2317	0.3729	0.17627
hsa-mir-196a-2	-0.36256	0.3177	-0.23153	0.37292	0.13103
hsa-mir-3198-2	0.33468	0.52167	-0.23132	0.37292	-0.566
hsa-mir-6837	-0.22406	0.43614	-0.23146	0.37292	-0.0074
hsa-mir-487b	0.27284	0.6466	-0.23071	0.37331	-0.50355
hsa-mir-193a	-0.60733	0.27822	-0.22981	0.37352	0.37752
hsa-mir-4653	-0.099724	0.63107	-0.23023	0.37352	-0.130506
hsa-mir-124-1	0.1216	0.9625	-0.2297	0.37377	-0.3513
hsa-mir-3118-1	-0.40397	0.49822	1.1804	0.3745	1.58437
hsa-mir-1276	0.061902	0.94497	-0.229	0.37453	-0.290902
hsa-mir-4767	-0.015838	0.79804	-0.22899	0.37453	-0.213152
hsa-mir-4673	0.4085	0.40899	-0.22787	0.3752	-0.63637
hsa-mir-8077	-0.28623	0.37231	-0.22781	0.37534	0.05842
hsa-mir-6827	-0.14518	0.54573	-0.22718	0.37559	-0.082
hsa-mir-8056	0.27543	0.64025	-0.22694	0.37587	-0.50237
hsa-let-7a-2	-0.2766	0.38142	0.74547	0.37943	1.02207
hsa-mir-4290	-0.26591	0.39035	-0.22406	0.37947	0.04185
hsa-mir-8076	-0.21536	0.4464	-0.22399	0.37947	-0.00863
hsa-mir-6765	0.0040942	0.83615	-0.22368	0.38021	-0.227774
hsa-mir-30b	-0.18325	0.48998	-0.22362	0.38025	-0.04037
hsa-mir-8053	-0.43424	0.30369	-0.22358	0.38034	0.21066
hsa-mir-3912	0.065413	0.95049	0.74429	0.38071	0.678877
hsa-mir-346	-0.42791	0.30423	-0.22282	0.38109	0.20509
hsa-mir-508	-0.2201	0.44135	-0.22175	0.38248	-0.00165
hsa-mir-345	0.11725	0.96859	-0.22167	0.38249	-0.33892
hsa-mir-30c-2	-0.12295	0.58368	-0.22157	0.3827	-0.09862
hsa-mir-4434	0.14661	0.91553	0.74083	0.38296	0.59422
hsa-mir-378d-2	-0.12281	0.5838	-0.22028	0.38407	-0.09747
hsa-mir-548f-4	-0.54292	0.29623	-0.30755	0.38407	0.23537
hsa-mir-326	-0.3609	0.31928	-0.21937	0.38473	0.14153
hsa-mir-3660	0.061158	0.94937	-0.30551	0.38499	-0.366668
hsa-mir-4497	0.053643	0.92813	-0.21874	0.38499	-0.272383
hsa-mir-4515	0.15637	0.89795	-0.21905	0.38499	-0.37542
hsa-mir-4780	0.1091	0.98235	-0.21909	0.38499	-0.32819
hsa-mir-876	0.0024832	0.83312	-0.21839	0.38543	-0.220873
hsa-mir-548au	-0.18236	0.53769	0.80636	0.38599	0.98872
hsa-mir-887	0.26984	0.6513	0.7382	0.38599	0.46836
hsa-mir-376a-2	0.36849	0.51572	-0.30361	0.38621	-0.6721
hsa-mir-1254-1	-0.21918	0.44287	-0.21636	0.3863	0.00282
hsa-mir-4526	-0.31389	0.35126	-0.21601	0.38682	0.09788
hsa-mir-208a	0.0044098	0.83694	-0.21595	0.387	-0.22036
hsa-mir-4654	-0.26058	0.39566	-0.21484	0.38787	0.04574
hsa-mir-101-1	-0.20379	0.4615	-0.21448	0.38815	-0.01069
hsa-mir-622	-0.0019348	0.82385	0.73429	0.38815	0.736225
hsa-mir-7854	0.093124	0.99538	-0.21461	0.38815	-0.307734
hsa-mir-582	0.083191	0.98	0.7341	0.38827	0.650909
hsa-mir-145	-0.047502	0.732	-0.21376	0.38924	-0.166258
hsa-mir-151b	-0.17228	0.50114	-0.21375	0.38924	-0.04147
hsa-mir-5047	-0.70899	0.25297	-0.21318	0.38974	0.49581
hsa-mir-1292	-0.1407	0.55327	-0.21255	0.39042	-0.07185
hsa-mir-585	-0.42185	0.30423	-0.21245	0.39045	0.2094
hsa-mir-1973	-0.28777	0.37121	-0.2123	0.39054	0.07547
hsa-mir-3922	-0.2939	0.36805	-0.21242	0.39054	0.08148
hsa-mir-889	-0.38351	0.31137	0.73145	0.39188	1.11496
hsa-mir-4314	0.07289	0.96314	-0.2101	0.39286	-0.28299
hsa-let-7d	0.24247	0.71378	0.73019	0.39294	0.48772
hsa-mir-1343	0.37782	0.45491	-0.20958	0.39316	-0.5874
hsa-mir-4667	-0.22519	0.43599	-0.20927	0.39357	0.01592
hsa-mir-8071-1	-0.15274	0.53591	-0.209	0.39357	-0.05626
hsa-mir-1323	0.41519	0.39831	0.72942	0.39404	0.31423
hsa-mir-5739	-0.031936	0.76354	-0.20865	0.39404	-0.176714
hsa-mir-3159	-0.59199	0.27822	-0.20836	0.39452	0.38363
hsa-mir-4329	0.58796	0.28721	0.72799	0.39531	0.14003
hsa-mir-542	-0.28356	0.37571	0.7277	0.39557	1.01126
hsa-mir-6747	0.16379	0.88184	-0.20647	0.39593	-0.37026
hsa-mir-1827	-0.014313	0.8017	-0.20593	0.39646	-0.191617
hsa-mir-6784	-0.40503	0.30488	-0.20434	0.39806	0.20069
hsa-mir-1285-1	0.18793	0.83424	0.72556	0.39836	0.53763
hsa-mir-367	0.039091	0.90132	0.72497	0.39918	0.685879
hsa-mir-3680-1	-0.20333	0.4621	-0.2003	0.40197	0.00303
hsa-mir-548x-2	-0.33855	0.33105	-0.20027	0.40197	0.13828
hsa-mir-202	-0.10053	0.62928	-0.19976	0.40272	-0.09923
hsa-mir-4796	0.015521	0.85665	-0.19973	0.40272	-0.215251
hsa-mir-1297	-0.14655	0.58993	0.78665	0.40286	0.9332
hsa-mir-520a	-0.069359	0.68736	-0.19873	0.40398	-0.129371
hsa-mir-6806	0.013496	0.85348	-0.19836	0.40478	-0.211856
hsa-mir-6514	0.19975	0.80987	-0.1977	0.40539	-0.39745
hsa-mir-4745	-0.72631	0.24467	-0.19696	0.4066	0.52935
hsa-mir-3130-1	-0.086623	0.65389	-0.19635	0.40685	-0.109727
hsa-mir-449c	0.17615	0.85745	-0.19521	0.40813	-0.37136
hsa-mir-4638	0.010062	0.84754	-0.19514	0.40813	-0.205202
hsa-mir-7154	0.44887	0.36621	0.71624	0.40854	0.26737
hsa-mir-3685	-0.17782	0.49599	-0.19322	0.41116	-0.0154
hsa-mir-4801	-0.062979	0.73952	-0.27245	0.41118	-0.209471
hsa-mir-146b	-0.0069573	0.81583	0.71296	0.41217	0.719917
hsa-mir-6853	0.40399	0.41657	-0.19139	0.41313	-0.59538
hsa-mir-126	0.16428	0.88154	-0.19098	0.41346	-0.35526
hsa-mir-2861	0.16007	0.8901	-0.19016	0.41399	-0.35023
hsa-mir-550a-3	0.05867	0.94584	-0.26936	0.41399	-0.32803
hsa-mir-5787	0.062763	0.94595	-0.19048	0.41399	-0.253243
hsa-mir-221	0.01919	0.8637	-0.18905	0.41484	-0.20824
hsa-mir-548h-1	-0.1084	0.61331	-0.18885	0.41489	-0.08045
hsa-mir-595	-0.13115	0.57049	-0.18835	0.41542	-0.0572
hsa-mir-4773-1	0.48286	0.33514	-0.18747	0.41646	-0.67033
hsa-mir-2682	0.5868	0.28721	-0.18702	0.41738	-0.77382
hsa-mir-6500	-0.13054	0.57127	-0.1869	0.41768	-0.05636
hsa-mir-6752	-0.0095549	0.81109	0.70794	0.41768	0.717495
hsa-mir-1304	0.30591	0.57376	-0.1858	0.41885	-0.49171
hsa-mir-4426	0.029104	0.89745	0.77008	0.41887	0.740976
hsa-mir-3662	-0.17743	0.54309	0.76921	0.41932	0.94664
hsa-mir-4746	-0.15417	0.53238	-0.18468	0.41939	-0.03051
hsa-mir-6795	0.17816	0.85431	-0.18429	0.41939	-0.36245
hsa-mir-6892	0.025669	0.87656	0.70597	0.41939	0.680301
hsa-mir-204	-0.14742	0.54309	-0.18311	0.42096	-0.03569
hsa-mir-362	0.48839	0.33105	-0.18331	0.42096	-0.6717
hsa-mir-4491	0.21328	0.77864	0.70446	0.42096	0.49118
hsa-mir-4757	-0.089851	0.64954	-0.18303	0.42096	-0.093179
hsa-mir-588	-0.012552	0.80474	-0.1831	0.42096	-0.170548
hsa-mir-613	-0.088044	0.65152	-0.18329	0.42096	-0.095246
hsa-mir-3185	-0.16455	0.51366	0.70264	0.42254	0.86719
hsa-mir-7151	-0.478	0.29623	0.70243	0.42289	1.18043
hsa-mir-8083	0.0080545	0.84325	-0.18142	0.4232	-0.189474
hsa-mir-6756	-0.10548	0.61936	-0.18024	0.42397	-0.07476
hsa-mir-6791	0.48341	0.33514	0.70122	0.42438	0.21781
hsa-mir-4776-1	-0.11696	0.59573	-0.17925	0.4249	-0.06229
hsa-mir-605	0.12685	0.95381	-0.17906	0.42522	-0.30591
hsa-mir-6726	0.051805	0.92405	-0.17899	0.42522	-0.230795
hsa-mir-920	-0.28312	0.37571	-0.17827	0.42607	0.10485
hsa-mir-26a-2	0.039992	0.90189	0.69867	0.42649	0.658678
hsa-mir-4662b	-3.2196	0	-0.69659	0.42695	2.52301
hsa-mir-3180-1	-0.16092	0.51993	-0.1768	0.42703	-0.01588
hsa-mir-1260b	0.27201	0.64862	0.69784	0.42784	0.42583
hsa-mir-2467	-0.29433	0.36795	0.69674	0.42891	0.99107
hsa-mir-3609	-0.17658	0.49685	-0.17523	0.42918	0.00135
hsa-mir-4428	-0.16987	0.50506	-0.17495	0.42939	-0.00508
hsa-mir-3661	-0.58347	0.28898	-0.24976	0.43012	0.33371
hsa-mir-376a-1	-0.54298	0.28352	-0.17412	0.43021	0.36886
hsa-mir-5707	-0.51745	0.32812	-0.36759	0.43021	0.14986
hsa-mir-6516	-0.65436	0.26608	-0.17417	0.43021	0.48019
hsa-mir-3122	0.16138	0.88626	-0.17243	0.43266	-0.33381
hsa-mir-556	0.092882	0.99505	-0.24548	0.43395	-0.338362
hsa-mir-548h-2	-0.084694	0.69981	0.75332	0.43449	0.838014
hsa-mir-4679-1	-0.38591	0.51118	-0.68276	0.43486	-0.29685
hsa-mir-532	-0.13515	0.56471	-0.16972	0.43601	-0.03457
hsa-mir-573	0.1964	0.81643	0.69053	0.43648	0.49413
hsa-mir-2392	0.15778	0.89486	-0.1691	0.43675	-0.32688
hsa-mir-4744	0.041967	0.90669	-0.16789	0.43794	-0.209857
hsa-mir-6884	0.023063	0.87075	-0.16782	0.43827	-0.190883
hsa-mir-496	0.062954	0.9461	-0.16697	0.43878	-0.229924
hsa-mir-7109	0.043725	0.90998	0.6882	0.43878	0.644475
hsa-mir-27b	-0.17667	0.4967	0.68742	0.4394	0.86409
hsa-mir-4748	-0.24692	0.41286	-0.16638	0.4394	0.08054
hsa-mir-1302-7	-0.41472	0.30423	-0.16597	0.4396	0.24875
hsa-mir-3156-2	-0.020624	0.87926	1.0653	0.44137	1.08592
hsa-mir-4322	0.14979	0.91079	0.68619	0.44137	0.5364
hsa-mir-8085	-0.26404	0.39208	-0.16478	0.44188	0.09926
hsa-let-7f-1	0.28243	0.62338	-0.16302	0.4444	-0.44545
hsa-mir-1302-3	-0.28073	0.42243	0.74358	0.44524	1.02431
hsa-mir-3690-1	0.095214	0.99782	-0.16244	0.44524	-0.257654
hsa-mir-564	0.095606	0.99811	0.68286	0.44524	0.587254
hsa-mir-8082	0.60864	0.28022	-0.16251	0.44524	-0.77115
hsa-mir-892b	0.046338	0.91459	-0.16232	0.44524	-0.208658
hsa-mir-3150a	-0.30234	0.36064	-0.16185	0.44546	0.14049
hsa-mir-302e	0.21303	0.77917	-0.16145	0.44578	-0.37448
hsa-mir-384	-0.113	0.60409	-0.16114	0.44622	-0.04814
hsa-mir-5006	-0.18247	0.49073	-0.16077	0.44635	0.0217
hsa-mir-642b	0.21392	0.89962	1.0535	0.44635	0.83958
hsa-mir-103a-2	0.084485	0.98142	0.68201	0.44648	0.597525
hsa-mir-3615	0.1011	0.99514	0.6811	0.4473	0.58
hsa-mir-7159	-0.30894	0.35362	-0.15996	0.4473	0.14898
hsa-mir-378c	0.24257	0.71371	0.68018	0.44833	0.43761
hsa-mir-7157	-0.34682	0.32567	-0.15828	0.44833	0.18854
hsa-mir-26a-1	-0.19692	0.46952	-0.15825	0.44846	0.03867
hsa-mir-4656	0.21281	0.7799	-0.15754	0.44925	-0.37035
hsa-mir-6874	-0.24358	0.41561	-0.15711	0.44947	0.08647
hsa-mir-1270-1	0.12198	0.96233	0.67877	0.44948	0.55679
hsa-mir-374b	-0.19941	0.46664	0.67877	0.44948	0.87818
hsa-mir-624	-0.19543	0.47119	-0.15623	0.45083	0.0392
hsa-mir-302b	0.050438	0.92177	-0.15412	0.4541	-0.204558
hsa-mir-598	-0.2004	0.46528	-0.15399	0.45412	0.04641
hsa-mir-181d	0.36563	0.46957	0.67525	0.45444	0.30962
hsa-mir-4798	-0.11526	0.59899	0.67492	0.45458	0.79018
hsa-mir-6826	0.034252	0.89203	-0.15307	0.45494	-0.187322
hsa-mir-217	-0.029799	0.76888	-0.15169	0.45705	-0.121891
hsa-mir-548ar	0.32908	0.65206	-0.33166	0.45753	-0.66074
hsa-mir-1255b-2	-0.39335	0.3362	-0.22145	0.45814	0.1719
hsa-mir-6073	0.18672	0.83646	0.67294	0.45821	0.48622
hsa-mir-20a	0.18585	0.92019	1.043	0.45903	0.85715
hsa-mir-3180-3	-0.33084	0.3362	-0.1504	0.45903	0.18044
hsa-mir-802	0.15365	0.90189	0.67257	0.45903	0.51892
hsa-mir-4276	0.17053	0.87003	-0.14781	0.46172	-0.31834
hsa-mir-7158	0.036156	0.89672	-0.14732	0.46221	-0.183476
hsa-mir-8084	0.088096	0.98933	0.66973	0.46312	0.581634
hsa-mir-4440	0.18435	0.84047	0.66893	0.46358	0.48458
hsa-mir-6846	0.052416	0.92512	-0.14582	0.46358	-0.198236
hsa-mir-5196	0.37748	0.45543	-0.14431	0.46601	-0.52179
hsa-mir-4802	0.11708	0.96883	-0.1427	0.4674	-0.25978
hsa-mir-646	0.36489	0.4709	-0.14267	0.4674	-0.50756
hsa-mir-4797	0.11406	0.97824	0.72354	0.46943	0.60948
hsa-mir-6729	0.029472	0.88275	0.66397	0.47093	0.634498
hsa-mir-3945	-0.14517	0.54573	-0.13971	0.47208	0.00546
hsa-mir-3914-2	0.30842	0.78371	1.013	0.47214	0.70458
hsa-mir-7108	0.39177	0.43266	-0.13925	0.47227	-0.53102
hsa-mir-6866	-0.18043	0.49279	-0.13868	0.47274	0.04175
hsa-mir-6773	0.56462	0.29623	0.66223	0.47321	0.09761
hsa-mir-7641-1	-0.2911	0.36939	-0.13626	0.47548	0.15484
hsa-mir-6732	0.30295	0.57984	0.66039	0.47602	0.35744
hsa-mir-1910	-0.11133	0.6077	-0.13541	0.47648	-0.02408
hsa-mir-4636	0.044976	0.91217	-0.13435	0.4778	-0.179326
hsa-mir-6878	-0.27912	0.3788	-0.13335	0.47881	0.14577
hsa-mir-548a-2	-0.49801	0.29104	-0.13322	0.47899	0.36479
hsa-mir-7-1	-0.37759	0.31415	-0.13227	0.48081	0.24532
hsa-mir-492	0.10115	0.99514	0.65633	0.48206	0.55518
hsa-mir-5007	-0.4226	0.30423	-0.13151	0.48262	0.29109
hsa-mir-6857	0.065412	0.95049	-0.13064	0.4835	-0.196052
hsa-mir-9-3	-0.16681	0.50973	-0.13038	0.48356	0.03643
hsa-mir-6841	0.067033	0.95434	-0.13024	0.48373	-0.197273
hsa-mir-146a	-0.45017	0.30171	-0.12932	0.48498	0.32085
hsa-mir-205	0.12611	0.95561	-0.12882	0.48544	-0.25493
hsa-mir-6889	-0.1781	0.49571	-0.12827	0.48568	0.04983
hsa-mir-548t	0.18548	0.86023	-0.19472	0.48771	-0.3802
hsa-mir-6886	0.22722	0.74815	-0.12716	0.48771	-0.35438
hsa-mir-4465	0.15511	0.89975	-0.12669	0.48806	-0.2818
hsa-mir-5697	-0.0086016	0.81293	0.65036	0.48947	0.658962
hsa-mir-6755	-0.045929	0.73533	0.65016	0.4898	0.696089
hsa-mir-501	-0.27785	0.38056	-0.12545	0.49008	0.1524
hsa-mir-484	-0.15858	0.52513	-0.12513	0.49031	0.03345
hsa-mir-6499	-0.65049	0.26832	-0.12418	0.49078	0.52631
hsa-mir-181b-2	0.087872	0.98838	0.64689	0.49381	0.559018
hsa-mir-2053	-0.31083	0.35279	-0.12063	0.49524	0.1902
hsa-mir-6741	-0.1163	0.59706	-0.12043	0.49557	-0.00413
hsa-mir-4302	-0.12326	0.58315	0.64514	0.49611	0.7684
hsa-mir-500a	0.035798	0.89585	-0.12004	0.49617	-0.155838
hsa-mir-5195	-0.53409	0.28352	-0.12004	0.49617	0.41405
hsa-mir-6817	-0.14956	0.54078	-0.12011	0.49617	0.02945
hsa-mir-3118-2	-0.49795	0.45267	-0.56257	0.49741	-0.06462
hsa-mir-520c	-0.52513	0.30233	-0.18624	0.49741	0.33889
hsa-mir-148a	-0.48148	0.30488	-0.18597	0.4979	0.29551
hsa-mir-623	-0.34562	0.32619	-0.11877	0.49855	0.22685
hsa-mir-493	-0.047616	0.73186	-0.1185	0.49882	-0.070884
hsa-mir-4492	0.23826	0.72386	0.64303	0.49946	0.40477
hsa-mir-6802	0.068389	0.95742	0.64251	0.50038	0.574121
hsa-mir-4689	0.18891	0.83196	-0.11694	0.50107	-0.30585
hsa-mir-3613	0.13846	0.93159	0.64119	0.50214	0.50273
hsa-mir-4681	-0.12581	0.5791	-0.11561	0.5031	0.0102
hsa-mir-505	0.087108	0.98697	-0.11511	0.50395	-0.202218
hsa-mir-1236	0.041814	0.90647	-0.11475	0.50437	-0.156564
hsa-mir-3163	-0.18875	0.48012	-0.11249	0.50797	0.07626
hsa-mir-6068	-0.2579	0.39855	-0.11237	0.50802	0.14553
hsa-mir-6843	0.061902	0.94497	0.63707	0.5088	0.575168
hsa-mir-4437	0.098399	0.99806	-0.11117	0.50964	-0.209569
hsa-mir-548u	-0.1209	0.58774	0.63593	0.51056	0.75683
hsa-mir-4435-1	0.14413	0.92019	0.63455	0.51305	0.49042
hsa-mir-548i-3	-0.27133	0.49905	0.77215	0.51305	1.04348
hsa-mir-6750	-0.54393	0.28352	-0.10846	0.51389	0.43547
hsa-mir-4772	-0.085723	0.65498	-0.10813	0.5144	-0.022407
hsa-mir-8087	0.11007	0.9809	0.63188	0.5164	0.52181
hsa-mir-3911	-0.04227	0.74272	-0.10481	0.51826	-0.06254
hsa-mir-134	-0.10342	0.62316	-0.10258	0.52079	0.00084
hsa-mir-891b	0.09651	0.99954	-0.10246	0.52093	-0.19897
hsa-mir-2277	0.09568	0.99811	-0.10084	0.52346	-0.19652
hsa-mir-1247	0.15967	0.89115	-0.098126	0.52764	-0.257796
hsa-mir-566	-0.90824	0.1809	-0.098211	0.52764	0.810029
hsa-mir-16-2	-0.034395	0.75895	-0.097856	0.52772	-0.063461
hsa-mir-4319	-0.43817	0.30364	-0.098008	0.52772	0.340162
hsa-mir-521-2	0.25687	0.72236	-0.15984	0.52877	-0.41671
hsa-mir-6842	-0.19122	0.47505	-0.097231	0.52896	0.093989
hsa-mir-1268a	-0.55942	0.28027	-0.096542	0.53024	0.462878
hsa-mir-4534	-0.0062378	0.81707	-0.096212	0.53084	-0.0899742
hsa-mir-520g	-0.19028	0.59382	0.75281	0.53143	0.94309
hsa-mir-125a	0.50646	0.3177	0.62006	0.5324	0.1136
hsa-mir-3616	0.29759	0.59073	0.62008	0.5324	0.32249
hsa-mir-4423	0.075785	0.96737	0.61971	0.53312	0.543925
hsa-mir-4436a	0.0019527	0.83246	-0.093907	0.53407	-0.0958597
hsa-mir-3918	0.22042	0.76344	-0.093759	0.53436	-0.314179
hsa-mir-8074	0.68936	0.22627	0.61775	0.53545	-0.07161
hsa-mir-3119-1	-0.045462	0.73609	0.61748	0.53618	0.662942
hsa-mir-586	-0.26194	0.511	-0.2479	0.53642	0.01404
hsa-mir-4733	0.17765	0.85497	-0.091657	0.53759	-0.269307
hsa-mir-1471	-0.036832	0.75356	-0.09147	0.53763	-0.054638
hsa-mir-548ac	0.028769	0.88173	-0.090414	0.539	-0.119183
hsa-mir-3686	-0.061252	0.7048	0.61515	0.53932	0.676402
hsa-mir-6822	-0.18223	0.49109	0.61437	0.54017	0.7966
hsa-mir-548ag-1	-0.045855	0.73553	-0.089019	0.54029	-0.043164
hsa-mir-4782	-0.055655	0.71507	-0.088895	0.54057	-0.03324
hsa-mir-3655	-0.25823	0.39835	-0.088842	0.54066	0.169388
hsa-mir-4311	-0.27371	0.3832	-0.088536	0.54118	0.185174
hsa-mir-4499	-0.026899	0.77563	-0.087851	0.54198	-0.060952
hsa-mir-1538	-0.1692	0.50651	-0.086591	0.54397	0.082609
hsa-mir-1264	-0.88369	0.19444	-0.086376	0.54409	0.797314
hsa-mir-302c	0.3241	0.54074	0.61169	0.54423	0.28759
hsa-mir-6126	0.19821	0.81248	-0.085584	0.54569	-0.283794
hsa-mir-6730	-0.2633	0.39298	-0.084968	0.54612	0.178332
hsa-mir-6801	-0.23762	0.42111	-0.085006	0.54612	0.152614
hsa-mir-548ad	-0.24297	0.41723	-0.084445	0.54628	0.158525
hsa-mir-3942	0.43968	0.41882	0.65896	0.54632	0.21928
hsa-mir-5092	0.38527	0.4418	-0.083281	0.54844	-0.468551
hsa-mir-1-1	-0.21333	0.44976	-0.082548	0.54855	0.130782
hsa-mir-99a	0.13585	0.93623	0.60759	0.5486	0.47174
hsa-mir-3650	0.29332	0.5992	-0.082195	0.54886	-0.375515
hsa-mir-3129	0.054582	0.93835	0.65445	0.5504	0.599868
hsa-mir-8064	0.15489	0.90003	0.60586	0.55079	0.45097
hsa-mir-548am	0.25836	0.7192	0.65374	0.55094	0.39538
hsa-mir-517b	0.17271	0.90711	0.73055	0.55148	0.55784
hsa-mir-3153	-0.95098	0.16038	-0.07864	0.55313	0.87234
hsa-mir-5090	0.37652	0.45689	-0.078257	0.55313	-0.454777
hsa-mir-1537	-0.12264	0.63005	0.65143	0.55424	0.77407
hsa-mir-5698	-0.46929	0.29623	-0.07618	0.55591	0.39311
hsa-mir-4296	-0.14319	0.54934	-0.074283	0.55768	0.068907
hsa-mir-431	0.17667	0.8565	-0.073852	0.55872	-0.250522
hsa-mir-4457	0.86466	0.14667	0.601	0.55908	-0.26366
hsa-mir-4325	-0.027672	0.77362	0.59887	0.56184	0.626542
hsa-mir-6862-1	-0.31592	0.34966	0.59898	0.56184	0.9149
hsa-mir-568	-0.12268	0.58415	0.59778	0.5628	0.72046
hsa-mir-6774	-0.075224	0.67562	-0.070604	0.56319	0.00462
hsa-mir-6086	-0.18334	0.53607	0.64307	0.56425	0.82641
hsa-mir-3147	-0.27729	0.38062	0.59687	0.56428	0.87416
hsa-mir-6816	0.27563	0.64	-0.069566	0.56504	-0.345196
hsa-mir-8066	0.17411	0.86179	0.59613	0.56545	0.42202
hsa-mir-892c	0.29369	0.59856	-0.069189	0.56615	-0.362879
hsa-mir-486	-0.21677	0.44491	-0.069028	0.56622	0.147742
hsa-mir-3194	-0.075579	0.67485	-0.068894	0.56648	0.006685
hsa-mir-7155	0.23153	0.73901	0.59556	0.5665	0.36403
hsa-mir-8072	0.39399	0.42995	-0.068711	0.5665	-0.462701
hsa-mir-4299	0.057623	0.93617	-0.068335	0.56684	-0.125958
hsa-mir-193b	-0.12864	0.57386	-0.067297	0.56801	0.061343
hsa-mir-26b	0.26425	0.66259	-0.067379	0.56801	-0.331629
hsa-mir-7846	0.2571	0.6799	-0.067338	0.56801	-0.324438
hsa-mir-29b-1	-0.60394	0.27822	-0.06715	0.56817	0.53679
hsa-mir-4257	-0.19155	0.47496	0.5939	0.56854	0.78545
hsa-mir-3611	-0.46114	0.47424	0.83706	0.57128	1.2982
hsa-mir-6814	-0.34866	0.32517	-0.064658	0.57171	0.284002
hsa-mir-6731	-0.40002	0.30587	-0.064034	0.57248	0.335986
hsa-mir-9-1	-0.064448	0.69772	-0.063552	0.57298	0.000896
hsa-mir-3189	0.10115	0.99514	-0.062689	0.57396	-0.163839
hsa-mir-4422	0.32652	0.53704	-0.062518	0.57422	-0.389038
hsa-mir-3683	-0.13008	0.57184	-0.062388	0.57442	0.067692
hsa-mir-203b	-0.39294	0.5069	-0.43379	0.57606	-0.04085
hsa-mir-3177	0.0041109	0.83615	-0.060314	0.57629	-0.0644249
hsa-mir-1915	0.059531	0.93991	-0.059359	0.57745	-0.11889
hsa-mir-4665	0.35586	0.48646	-0.058595	0.57843	-0.414455
hsa-mir-1263	0.098224	0.99811	-0.058411	0.57868	-0.156635
hsa-mir-6717	0.34626	0.49905	-0.058393	0.57868	-0.404653
hsa-mir-567	0.22389	0.7553	0.58474	0.57916	0.36085
hsa-mir-3170	0.18389	0.84254	-0.057748	0.57928	-0.241638
hsa-mir-6770-3	0.22798	0.82345	-0.20125	0.57994	-0.42923
hsa-mir-3673	-1.4086	0.22006	0.69818	0.582	2.10678
hsa-mir-4683	-0.11446	0.6009	-0.055597	0.5828	0.058863
hsa-mir-4285	0.39849	0.42383	0.58177	0.58348	0.18328
hsa-mir-3614	-0.1356	0.5641	-0.055105	0.58352	0.080495
hsa-mir-629	-0.26507	0.39164	-0.055007	0.58367	0.210063
hsa-mir-136	-0.23282	0.42711	-0.053573	0.58738	0.179247
hsa-mir-2276	-0.09824	0.63388	-0.052903	0.58813	0.045337
hsa-mir-3935	0.31491	0.55733	0.57881	0.58903	0.2639
hsa-mir-6134	0.028666	0.88162	-0.051935	0.58933	-0.080601
hsa-mir-4682	0.46293	0.35071	-0.051222	0.59047	-0.514152
hsa-mir-6749	0.23237	0.73733	-0.050881	0.59055	-0.283251
hsa-mir-548b	-0.015642	0.79882	-0.050147	0.59182	-0.034505
hsa-mir-4529	-0.13731	0.56032	-0.04999	0.59234	0.08732
hsa-mir-7152	-0.0064731	0.81691	-0.049997	0.59234	-0.0435239
hsa-mir-4799	0.35777	0.48192	0.57597	0.59244	0.2182
hsa-mir-4505	0.31704	0.55311	-0.048932	0.59273	-0.365972
hsa-mir-8080	-0.072294	0.68211	-0.048724	0.59273	0.02357
hsa-mir-3687	-0.37154	0.31699	-0.04676	0.59561	0.32478
hsa-mir-4298	-0.31114	0.35279	-0.046564	0.59576	0.264576
hsa-mir-3688-1	-0.20987	0.45491	0.57314	0.59799	0.78301
hsa-mir-518f	0.016968	0.87682	-0.097404	0.59812	-0.114372
hsa-mir-4478	-0.18552	0.48718	-0.045327	0.59883	0.140193
hsa-mir-4524a	-0.18402	0.48858	-0.044477	0.60018	0.139543
hsa-mir-4777	0.31648	0.55426	-0.043834	0.60068	-0.360314
hsa-mir-4759	-0.059911	0.74418	-0.095089	0.60079	-0.035178
hsa-mir-770	0.14274	0.92253	-0.043483	0.60164	-0.186223
hsa-mir-1237	-0.74998	0.24076	0.57085	0.60168	1.32083
hsa-mir-186	-0.43106	0.30369	-0.042402	0.60285	0.388658
hsa-mir-4425	-0.12612	0.57906	0.56969	0.6042	0.69581
hsa-mir-3689e	0.18156	0.89455	-0.17892	0.60463	-0.36048
hsa-mir-196a-1	0.083412	0.98069	0.56784	0.60632	0.484428
hsa-mir-548ak	-0.95935	0.24113	0.67443	0.60642	1.63378
hsa-mir-6081	0.12878	0.94944	-0.039422	0.60783	-0.168202
hsa-mir-514a-2	-0.77038	0.33591	-0.3766	0.60869	0.39378
hsa-mir-548c	0.13266	0.95084	0.6073	0.60869	0.47464
hsa-mir-548k	-0.037677	0.752	0.5655	0.60895	0.603177
hsa-mir-4650-1	-0.033142	0.76097	0.56531	0.60909	0.598452
hsa-mir-100	0.001603	0.83164	-0.036207	0.61264	-0.03781
hsa-mir-1302-5	0.16453	0.88099	-0.035947	0.61283	-0.200477
hsa-mir-548f-3	-0.55866	0.29623	0.60389	0.61301	1.16255
hsa-mir-8086	-0.95514	0.15434	-0.03501	0.61469	0.92013
hsa-mir-6083	0.026659	0.87785	-0.034419	0.61605	-0.061078
hsa-mir-502	0.1015	0.99485	-0.033508	0.61743	-0.135008
hsa-mir-5681a	-0.48255	0.29623	-0.033449	0.61743	0.449101
hsa-mir-3134	-0.80616	0.21897	-0.032491	0.61835	0.773669
hsa-mir-544b	-0.096682	0.6371	-0.032036	0.61839	0.064646
hsa-mir-6865	0.26022	0.67201	0.55961	0.61839	0.29939
hsa-mir-3940	-0.24211	0.4184	0.5587	0.62016	0.80081
hsa-mir-452	-0.40682	0.38173	-0.16129	0.62194	0.24553
hsa-mir-4646	-0.37756	0.31415	-0.029766	0.62194	0.347794
hsa-mir-1234	0.020469	0.86576	-0.028998	0.6227	-0.049467
hsa-mir-7848	-0.063871	0.69884	0.55677	0.6227	0.620641
hsa-mir-1261	-0.13117	0.57049	0.55633	0.62321	0.6875
hsa-mir-8075	0.041727	0.92904	-0.15842	0.62391	-0.200147
hsa-mir-4524b	-0.10185	0.79532	-0.35828	0.62397	-0.25643
hsa-mir-147b	-0.056884	0.7128	-0.027654	0.62429	0.02923
hsa-mir-610	0.18577	0.83819	-0.026397	0.62516	-0.212167
hsa-mir-7973-1	0.26052	0.67137	0.55391	0.62679	0.29339
hsa-mir-626	-0.32727	0.33906	0.55309	0.62755	0.88036
hsa-mir-636	-0.19161	0.47496	0.55279	0.62791	0.7444
hsa-mir-520h	-0.022991	0.87675	-0.3498	0.62838	-0.326809
hsa-mir-1255a	0.099734	0.99642	-0.022653	0.62934	-0.122387
hsa-mir-4771-2	-0.2666	0.60316	-0.3446	0.62934	-0.078
hsa-mir-513b	0.10223	0.99471	0.55096	0.62934	0.44873
hsa-mir-4453	0.14467	0.92004	0.55073	0.62956	0.40606
hsa-mir-4691	-0.093634	0.64188	-0.022503	0.62956	0.071131
hsa-mir-5692b	-0.24655	0.41323	-0.022153	0.63008	0.224397
hsa-mir-127	0.19614	0.81699	-0.021871	0.63031	-0.218011
hsa-mir-3179-3	-0.10354	0.66474	-0.068821	0.63075	0.034719
hsa-mir-3653	0.17388	0.8624	-0.021238	0.63098	-0.195118
hsa-mir-1278	-0.10941	0.65414	0.58745	0.6311	0.69686
hsa-mir-4761	-0.16627	0.51056	0.54913	0.63117	0.7154
hsa-mir-5091	-0.037489	0.75226	0.54896	0.63129	0.586449
hsa-mir-4742	0.025187	0.87562	-0.020738	0.63174	-0.045925
hsa-mir-1914	-0.070661	0.68526	-0.020271	0.63233	0.05039
hsa-mir-548o	0.14786	0.91357	-0.020331	0.63233	-0.168191
hsa-mir-654	0.073335	0.96348	0.54823	0.63239	0.474895
hsa-mir-548e	-0.41296	0.30423	0.54758	0.63346	0.96054
hsa-mir-5197	-0.38924	0.30848	0.54712	0.63442	0.93636
hsa-mir-5588	-0.52773	0.32393	-0.14593	0.63442	0.3818
hsa-mir-7150	0.03776	0.89962	-0.01875	0.63502	-0.05651
hsa-mir-664a	0.30957	0.5682	0.54657	0.63566	0.237
hsa-mir-6809	0.0031901	0.83451	-0.018273	0.63573	-0.0214631
hsa-mir-4686	0.1533	0.90221	0.5461	0.63575	0.3928
hsa-mir-512-1	-0.039189	0.74853	-0.018148	0.63575	0.021041
hsa-mir-1298	0.054471	0.92989	0.54562	0.63639	0.491149
hsa-mir-4527	0.15309	0.90262	-0.017479	0.63651	-0.170569
hsa-mir-3156-3	0.061377	0.94944	-0.063307	0.63704	-0.124684
hsa-mir-8058	0.029173	0.88212	0.54482	0.63752	0.515647
hsa-mir-4483	-0.86264	0.20842	-0.016735	0.63767	0.845905
hsa-mir-5100	0.061332	0.94448	-0.0166	0.63781	-0.077932
hsa-mir-642a	-0.15582	0.52989	0.54443	0.63781	0.70025
hsa-mir-4639	0.22241	0.75895	0.54396	0.63832	0.32155
hsa-mir-8089	-0.24492	0.41452	0.54313	0.63945	0.78805
hsa-mir-7844	-0.013729	0.80274	-0.014764	0.64019	-0.001035
hsa-mir-572	0.72399	0.21501	-0.014683	0.64041	-0.738673
hsa-mir-6885	-0.12968	0.57222	0.54244	0.64044	0.67212
hsa-mir-6824	0.096276	0.99912	0.54181	0.64174	0.445534
hsa-mir-6813	-0.12369	0.58234	-0.013438	0.64243	0.110252
hsa-mir-219b	0.13302	0.94261	0.54119	0.64293	0.40817
hsa-mir-3664	0.70752	0.21818	0.541	0.64346	-0.16652
hsa-mir-30a	0.005655	0.8391	0.53929	0.64636	0.533635
hsa-mir-4255	-1.0746e-05	0.82765	-0.010514	0.64636	-0.0105033
hsa-mir-29a	-0.19613	0.47002	-0.0097343	0.64705	0.186396
hsa-mir-8070	0.045652	0.92254	-0.054882	0.64708	-0.100534
hsa-mir-4736	-0.11675	0.59588	-0.0093474	0.64774	0.107403
hsa-mir-6740	-0.076794	0.67223	-0.0092287	0.64774	0.0675653
hsa-mir-4417	0.32947	0.53163	-0.0081332	0.6489	-0.337603
hsa-mir-4710	-0.014207	0.80203	-0.0077838	0.64972	0.0064232
hsa-mir-548h-4	-0.62109	0.30423	-0.12738	0.65092	0.49371
hsa-mir-6504	-0.060302	0.70727	-0.0069177	0.6512	0.0533843
hsa-mir-3144	0.17533	0.85948	0.53453	0.65139	0.3592
hsa-mir-6831	-0.29266	0.36868	0.53456	0.65139	0.82722
hsa-mir-3152	-0.23462	0.42416	-0.0061823	0.65184	0.228438
hsa-mir-3658	-0.47068	0.29623	-0.0052911	0.65198	0.465389
hsa-mir-4714	-0.43458	0.30369	-0.0054556	0.65198	0.429124
hsa-mir-548ag-2	0.29857	0.64308	-0.047803	0.65262	-0.346373
hsa-mir-3666	0.071502	0.96233	-0.0048429	0.65284	-0.0763449
hsa-mir-548aa-2	-0.35449	0.32393	0.53204	0.65409	0.88653
hsa-mir-6840	0.092803	0.99505	-0.0039224	0.65431	-0.0967254
hsa-mir-656	0.20821	0.78971	0.53137	0.65522	0.32316
hsa-mir-1258	-0.15473	0.53174	-0.0027687	0.65633	0.151961
hsa-mir-3917	0.09548	0.99806	-0.0025001	0.65665	-0.0979801
hsa-mir-3921	-0.016413	0.79643	-0.0013036	0.65796	0.0151094
hsa-mir-922	-0.21912	0.44287	0.52922	0.65796	0.74834
hsa-mir-3145	-0.27927	0.42395	0.56445	0.65826	0.84372
hsa-mir-6728	-0.17423	0.49905	0.52894	0.65837	0.70317
hsa-mir-215	0.21618	0.77212	0.52862	0.6588	0.31244
hsa-mir-559	-0.11356	0.60282	-0.00053139	0.65907	0.113029
hsa-mir-4793	0.35342	0.49073	0.52819	0.6592	0.17477
hsa-mir-214	-0.030184	0.76796	-3.1388e-05	0.66022	0.0301526
hsa-mir-4427	-0.3726	0.31699	0.52689	0.66084	0.89949
hsa-let-7g	-0.2775	0.38056	0.0021085	0.66344	0.279609
hsa-mir-297	-0.48831	0.46329	-0.28098	0.66448	0.20733
hsa-mir-3622b	-0.09172	0.80387	-0.27916	0.66448	-0.18744
hsa-mir-511	-0.46751	0.29623	0.0028529	0.66469	0.470363
hsa-mir-7702	-0.22777	0.43396	0.0037649	0.66625	0.231535
hsa-mir-520b	0.25564	0.72509	0.55844	0.66654	0.3028
hsa-mir-3120	0.022187	0.90157	0.61252	0.66774	0.590333
hsa-mir-5191	-0.034777	0.7582	0.0069878	0.6713	0.0417648
hsa-mir-3675	-0.021986	0.78428	0.0071543	0.67176	0.0291403
hsa-mir-199a-1	-0.038688	0.75069	0.52056	0.67252	0.559248
hsa-mir-5694	0.12651	0.95471	0.0077692	0.67252	-0.118741
hsa-mir-4324	-0.072728	0.68138	0.0078834	0.67257	0.0806114
hsa-mir-218-2	0.044768	0.91217	0.0079869	0.67278	-0.0367811
hsa-mir-29c	-0.055615	0.71508	0.51964	0.67373	0.575255
hsa-mir-5683	0.15233	0.9047	0.51954	0.67386	0.36721
hsa-mir-4479	0.22672	0.74925	0.0092528	0.67424	-0.217467
hsa-mir-6082	0.14852	0.91255	0.0093688	0.67424	-0.139151
hsa-mir-1322	-2.1351	0.19413	-0.2529	0.67464	1.8822
hsa-mir-6511b-2	-0.52175	0.43849	-0.25984	0.67464	0.26191
hsa-mir-4509-2	-0.1356	0.67129	-0.10283	0.67531	0.03277
hsa-mir-10a	0.34726	0.49837	0.010688	0.67624	-0.336572
hsa-mir-378e	0.18456	0.83995	0.51786	0.67624	0.3333
hsa-mir-4788	-0.54917	0.28256	0.011429	0.67691	0.560599
hsa-mir-549a	-0.07506	0.67579	0.011185	0.67691	0.086245
hsa-mir-3659	-0.096578	0.63713	0.011511	0.67696	0.108089
hsa-mir-5695	-0.015906	0.79787	0.011637	0.67706	0.027543
hsa-mir-1273g	-0.16243	0.51734	0.51655	0.67708	0.67898
hsa-mir-548ay	0.19736	0.81418	0.51643	0.67713	0.31907
hsa-mir-4435-2	-0.044797	0.77186	-0.026379	0.67803	0.018418
hsa-mir-4445	0.14631	0.91583	0.51578	0.67806	0.36947
hsa-mir-6787	-0.052139	0.72281	0.013167	0.67831	0.065306
hsa-mir-1587	-0.22004	0.44137	0.013876	0.67968	0.233916
hsa-mir-4762	-0.078006	0.71132	0.54834	0.68016	0.626346
hsa-mir-4315-1	0.15062	0.90883	0.014848	0.681	-0.135772
hsa-mir-4487	-0.14334	0.59457	-0.022274	0.68299	0.121066
hsa-mir-875	0.34825	0.49671	0.51172	0.68333	0.16347
hsa-mir-578	-0.05961	0.70836	0.016487	0.68347	0.076097
hsa-mir-6512	-0.055884	0.71442	0.016676	0.68357	0.07256
hsa-mir-1182	-0.057215	0.71205	0.50866	0.68821	0.565875
hsa-mir-194-2	-0.11234	0.60563	0.01928	0.68821	0.13162
hsa-mir-3665	0.15468	0.90029	0.50842	0.68824	0.35374
hsa-mir-519b	0.26771	0.75682	0.59192	0.689	0.32421
hsa-mir-3192	-0.16773	0.50859	0.50717	0.6902	0.6749
hsa-mir-943	-0.30088	0.36173	0.50704	0.69021	0.80792
hsa-mir-6722	-0.15186	0.5366	0.50682	0.69031	0.65868
hsa-mir-34c	-0.52634	0.28562	0.021084	0.69033	0.547424
hsa-mir-4764	0.12239	0.96163	0.50657	0.69075	0.38418
hsa-mir-4695	-0.32763	0.33829	0.022533	0.69245	0.350163
hsa-mir-411	0.15309	0.90262	0.50455	0.69307	0.35146
hsa-mir-3646	-0.036679	0.75389	0.023024	0.69338	0.059703
hsa-mir-4451	0.35467	0.48867	0.50389	0.69408	0.14922
hsa-mir-4687	-0.062602	0.70147	0.023543	0.69408	0.086145
hsa-mir-2113	-0.11072	0.60929	0.023956	0.69463	0.134676
hsa-mir-6782	0.0049011	0.83791	0.024579	0.69604	0.0196779
hsa-mir-6793	-0.2941	0.36805	0.026125	0.6987	0.320225
hsa-mir-4675	-0.073005	0.68029	0.50036	0.69934	0.573365
hsa-mir-874	0.15741	0.89585	0.02675	0.69944	-0.13066
hsa-mir-4282	-0.020853	0.7873	0.49971	0.70001	0.520563
hsa-mir-4520a	-0.46089	0.29623	0.028841	0.70189	0.489731
hsa-mir-4271	0.14507	0.91889	0.029278	0.70214	-0.115792
hsa-mir-23c	0.20045	0.80811	0.0296	0.70248	-0.17085
hsa-mir-7114	0.26983	0.6513	0.49774	0.70267	0.22791
hsa-mir-337	0.20587	0.79565	0.03038	0.70315	-0.17549
hsa-mir-521-1	-0.19159	0.47496	0.49744	0.70315	0.68903
hsa-mir-1909	0.1188	0.96564	0.030622	0.70363	-0.088178
hsa-mir-4719	-0.91193	0.30423	0.64685	0.70425	1.55878
hsa-mir-216a	-0.40657	0.30488	0.031558	0.70478	0.438128
hsa-mir-107	-0.028527	0.77149	0.031666	0.70484	0.060193
hsa-mir-503	-0.21002	0.45422	0.031747	0.70508	0.241767
hsa-mir-6788	0.48917	0.33072	0.49598	0.70591	0.00681
hsa-mir-6838	-0.077549	0.67129	0.032335	0.70638	0.109884
hsa-mir-548ae-1	-0.0014765	0.82499	0.49517	0.70716	0.496646
hsa-mir-6720	0.23111	0.73976	0.033104	0.70771	-0.198006
hsa-mir-3156-1	-0.27376	0.3832	0.033708	0.70862	0.307468
hsa-mir-514b	-0.11108	0.6083	0.034347	0.70958	0.145427
hsa-mir-135b	0.65775	0.24862	0.49291	0.71006	-0.16484
hsa-mir-92a-1	-0.085629	0.6551	0.49307	0.71006	0.578699
hsa-mir-938	0.10898	0.98264	0.49295	0.71006	0.38397
hsa-mir-561	-0.20293	0.4631	0.036102	0.71216	0.239032
hsa-mir-376b	-0.29621	0.36621	0.038878	0.71702	0.335088
hsa-mir-4643	0.19073	0.85097	0.51813	0.71717	0.3274
hsa-mir-924	-0.37682	0.31512	0.039278	0.71815	0.416098
hsa-mir-649	0.14461	0.92011	0.039878	0.71896	-0.104732
hsa-mir-5693	0.24988	0.73733	0.51662	0.71914	0.26674
hsa-mir-4444-1	-0.44718	0.30233	0.48771	0.71948	0.93489
hsa-mir-3118-3	-0.70728	0.34572	0.62053	0.72058	1.32781
hsa-mir-539	-0.28833	0.36996	0.042072	0.72168	0.330402
hsa-mir-519a-2	-0.32502	0.38173	0.51389	0.72217	0.83891
hsa-mir-3689d-2	0.24003	0.71889	0.48558	0.72251	0.24555
hsa-mir-4301	0.18936	0.83124	0.043358	0.72259	-0.146002
hsa-mir-4259	-0.19428	0.47219	0.48515	0.72302	0.67943
hsa-mir-592	-0.10344	0.66474	0.011032	0.72302	0.114472
hsa-mir-4763	-0.017243	0.79508	0.043643	0.72306	0.060886
hsa-mir-1287	-0.15138	0.53769	0.48445	0.72431	0.63583
hsa-mir-1307	-0.30722	0.35577	0.045035	0.7252	0.352255
hsa-mir-4260	0.24468	0.70909	0.045387	0.72525	-0.199293
hsa-mir-4466	0.13974	0.92861	0.045214	0.72525	-0.094526
hsa-mir-548al	0.26807	0.65479	0.48386	0.72525	0.21579
hsa-mir-6501	-0.77825	0.22627	0.045325	0.72525	0.823575
hsa-mir-4484	-0.30998	0.35322	0.48337	0.72568	0.79335
hsa-mir-3178	0.14228	0.92298	0.48321	0.726	0.34093
hsa-mir-4458	0.049974	0.92129	0.046449	0.72699	-0.003525
hsa-mir-3677	0.10782	0.98484	0.046836	0.72715	-0.060984
hsa-mir-4676	-0.1138	0.60248	0.048	0.72922	0.1618
hsa-mir-615	0.13708	0.93357	0.048163	0.72934	-0.088917
hsa-mir-4722	0.32014	0.5481	0.47929	0.73166	0.15915
hsa-mir-4685	0.016849	0.85944	0.050154	0.73204	0.033305
hsa-mir-223	0.12009	0.96355	0.479	0.73212	0.35891
hsa-mir-1273c	0.42667	0.38629	0.050994	0.73297	-0.375676
hsa-mir-6718	-0.16385	0.515	0.47849	0.73299	0.64234
hsa-mir-1251	0.21103	0.78371	0.47831	0.73324	0.26728
hsa-mir-301b	0.12591	0.95594	0.47771	0.73458	0.3518
hsa-mir-4641	-0.11571	0.5986	0.4776	0.73467	0.59331
hsa-mir-3974	-0.20971	0.45516	0.051998	0.73507	0.261708
hsa-mir-527	0.31727	0.7769	-0.16397	0.73556	-0.48124
hsa-mir-3136	0.02322	0.87117	0.47592	0.73725	0.4527
hsa-mir-181a-1	-0.031087	0.76542	0.47499	0.73862	0.506077
hsa-mir-4310	0.078198	0.97214	0.054202	0.73921	-0.023996
hsa-mir-8063	-0.046272	0.73392	0.054647	0.73939	0.100919
hsa-mir-34b	-0.070887	0.68493	0.055141	0.74007	0.126028
hsa-mir-5192	-0.086061	0.65465	0.055267	0.74035	0.141328
hsa-mir-141	-0.41975	0.30423	0.056869	0.7414	0.476619
hsa-mir-4503	0.27544	0.64025	0.47225	0.7414	0.19681
hsa-mir-6505	-0.12518	0.58	0.056776	0.7414	0.181956
hsa-mir-4506	-0.28223	0.37571	0.47124	0.74304	0.75347
hsa-mir-183	0.091418	0.99338	0.058286	0.74363	-0.033132
hsa-mir-4640	0.25748	0.67859	0.058636	0.74364	-0.198844
hsa-mir-378g	-0.34075	0.32859	0.059222	0.74429	0.399972
hsa-mir-6515	-0.12567	0.57924	0.46951	0.7446	0.59518
hsa-mir-6743	-0.56775	0.28022	0.46928	0.74474	1.03703
hsa-mir-523	-0.15425	0.6466	-0.030574	0.74485	0.123676
hsa-mir-6783	-0.88267	0.19574	0.060059	0.74495	0.942729
hsa-mir-609	-0.45912	0.29691	0.060767	0.74514	0.519887
hsa-mir-2909	0.12586	0.95596	0.46784	0.74636	0.34198
hsa-mir-4540	0.11962	0.96472	0.46776	0.7464	0.34814
hsa-mir-664b	-0.09255	0.64327	0.061786	0.7465	0.154336
hsa-mir-6860	-0.13924	0.55601	0.061857	0.74657	0.201097
hsa-mir-4516	0.023547	0.87178	0.061904	0.74662	0.038357
hsa-mir-614	0.13211	0.9448	0.062089	0.74695	-0.070021
hsa-mir-7-2	0.64157	0.32882	-0.027149	0.74755	-0.668719
hsa-mir-6894	0.24646	0.70547	0.062892	0.74793	-0.183568
hsa-mir-5010	-0.12287	0.58377	0.063137	0.74821	0.186007
hsa-mir-3713	-0.25622	0.40012	0.063569	0.74833	0.319789
hsa-let-7i	-0.17512	0.49837	0.064798	0.74964	0.239918
hsa-mir-4320	0.33242	0.52558	0.065126	0.75039	-0.267294
hsa-mir-597	-0.11241	0.60541	0.46387	0.75124	0.57628
hsa-mir-210	0.18495	0.83971	0.46336	0.75183	0.27841
hsa-mir-1267	-0.47584	0.29623	0.066757	0.75219	0.542597
hsa-mir-133a-2	0.11854	0.96601	0.06794	0.75362	-0.0506
hsa-mir-3681	0.32371	0.54089	0.46216	0.75362	0.13845
hsa-mir-4709	0.076702	0.96889	0.46213	0.75362	0.385428
hsa-mir-3939	0.13345	0.94174	0.4618	0.75365	0.32835
hsa-mir-1469	0.26671	0.65732	0.46161	0.75375	0.1949
hsa-mir-455	0.15639	0.89788	0.069358	0.75482	-0.087032
hsa-mir-4441	0.53162	0.33912	0.041426	0.7555	-0.490194
hsa-mir-181c	-0.37086	0.31699	0.45978	0.75563	0.83064
hsa-mir-4510	0.014378	0.87237	0.041999	0.75563	0.027621
hsa-mir-4741	0.10071	0.99585	0.070367	0.75563	-0.030343
hsa-mir-6761	-0.1283	0.57474	0.45993	0.75563	0.58823
hsa-mir-563	0.25604	0.68229	0.070494	0.75564	-0.185546
hsa-mir-4728	-0.0046878	0.8199	0.07085	0.75653	0.0755378
hsa-mir-1286	0.1686	0.87312	0.071144	0.75708	-0.097456
hsa-mir-4267	0.29644	0.59291	0.45774	0.75878	0.1613
hsa-mir-574	0.15481	0.90014	0.45689	0.75934	0.30208
hsa-mir-7704	0.051077	0.92267	0.072646	0.75955	0.021569
hsa-mir-299	0.048501	0.91838	0.45561	0.7604	0.407109
hsa-mir-1268b	0.13583	0.93623	0.074783	0.76186	-0.061047
hsa-mir-320d-2	0.18486	0.83971	0.07476	0.76186	-0.1101
hsa-mir-513a-1	-0.2301	0.43076	0.075123	0.76264	0.305223
hsa-mir-1279	0.27967	0.73777	-0.0077179	0.763	-0.287388
hsa-mir-4277	0.40224	0.41844	0.45367	0.76345	0.05143
hsa-mir-3934	-0.05183	0.72351	0.45353	0.76362	0.50536
hsa-mir-371a	-0.051008	0.72509	0.07602	0.76434	0.127028
hsa-mir-133a-1	0.29656	0.59263	0.076845	0.76551	-0.219715
hsa-mir-633	-0.049499	0.7275	0.45214	0.76628	0.501639
hsa-mir-4794	0.22704	0.78284	0.47473	0.76689	0.24769
hsa-mir-6754	-0.17926	0.49423	0.078018	0.76764	0.257278
hsa-mir-377	0.25776	0.678	0.078174	0.76782	-0.179586
hsa-mir-1301	0.31672	0.55381	0.45052	0.76867	0.1338
hsa-mir-4528	-0.60665	0.30488	-0.0015699	0.76978	0.60508
hsa-mir-196b	0.36555	0.46957	0.079626	0.76989	-0.285924
hsa-mir-6088	-0.21583	0.44596	0.080103	0.7701	0.295933
hsa-mir-3117	0.0064226	0.84021	0.44853	0.77019	0.442107
hsa-mir-8065	-0.10177	0.62633	0.44814	0.77078	0.54991
hsa-mir-4256	-0.3251	0.34116	0.080827	0.77121	0.405927
hsa-mir-6849	-0.0037397	0.82159	0.44788	0.77121	0.45162
hsa-mir-1283-1	0.0023294	0.83312	0.080975	0.77124	0.0786456
hsa-mir-606	-0.31429	0.35119	0.081046	0.77124	0.395336
hsa-mir-1265	-0.33602	0.33262	0.44735	0.77169	0.78337
hsa-mir-5689	-0.080432	0.66474	0.082373	0.77333	0.162805
hsa-mir-381	0.31361	0.56012	0.082539	0.77376	-0.231071
hsa-mir-152	-0.22469	0.43599	0.082831	0.77406	0.307521
hsa-mir-7852	0.11629	0.97494	0.46795	0.77585	0.35166
hsa-mir-596	-0.071713	0.68322	0.44515	0.77588	0.516863
hsa-mir-7156	0.43022	0.38142	0.44494	0.77591	0.01472
hsa-mir-514a-1	-0.029696	0.76903	0.084404	0.77603	0.1141
hsa-mir-6132	0.074344	0.96472	0.084413	0.77603	0.010069
hsa-mir-4716	-0.34926	0.32513	0.44456	0.77609	0.79382
hsa-mir-4447	0.082348	0.9785	0.084659	0.7763	0.002311
hsa-mir-4743	-0.1291	0.5735	0.44441	0.7763	0.57351
hsa-mir-6825	-0.024514	0.77975	0.085085	0.77675	0.109599
hsa-mir-24-2	-0.13821	0.55817	0.44377	0.77693	0.58198
hsa-mir-4635	-0.026953	0.77549	0.085961	0.77811	0.112914
hsa-mir-4704	-0.3124	0.39168	0.060772	0.77812	0.373172
hsa-mir-499a	0.40232	0.41844	0.086184	0.7783	-0.316136
hsa-mir-218-1	-0.12398	0.58146	0.4425	0.77844	0.56648
hsa-mir-5692a-1	-0.39772	0.30628	0.086635	0.77887	0.484355
hsa-mir-1238	-0.024501	0.77992	0.44126	0.77978	0.465761
hsa-mir-4660	-0.25217	0.4053	0.44116	0.7798	0.69333
hsa-mir-3176	0.088054	0.98914	0.087605	0.77996	-0.000449
hsa-mir-579	-0.67064	0.25974	0.087506	0.77996	0.758146
hsa-mir-450a-1	-0.693	0.29315	0.49612	0.7837	1.18912
hsa-mir-3689a	0.30939	0.56854	0.090284	0.7842	-0.219106
hsa-mir-4755	0.4177	0.39534	0.090318	0.7842	-0.327382
hsa-mir-1244-1	0.030812	0.88497	0.43801	0.78454	0.407198
hsa-mir-6739	-0.37622	0.31603	0.090694	0.78454	0.466914
hsa-mir-4758	-0.142	0.55126	0.43711	0.7856	0.57911
hsa-mir-4273	0.61926	0.27822	0.091733	0.78632	-0.527527
hsa-mir-4517	-0.017331	0.79498	0.092146	0.78751	0.109477
hsa-mir-548ap	-0.32804	0.38052	0.45821	0.78773	0.78625
hsa-mir-921	-0.11802	0.5943	0.092524	0.78822	0.210544
hsa-mir-4459	-0.027791	0.77362	0.09257	0.78838	0.120361
hsa-mir-6819	0.38922	0.43599	0.093239	0.78927	-0.295981
hsa-mir-4481	0.052153	0.92457	0.43475	0.78988	0.382597
hsa-mir-548s	0.080415	0.97559	0.094005	0.78996	0.01359
hsa-mir-4450	-0.031041	0.76553	0.094919	0.79082	0.12596
hsa-mir-491	-0.19717	0.46947	0.43276	0.79163	0.62993
hsa-mir-509-1	-0.0081551	0.81338	0.43167	0.79326	0.439825
hsa-mir-548av	-0.3157	0.34974	0.097066	0.79404	0.412766
hsa-mir-4501	0.46733	0.45854	0.48438	0.79414	0.01705
hsa-mir-4496	-0.28775	0.37121	0.43061	0.79456	0.71836
hsa-mir-4677	0.083727	0.9807	0.097426	0.79456	0.013699
hsa-mir-105-2	-0.10206	0.66835	0.075186	0.79511	0.177246
hsa-mir-4650-2	0.2112	0.81443	0.45127	0.79548	0.24007
hsa-mir-4509-1	-0.50218	0.29012	0.42989	0.79562	0.93207
hsa-mir-548ax	-0.34257	0.32812	0.098399	0.796	0.440969
hsa-mir-7853	0.52099	0.40848	0.02777	0.79607	-0.49322
hsa-mir-3679	0.45552	0.35712	0.42912	0.79635	-0.0264
hsa-mir-4430	-0.4732	0.29623	0.099018	0.79635	0.572218
hsa-mir-621	-0.28867	0.36996	0.098789	0.79635	0.387459
hsa-mir-651	-0.023189	0.78278	0.098895	0.79635	0.122084
hsa-mir-628	-0.42028	0.30423	0.10015	0.79796	0.52043
hsa-mir-6509	0.04507	0.91217	0.10029	0.79817	0.05522
hsa-mir-3657	-0.12612	0.57906	0.42793	0.79819	0.55405
hsa-mir-944	-0.007193	0.83728	0.077786	0.79858	0.084979
hsa-mir-548m	-0.30025	0.36215	0.10095	0.79923	0.4012
hsa-mir-8069	-0.013661	0.80274	0.10107	0.79951	0.114731
hsa-mir-5003	0.2033	0.80192	0.10201	0.80094	-0.10129
hsa-mir-3684	-0.24471	0.41453	0.42665	0.80095	0.67136
hsa-mir-4313	0.34712	0.49837	0.42627	0.80122	0.07915
hsa-mir-618	0.34984	0.4948	0.10258	0.80145	-0.24726
hsa-mir-3617	-0.43178	0.30369	0.103	0.80216	0.53478
hsa-mir-661	-0.056913	0.7128	0.42487	0.80367	0.481783
hsa-mir-5699	0.30147	0.58159	0.10425	0.80382	-0.19722
hsa-mir-4464	-0.35716	0.32231	0.10447	0.80405	0.46163
hsa-mir-17	-0.29027	0.36968	0.10465	0.80447	0.39492
hsa-mir-616	-0.020979	0.78721	0.10517	0.80508	0.126149
hsa-mir-2116	0.16212	0.88454	0.42402	0.80537	0.2619
hsa-mir-31	-0.12621	0.57906	0.10559	0.80572	0.2318
hsa-mir-423	-1.1146	0.27822	0.52825	0.80572	1.64285
hsa-mir-6072	0.17358	0.86326	0.10563	0.80585	-0.06795
hsa-mir-550a-2	0.4367	0.60456	-0.038937	0.80587	-0.475637
hsa-mir-412	0.098007	0.99811	0.10665	0.80728	0.008643
hsa-mir-3668	-0.78416	0.27822	0.039448	0.80767	0.823608
hsa-mir-4791	-0.10963	0.61179	0.10723	0.8082	0.21686
hsa-mir-4999	0.18877	0.83212	0.1075	0.8086	-0.08127
hsa-mir-4288	-0.006056	0.81758	0.10773	0.80887	0.113786
hsa-mir-4330	-0.22306	0.4374	0.10972	0.81177	0.33278
hsa-mir-4740	-0.13058	0.57124	0.11047	0.81219	0.24105
hsa-mir-8055	-0.092119	0.64393	0.11077	0.81242	0.202889
hsa-mir-342	0.06617	0.95195	0.11112	0.81287	0.04495
hsa-mir-6078	-0.13681	0.56086	0.11183	0.8138	0.24864
hsa-mir-6511b-1	-0.072362	0.72236	0.090403	0.81383	0.162765
hsa-mir-7845	-0.07132	0.68411	0.11237	0.81433	0.18369
hsa-mir-33b	-0.47446	0.29623	0.11271	0.81474	0.58717
hsa-mir-200a	0.23979	0.71958	0.11275	0.81486	-0.12704
hsa-mir-433	-0.019452	0.79002	0.1129	0.81504	0.132352
hsa-mir-4769	-0.18427	0.48851	0.4161	0.81563	0.60037
hsa-mir-486-2	-1.103	0.27822	0.51464	0.81563	1.61764
hsa-mir-3141	0.21516	0.77503	0.11368	0.81605	-0.10148
hsa-mir-5585	0.032425	0.88835	0.11354	0.81605	0.081115
hsa-mir-676	-0.24125	0.41844	0.11386	0.81605	0.35511
hsa-mir-8062	0.01299	0.85262	0.11362	0.81605	0.10063
hsa-mir-4670	-0.21546	0.44636	0.1141	0.81646	0.32956
hsa-mir-378i	0.38994	0.4356	0.41503	0.81647	0.02509
hsa-mir-3169	-0.058197	0.71067	0.11505	0.81772	0.173247
hsa-mir-569	-0.37878	0.31301	0.11564	0.81833	0.49442
hsa-mir-122	0.1846	0.83995	0.11635	0.81925	-0.06825
hsa-mir-888	-0.051225	0.72457	0.41276	0.81943	0.463985
hsa-mir-95	-0.31551	0.34989	0.41275	0.81945	0.72826
hsa-mir-6895	0.47791	0.33912	0.11711	0.81949	-0.3608
hsa-mir-6745	-0.31119	0.35279	0.11744	0.81996	0.42863
hsa-mir-3160-1	-0.42239	0.30423	0.11796	0.82063	0.54035
hsa-mir-5583-1	-0.22492	0.43599	0.41195	0.82063	0.63687
hsa-mir-6820	0.29989	0.58493	0.11798	0.82065	-0.18191
hsa-mir-5589	-0.010763	0.80899	0.11815	0.8207	0.128913
hsa-mir-378f	0.50329	0.32178	0.11831	0.82086	-0.38498
hsa-mir-6131	-0.050386	0.72631	0.11866	0.82147	0.169046
hsa-mir-634	-0.15333	0.53402	0.41015	0.82258	0.56348
hsa-mir-320d-1	0.028912	0.88175	0.41009	0.8226	0.381178
hsa-mir-5189	-0.069661	0.68686	0.11971	0.82278	0.189371
hsa-mir-506	0.023459	0.87157	0.11984	0.82294	0.096381
hsa-mir-4765	0.23763	0.72509	0.40967	0.82331	0.17204
hsa-mir-151a	-0.11177	0.60752	0.1202	0.82336	0.23197
hsa-mir-4521	-0.026191	0.77703	0.12079	0.82445	0.146981
hsa-mir-3689f	0.22105	0.7615	0.40855	0.82511	0.1875
hsa-mir-6764	-0.055337	0.71532	0.40828	0.8255	0.463617
hsa-mir-199b	-0.26341	0.39293	0.1217	0.82585	0.38511
hsa-mir-198	-0.27256	0.38483	0.12259	0.82685	0.39515
hsa-mir-548p	-0.3059	0.46501	0.060913	0.82701	0.366813
hsa-mir-212	-0.063363	0.70014	0.40689	0.82719	0.470253
hsa-mir-98	-0.58994	0.27822	0.12339	0.82719	0.71333
hsa-mir-3674	0.23431	0.73222	0.40655	0.82776	0.17224
hsa-mir-941-2	-0.0088195	0.85742	0.063651	0.82923	0.0724705
hsa-mir-7847	0.59062	0.28707	0.4054	0.82962	-0.18522
hsa-mir-3121	-0.077223	0.67158	0.12542	0.82992	0.202643
hsa-mir-744	-0.29066	0.36968	0.12556	0.8302	0.41622
hsa-mir-4648	0.28432	0.61936	0.12639	0.83163	-0.15793
hsa-mir-4439	0.10908	0.9824	0.40396	0.83164	0.29488
hsa-mir-6830	-0.19523	0.47119	0.12673	0.83232	0.32196
hsa-mir-450a-2	-0.26949	0.38817	0.40347	0.83239	0.67296
hsa-mir-4469	0.36836	0.4663	0.12705	0.83264	-0.24131
hsa-mir-4697	-0.23526	0.42383	0.40291	0.83322	0.63817
hsa-mir-6076	-0.089925	0.64938	0.40303	0.83322	0.492955
hsa-mir-181a-2	0.006559	0.84046	0.40203	0.83451	0.395471
hsa-mir-3182	0.077822	0.97139	0.12824	0.83472	0.050418
hsa-mir-4678	0.10302	0.99338	0.40175	0.83494	0.29873
hsa-mir-520f	-0.11168	0.60752	0.12882	0.8357	0.2405
hsa-mir-6869	-0.20585	0.45972	0.12881	0.8357	0.33466
hsa-mir-1539	-0.020804	0.78761	0.12961	0.83663	0.150414
hsa-mir-608	-0.19513	0.47119	0.39918	0.83841	0.59431
hsa-mir-6071	-0.63751	0.27822	0.13109	0.8386	0.7686
hsa-mir-4317	-0.02248	0.78372	0.39867	0.83868	0.42115
hsa-mir-92a-2	0.27339	0.64506	0.39871	0.83868	0.12532
hsa-mir-96	0.058463	0.93747	0.39786	0.83934	0.339397
hsa-mir-499b	-0.3121	0.39208	0.1119	0.8396	0.424
hsa-mir-4766	0.27123	0.65009	0.13203	0.83971	-0.1392
hsa-mir-655	-0.14946	0.54078	0.13264	0.84033	0.2821
hsa-mir-329-2	0.061077	0.96179	0.013956	0.84069	-0.047121
hsa-mir-99b	0.17869	0.85263	0.39585	0.84188	0.21716
hsa-mir-557	-0.28467	0.37497	0.3958	0.8419	0.68047
hsa-mir-490	0.53465	0.3055	0.13387	0.84203	-0.40078
hsa-mir-4261	0.088563	0.98973	0.39549	0.84207	0.306927
hsa-mir-380	0.37738	0.45547	0.39503	0.84312	0.01765
hsa-mir-4500	-0.22425	0.43605	0.13443	0.84332	0.35868
hsa-mir-129-2	-0.13661	0.56144	0.13552	0.84516	0.27213
hsa-mir-4523	0.58215	0.29012	0.39371	0.84536	-0.18844
hsa-mir-23a	0.15922	0.89181	0.13567	0.84542	-0.02355
hsa-mir-518e	0.15077	0.9083	0.39354	0.84542	0.24277
hsa-mir-1302-1	0.15571	0.89912	0.39304	0.8461	0.23733
hsa-mir-3938	0.09536	0.99796	0.39264	0.84666	0.29728
hsa-mir-4775	-0.68828	0.27822	0.40857	0.84707	1.09685
hsa-mir-4303	0.20307	0.80253	0.39188	0.84765	0.18881
hsa-mir-6888	0.072266	0.96276	0.13751	0.84801	0.065244
hsa-mir-548o-2	-0.16734	0.55754	0.40755	0.84811	0.57489
hsa-mir-32	-0.041871	0.81235	0.43083	0.84867	0.472701
hsa-mir-378j	0.11523	0.97251	0.39094	0.84919	0.27571
hsa-mir-4632	0.022667	0.87052	0.3906	0.84985	0.367933
hsa-mir-5700	-0.083186	0.65978	0.39046	0.85034	0.473646
hsa-let-7b	-0.07276	0.68134	0.39017	0.85046	0.46293
hsa-mir-500b	0.26232	0.71096	0.12109	0.85124	-0.14123
hsa-mir-372	0.26768	0.65529	0.14011	0.85215	-0.12757
hsa-mir-1913	0.47903	0.33783	0.14016	0.85222	-0.33887
hsa-mir-153-1	0.32318	0.54157	0.14041	0.85269	-0.18277
hsa-mir-4753	-0.19453	0.47215	0.14118	0.85351	0.33571
hsa-mir-1253	-0.1744	0.49905	0.38802	0.85352	0.56242
hsa-mir-3154	-0.14779	0.54307	0.14128	0.85352	0.28907
hsa-mir-4707	-0.21256	0.45106	0.14155	0.85398	0.35411
hsa-mir-4432	-0.73474	0.24368	0.14185	0.85428	0.87659
hsa-mir-518b	0.25936	0.67425	0.14215	0.85457	-0.11721
hsa-mir-553	0.08589	0.98732	0.087524	0.85457	0.001634
hsa-mir-6855	0.073747	0.96372	0.14216	0.85457	0.068413
hsa-mir-382	-0.096826	0.6763	0.12359	0.85461	0.220416
hsa-mir-485	-0.46378	0.29623	0.14241	0.85476	0.60619
hsa-mir-5008	0.7255	0.21429	0.1424	0.85476	-0.5831
hsa-mir-653	0.051586	0.92343	0.38681	0.8549	0.335224
hsa-mir-16-1	0.094514	0.99665	0.14331	0.85628	0.048796
hsa-mir-643	0.34868	0.4965	0.38581	0.85674	0.03713
hsa-mir-4476	-0.0047205	0.8199	0.14361	0.85704	0.14833
hsa-mir-3064	-0.0030769	0.8227	0.14372	0.8572	0.146797
hsa-mir-603	0.29373	0.59856	0.38541	0.8572	0.09168
hsa-mir-8054	0.29538	0.59537	0.14437	0.85816	-0.15101
hsa-mir-1252	0.17418	0.87993	0.12662	0.85855	-0.04756
hsa-mir-6733	-0.022271	0.78409	0.14451	0.85855	0.166781
hsa-mir-3115	-0.078105	0.67057	0.14512	0.8591	0.223225
hsa-mir-668	-0.14108	0.55276	0.1456	0.85959	0.28668
hsa-mir-1244-2	-0.49581	0.33591	0.093854	0.85989	0.589664
hsa-mir-7107	-0.17086	0.50389	0.38329	0.85989	0.55415
hsa-mir-29b-2	0.19819	0.81248	0.38319	0.8599	0.185
hsa-mir-4784	-0.24081	0.41844	0.38238	0.86149	0.62319
hsa-mir-4525	0.079785	0.97442	0.14753	0.86193	0.067745
hsa-mir-6818	-0.24183	0.4184	0.38202	0.86196	0.62385
hsa-mir-6872	-0.054969	0.71612	0.14755	0.86196	0.202519
hsa-mir-4768	0.1867	0.83646	0.38188	0.86213	0.19518
hsa-mir-5691	0.1116	0.9785	0.38157	0.86213	0.26997
hsa-mir-3143	0.23825	0.72386	0.38098	0.86265	0.14273
hsa-mir-6762	0.055653	0.9318	0.38093	0.86265	0.325277
hsa-mir-1243	-0.46551	0.29623	0.14863	0.86269	0.61414
hsa-mir-219a-2	0.13533	0.93724	0.14855	0.86269	0.01322
hsa-mir-4468	-0.19493	0.47142	0.14891	0.86308	0.34384
hsa-mir-665	0.22502	0.75298	0.38034	0.86351	0.15532
hsa-mir-657	-0.44451	0.30233	0.14995	0.86417	0.59446
hsa-mir-203a	0.071909	0.96275	0.37908	0.86495	0.307171
hsa-mir-1269b	0.46649	0.34779	0.3778	0.8664	-0.08869
hsa-mir-4781	-0.1192	0.59138	0.15241	0.8673	0.27161
hsa-mir-330	0.51984	0.31164	0.37583	0.86892	-0.14401
hsa-mir-6798	-0.0026674	0.82345	0.15364	0.86892	0.156307
hsa-mir-4519	-0.35782	0.32219	0.15368	0.86898	0.5115
hsa-mir-4692	-0.20846	0.45689	0.15375	0.869	0.36221
hsa-mir-4253	0.12142	0.96276	0.37564	0.86923	0.25422
hsa-mir-548n	-0.51551	0.32812	0.10543	0.86944	0.62094
hsa-mir-4737	0.042907	0.90806	0.37507	0.8698	0.332163
hsa-mir-558	0.099354	0.99698	0.15475	0.87001	0.055396
hsa-mir-3197	-0.72287	0.24526	0.1557	0.8713	0.87857
hsa-mir-518a-2	-0.88933	0.25108	0.38617	0.87183	1.2755
hsa-mir-4734	0.32396	0.54082	0.15609	0.87191	-0.16787
hsa-mir-6763	0.298	0.58935	0.37331	0.87202	0.07531
hsa-mir-6882	-0.40028	0.30583	0.15655	0.87234	0.55683
hsa-mir-940	0.35316	0.49109	0.15673	0.87248	-0.19643
hsa-mir-545	0.080482	0.97565	0.37278	0.87249	0.292298
hsa-mir-4502	0.01778	0.86131	0.15681	0.87256	0.13903
hsa-mir-132	0.018047	0.8617	0.15718	0.8731	0.139133
hsa-mir-4693	-0.07876	0.75552	0.11078	0.87376	0.18954
hsa-mir-5000	-0.1861	0.48535	0.37184	0.87376	0.55794
hsa-mir-584	-0.19913	0.46704	0.15811	0.8742	0.35724
hsa-mir-4730	-0.25325	0.40461	0.1582	0.87446	0.41145
hsa-mir-101-2	-0.1281	0.5751	0.15867	0.87505	0.28677
hsa-mir-562	-0.2407	0.41844	0.15928	0.87554	0.39998
hsa-mir-373	0.20491	0.79804	0.15946	0.87588	-0.04545
hsa-mir-670	0.39539	0.42762	0.15941	0.87588	-0.23598
hsa-mir-137	0.11465	0.97298	0.15993	0.87677	0.04528
hsa-mir-504	0.21507	0.77518	0.36945	0.87692	0.15438
hsa-mir-6734	-0.047596	0.73186	0.36934	0.87692	0.416936
hsa-mir-4774	-0.17664	0.49671	0.36898	0.87728	0.54562
hsa-mir-1228	0.079363	0.9739	0.16112	0.87802	0.081757
hsa-mir-25	0.28163	0.62578	0.16113	0.87802	-0.1205
hsa-mir-488	-0.046527	0.73332	0.16134	0.87809	0.207867
hsa-mir-8059	-0.36711	0.31699	0.36792	0.87851	0.73503
hsa-mir-6800	0.098155	0.99811	0.16227	0.87961	0.064115
hsa-mir-4535	-0.084713	0.65707	0.36683	0.88056	0.451543
hsa-mir-3652	-0.46603	0.29623	0.16335	0.8813	0.62938
hsa-mir-3198-1	-0.090058	0.64918	0.16509	0.88412	0.255148
hsa-mir-3651	0.079947	0.97477	0.3645	0.88412	0.284553
hsa-mir-5692c-1	-1.1327	0.22798	0.39386	0.88507	1.52656
hsa-mir-4504	-0.61034	0.27822	0.36358	0.88545	0.97392
hsa-mir-5704	-0.087237	0.65281	0.1663	0.88572	0.253537
hsa-mir-6506	-0.094821	0.67936	0.37463	0.88572	0.469451
hsa-mir-182	-0.12478	0.5803	0.36291	0.88622	0.48769
hsa-mir-4725	0.28694	0.6132	0.36265	0.88659	0.07571
hsa-mir-526a-1	0.56944	0.37121	0.12385	0.88686	-0.44559
hsa-mir-3654	0.2006	0.80776	0.16779	0.88807	-0.03281
hsa-mir-4291	0.016632	0.85908	0.16822	0.88807	0.151588
hsa-mir-516b-1	0.026151	0.89228	0.37256	0.88807	0.346409
hsa-mir-7160	0.21795	0.7682	0.16779	0.88807	-0.05016
hsa-mir-222	0.15176	0.90661	0.3614	0.88809	0.20964
hsa-mir-7856	-0.50079	0.29014	0.36132	0.88835	0.86211
hsa-mir-525	-0.33773	0.3323	0.16855	0.8888	0.50628
hsa-mir-8060	0.47654	0.33919	0.36052	0.88946	-0.11602
hsa-mir-4316	-0.1094	0.6122	0.16931	0.88952	0.27871
hsa-mir-4536-1	-0.32085	0.38652	0.15659	0.89014	0.47744
hsa-mir-6727	-0.14834	0.54202	0.35997	0.89014	0.50831
hsa-mir-1229	-0.10152	0.62674	0.35977	0.89029	0.46129
hsa-mir-3171	-0.16664	0.62632	0.3863	0.89135	0.55294
hsa-mir-1231	0.042957	0.9083	0.17135	0.8922	0.128393
hsa-mir-4312	0.026576	0.87785	0.17147	0.8924	0.144894
hsa-mir-190b	0.13545	0.93719	0.35831	0.89242	0.22286
hsa-mir-6807	-0.5483	0.28278	0.35829	0.89244	0.90659
hsa-mir-128-1	-0.2539	0.40332	0.1721	0.89284	0.426
hsa-mir-4323	0.058288	0.93724	0.35805	0.89284	0.299762
hsa-mir-6075	-0.096068	0.63848	0.17254	0.8934	0.268608
hsa-mir-3118-5	-0.74119	0.33912	0.4198	0.894	1.16099
hsa-mir-208b	-0.15621	0.52912	0.17387	0.89438	0.33008
hsa-mir-548j	0.10559	0.98938	0.35653	0.89438	0.25094
hsa-mir-6811	0.045659	0.9128	0.17385	0.89438	0.128191
hsa-mir-219a-1	-0.068382	0.6894	0.17439	0.89507	0.242772
hsa-mir-200b	-0.26488	0.39181	0.17458	0.89513	0.43946
hsa-mir-125b-2	0.47929	0.33783	0.17573	0.89614	-0.30356
hsa-mir-7703	-0.03578	0.75552	0.17569	0.89614	0.21147
hsa-mir-24-1	0.0062256	0.83995	0.1759	0.89642	0.169674
hsa-mir-149	0.65945	0.24834	0.35497	0.89651	-0.30448
hsa-mir-2278	0.045042	0.91217	0.17648	0.89668	0.131438
hsa-mir-5194	-0.26596	0.39035	0.17659	0.89668	0.44255
hsa-mir-5702	-0.14917	0.54084	0.17652	0.89668	0.32569
hsa-mir-1249	0.0073319	0.84255	0.17728	0.89735	0.169948
hsa-mir-3618	0.15905	0.8922	0.17728	0.89735	0.01823
hsa-mir-4783	-0.032107	0.76334	0.17742	0.89775	0.209527
hsa-mir-551b	0.027467	0.8794	0.1781	0.89829	0.150633
hsa-mir-497	-0.48662	0.29397	0.17861	0.89888	0.66523
hsa-mir-3649	0.28856	0.61012	0.17896	0.89908	-0.1096
hsa-mir-3907	0.10439	0.99079	0.3523	0.89927	0.24791
hsa-mir-4263	-0.22033	0.44109	0.17912	0.89927	0.39945
hsa-mir-513a-2	0.22218	0.89113	0.4094	0.89965	0.18722
hsa-mir-6767	0.096102	0.9988	0.3516	0.89965	0.255498
hsa-mir-6883	0.13856	0.93131	0.17956	0.89965	0.041
hsa-mir-5685	-0.2753	0.38173	0.35159	0.89966	0.62689
hsa-mir-4488	0.27898	0.63204	0.35144	0.89983	0.07246
hsa-mir-3920	0.10527	0.98973	0.17986	0.89984	0.07459
hsa-mir-376c	-0.41024	0.32812	0.3589	0.9008	0.76914
hsa-mir-365b	0.24619	0.70591	0.34851	0.90468	0.10232
hsa-mir-631	-0.069503	0.68697	0.18291	0.90501	0.252413
hsa-mir-379	0.062227	0.94522	0.18385	0.90576	0.121623
hsa-mir-3123	-0.060171	0.70756	0.3475	0.90578	0.407671
hsa-mir-516b-2	-0.016169	0.84905	0.14608	0.90578	0.162249
hsa-mir-1273h	-0.48284	0.29623	0.1843	0.90615	0.66714
hsa-mir-2117	0.13846	0.93159	0.18447	0.90624	0.04601
hsa-mir-6780b	0.19598	0.81718	0.18489	0.90649	-0.01109
hsa-mir-1208	-0.3603	0.31976	0.18495	0.90652	0.54525
hsa-mir-3620	-0.454	0.3	0.18519	0.90673	0.63919
hsa-mir-675	0.37122	0.4631	0.18517	0.90673	-0.18605
hsa-mir-27a	0.079499	0.9741	0.18529	0.9068	0.105791
hsa-mir-5687	0.095056	0.99759	0.34626	0.9068	0.251204
hsa-mir-3128	-0.22844	0.43244	0.18562	0.90713	0.41406
hsa-let-7f-2	0.34243	0.50742	0.18575	0.90727	-0.15668
hsa-mir-6850	-0.056346	0.71379	0.18577	0.90727	0.242116
hsa-mir-1290	0.13018	0.94729	0.1861	0.90734	0.05592
hsa-mir-891a	-0.30502	0.3583	0.34534	0.90805	0.65036
hsa-mir-526b	-0.28054	0.37702	0.34498	0.90863	0.62552
hsa-mir-3158-1	0.24112	0.71643	0.34477	0.90867	0.10365
hsa-mir-5584	0.22037	0.76344	0.18709	0.90867	-0.03328
hsa-mir-323b	-0.018258	0.79293	0.18745	0.90904	0.205708
hsa-mir-933	0.070888	0.96157	0.34442	0.9091	0.273532
hsa-mir-103b-1	-0.19908	0.69553	0.39485	0.91022	0.59393
hsa-mir-3607	-0.098203	0.79929	0.11349	0.91049	0.211693
hsa-mir-1-2	-0.49183	0.29213	0.18896	0.91066	0.68079
hsa-mir-4321	0.17149	0.86749	0.18905	0.91068	0.01756
hsa-mir-4637	-0.13418	0.61114	0.17696	0.91101	0.31114
hsa-mir-3175	0.021086	0.86685	0.34219	0.91171	0.321104
hsa-mir-3179-1	-0.002414	0.82345	0.18993	0.91215	0.192344
hsa-mir-583	-0.057934	0.71067	0.19008	0.91216	0.248014
hsa-mir-602	0.41709	0.39566	0.34158	0.91255	-0.07551
hsa-mir-135a-1	-0.010849	0.80875	0.19054	0.91288	0.201389
hsa-mir-4786	-0.05786	0.71072	0.19123	0.91385	0.24909
hsa-mir-328	-0.10788	0.6145	0.19238	0.91466	0.30026
hsa-mir-516a-1	0.30157	0.58121	0.33986	0.91466	0.03829
hsa-mir-644a	-0.18333	0.48998	0.34005	0.91466	0.52338
hsa-mir-548a-1	-0.20062	0.46501	0.19256	0.91472	0.39318
hsa-mir-4262	-0.08439	0.65732	0.33884	0.91578	0.42323
hsa-mir-429	0.099803	0.99642	0.33865	0.91578	0.238847
hsa-mir-4724	-0.14403	0.54867	0.33863	0.91578	0.48266
hsa-mir-766	0.0454	0.91255	0.33841	0.91608	0.29301
hsa-mir-8057	-0.21854	0.44361	0.19401	0.91608	0.41255
hsa-mir-544a	-0.11427	0.60119	0.33801	0.91619	0.45228
hsa-mir-4485	0.29239	0.60143	0.33766	0.91664	0.04527
hsa-mir-6789	-0.23949	0.4187	0.33767	0.91664	0.57716
hsa-mir-4328	0.25694	0.68032	0.19625	0.92	-0.06069
hsa-mir-3174	0.354	0.4902	0.19631	0.92005	-0.15769
hsa-mir-4289	0.12587	0.95595	0.19715	0.92089	0.07128
hsa-mir-4294	0.013381	0.85313	0.19727	0.92103	0.183889
hsa-mir-589	0.26191	0.66894	0.19829	0.92189	-0.06362
hsa-mir-659	-0.13894	0.55634	0.33363	0.92222	0.47257
hsa-mir-1912	-0.13713	0.67005	0.16657	0.92249	0.3037
hsa-mir-1911	0.18883	0.83204	0.33156	0.92473	0.14273
hsa-mir-6880	0.10381	0.99171	0.20092	0.92487	0.09711
hsa-mir-3155a	0.33971	0.51212	0.33135	0.92499	-0.00836
hsa-mir-2681	0.016025	0.85753	0.20129	0.92526	0.185265
hsa-mir-124-3	-0.28358	0.41872	0.19122	0.92582	0.4748
hsa-mir-30c-1	-0.49931	0.29014	0.33076	0.92584	0.83007
hsa-mir-4452	-0.10267	0.6255	0.20168	0.92584	0.30435
hsa-mir-1272	0.19998	0.80931	0.20206	0.9263	0.00208
hsa-mir-8079	0.23994	0.7192	0.20218	0.92633	-0.03776
hsa-mir-1972-1	-0.13063	0.57124	0.20245	0.92672	0.33308
hsa-mir-1306	0.37694	0.45644	0.32934	0.92749	-0.0476
hsa-mir-4449	-0.2916	0.36928	0.32935	0.92749	0.62095
hsa-mir-632	-0.17072	0.50414	0.20326	0.92749	0.37398
hsa-mir-4664	-0.43175	0.30369	0.20375	0.92799	0.6355
hsa-mir-4651	0.13295	0.94284	0.32888	0.92805	0.19593
hsa-mir-6856	-0.29274	0.36868	0.20409	0.9281	0.49683
hsa-mir-941-1	0.28722	0.61279	0.32839	0.9288	0.04117
hsa-mir-325	-0.079175	0.66914	0.20545	0.93003	0.284625
hsa-let-7c	0.062876	0.9461	0.3273	0.9301	0.264424
hsa-mir-760	-0.080252	0.66474	0.20573	0.93038	0.285982
hsa-mir-383	-0.21255	0.45106	0.20605	0.93071	0.4186
hsa-mir-635	0.053972	0.92904	0.20651	0.93125	0.152538
hsa-mir-1193	-0.0017689	0.82443	0.3255	0.9324	0.327269
hsa-mir-890	0.15232	0.90471	0.2076	0.9324	0.05528
hsa-mir-3126	0.4157	0.39745	0.32538	0.93251	-0.09032
hsa-mir-1296	0.287	0.6132	0.32359	0.93529	0.03659
hsa-mir-3976	0.048393	0.91809	0.20932	0.93546	0.160927
hsa-mir-18a	-0.17513	0.49837	0.20989	0.9366	0.38502
hsa-mir-3919	0.086842	0.98732	0.32718	0.93696	0.240338
hsa-mir-454	-0.65123	0.2682	0.32194	0.93712	0.97317
hsa-mir-1294	0.13702	0.93358	0.32168	0.93767	0.18466
hsa-mir-3166	-0.14595	0.54439	0.32135	0.93787	0.4673
hsa-mir-4287	-0.28741	0.37121	0.3208	0.93857	0.60821
hsa-mir-638	-0.43142	0.30369	0.3207	0.93875	0.75212
hsa-let-7a-1	0.22964	0.74255	0.21282	0.93969	-0.01682
hsa-mir-4475	0.047639	0.91622	0.21274	0.93969	0.165101
hsa-mir-4642	0.15675	0.8971	0.213	0.93969	0.05625
hsa-mir-575	-0.13873	0.55678	0.21269	0.93969	0.35142
hsa-mir-6844	0.23311	0.87785	0.16146	0.93969	-0.07165
hsa-mir-5682	-0.078613	0.67005	0.21316	0.93971	0.291773
hsa-mir-7851	-0.10363	0.62278	0.31897	0.9406	0.4226
hsa-mir-4800	0.17242	0.86544	0.31826	0.94137	0.14584
hsa-mir-892a	0.18586	0.83803	0.21454	0.94148	0.02868
hsa-mir-1200	0.0041013	0.83615	0.2159	0.94372	0.211799
hsa-mir-4785	-0.13764	0.55943	0.31592	0.94474	0.45356
hsa-mir-2115	0.35144	0.49293	0.31586	0.94475	-0.03558
hsa-mir-548f-1	-0.42136	0.30423	0.31591	0.94475	0.73727
hsa-mir-4770	0.25825	0.67705	0.21677	0.94485	-0.04148
hsa-mir-515-1	-0.054084	0.75488	0.20841	0.94548	0.262494
hsa-mir-410	0.46921	0.34572	0.31418	0.94711	-0.15503
hsa-mir-4792	0.17949	0.8511	0.31412	0.94711	0.13463
hsa-mir-550a-1	-0.31988	0.34572	0.21828	0.94711	0.53816
hsa-mir-302d	-0.041775	0.74377	0.31353	0.94747	0.355305
hsa-mir-3910-1	0.078701	0.97292	0.21886	0.94747	0.140159
hsa-mir-432	0.036799	0.89803	0.31322	0.94747	0.276421
hsa-mir-363	-0.23499	0.42385	0.21947	0.94804	0.45446
hsa-mir-522	-0.096424	0.67664	0.31603	0.9484	0.412454
hsa-mir-3622a	0.040626	0.90301	0.22075	0.94982	0.180124
hsa-mir-708	-0.026829	0.77571	0.31135	0.95007	0.338179
hsa-mir-4747	-0.080398	0.66474	0.31103	0.95035	0.391428
hsa-mir-555	0.37006	0.46409	0.31068	0.95087	-0.05938
hsa-mir-645	-0.17702	0.4965	0.22149	0.95101	0.39851
hsa-mir-1248	0.07414	0.96472	0.30817	0.95419	0.23403
hsa-mir-8061	-0.10006	0.63005	0.30775	0.95482	0.40781
hsa-mir-206	0.18284	0.84443	0.30738	0.95513	0.12454
hsa-mir-3187	-0.13714	0.56038	0.30673	0.95573	0.44387
hsa-mir-520d	-0.28288	0.42005	0.21801	0.95625	0.50089
hsa-mir-302f	0.038151	0.91217	0.30793	0.95738	0.269779
hsa-mir-4462	0.0095586	0.84612	0.30514	0.9578	0.295581
hsa-mir-4711	0.40004	0.4207	0.30489	0.95797	-0.09515
hsa-mir-4717	0.086435	0.98571	0.22667	0.95797	0.140235
hsa-mir-3663	0.11436	0.97389	0.22703	0.95812	0.11267
hsa-mir-3914-1	0.004198	0.83622	0.22703	0.95812	0.222832
hsa-mir-6848	-0.12164	0.58638	0.30431	0.95812	0.42595
hsa-mir-409	-0.4809	0.29623	0.2273	0.95837	0.7082
hsa-mir-6508	0.35411	0.48998	0.30394	0.95858	-0.05017
hsa-mir-617	-0.42676	0.30423	0.30381	0.95869	0.73057
hsa-mir-6847	-0.020095	0.78876	0.22761	0.95879	0.247705
hsa-mir-4700	0.069711	0.95935	0.22785	0.9591	0.158139
hsa-mir-6760	0.023824	0.87237	0.22786	0.9591	0.204036
hsa-mir-548f-5	-0.16633	0.51043	0.22841	0.95962	0.39474
hsa-mir-6785	-0.56393	0.28027	0.22843	0.95967	0.79236
hsa-mir-548ae-2	0.15908	0.94578	0.32553	0.95993	0.16645
hsa-mir-19b-2	0.073891	0.96655	0.2214	0.96023	0.147509
hsa-mir-4718	-0.14732	0.54309	0.22916	0.96066	0.37648
hsa-mir-6828	-0.014767	0.80074	0.2293	0.96083	0.244067
hsa-mir-147a	0.47862	0.33811	0.22951	0.96104	-0.24911
hsa-mir-3973	0.30357	0.5791	0.22965	0.9614	-0.07392
hsa-mir-4530	0.018196	0.86176	0.29938	0.96432	0.281184
hsa-mir-124-2	0.16271	0.88351	0.29924	0.96447	0.13653
hsa-mir-3139	-0.02142	0.78631	0.29902	0.96493	0.32044
hsa-mir-451a	-0.41197	0.30423	0.23202	0.96505	0.64399
hsa-mir-518d	0.25824	0.67708	0.29877	0.96505	0.04053
hsa-mir-6854	-0.12978	0.57222	0.29866	0.96506	0.42844
hsa-mir-7112-1	0.065707	0.95084	0.29859	0.96516	0.232883
hsa-mir-1295a	0.14815	0.91283	0.23233	0.96536	0.08418
hsa-mir-5591	0.046818	0.93726	0.30293	0.96563	0.256112
hsa-mir-3943	-0.1549	0.53141	0.29792	0.96574	0.45282
hsa-mir-3133	-0.58064	0.29012	0.22636	0.9658	0.807
hsa-mir-6833	0.1648	0.88042	0.2973	0.9666	0.1325
hsa-mir-4418	0.36235	0.47435	0.23391	0.96753	-0.12844
hsa-mir-4699	-0.46547	0.29623	0.2965	0.96769	0.76197
hsa-mir-4663	0.27871	0.63289	0.29576	0.9686	0.01705
hsa-mir-1181	0.12981	0.94817	0.29487	0.96944	0.16506
hsa-mir-5692c-2	-0.080751	0.66474	0.29484	0.96949	0.375591
hsa-mir-5087	0.10705	0.98973	0.29694	0.96985	0.18989
hsa-mir-2114	-0.068857	0.68805	0.29428	0.97005	0.363137
hsa-mir-128-2	0.22266	0.75863	0.29405	0.97011	0.07139
hsa-mir-767	-0.16707	0.50935	0.23592	0.97011	0.40299
hsa-mir-1269a	0.219	0.76567	0.29395	0.97022	0.07495
hsa-mir-3944	0.1112	0.97935	0.23622	0.97053	0.12502
hsa-mir-5193	0.18589	0.83803	0.29343	0.97088	0.10754
hsa-mir-5696	0.15872	0.90758	0.23055	0.97088	0.07183
hsa-mir-4268	0.17964	0.8511	0.2933	0.97117	0.11366
hsa-mir-4460	-0.22834	0.43259	0.29332	0.97117	0.52166
hsa-mir-6821	-0.081122	0.66444	0.23701	0.97119	0.318132
hsa-mir-524	0.36201	0.52748	0.23152	0.97145	-0.13049
hsa-mir-375	0.041934	0.90668	0.29263	0.97181	0.250696
hsa-mir-5688	-0.29021	0.36968	0.23772	0.97181	0.52793
hsa-mir-6128	0.020795	0.86668	0.23777	0.97181	0.216975
hsa-mir-4300	0.16701	0.87616	0.29218	0.97193	0.12517
hsa-mir-3923	-0.32872	0.33783	0.23904	0.97261	0.56776
hsa-mir-4659a	0.041333	0.91583	0.29257	0.97261	0.251237
hsa-mir-5590	-0.021414	0.84066	0.22243	0.97261	0.243844
hsa-mir-8052	0.026133	0.87733	0.23884	0.97261	0.212707
hsa-mir-3164	0.38026	0.45106	0.23933	0.97262	-0.14093
hsa-mir-612	0.25799	0.67789	0.2395	0.97279	-0.01849
hsa-mir-6805	0.25963	0.67368	0.23966	0.97279	-0.01997
hsa-mir-1205	0.19771	0.81314	0.2399	0.973	0.04219
hsa-mir-4645	0.2233	0.75682	0.24002	0.97311	0.01672
hsa-mir-6070	-0.00078966	0.82531	0.24224	0.97568	0.24303
hsa-mir-6781	-0.015113	0.79964	0.24331	0.97733	0.258423
hsa-mir-6870	-0.19665	0.46957	0.24387	0.97779	0.44052
hsa-mir-765	0.26783	0.6551	0.2446	0.9783	-0.02323
hsa-mir-4266	-0.01695	0.79532	0.28534	0.9795	0.30229
hsa-mir-4455	-0.025318	0.77829	0.24606	0.9795	0.271378
hsa-mir-4731	-0.05125	0.72457	0.28462	0.97965	0.33587
hsa-mir-103a-1	0.014062	0.85468	0.28384	0.98033	0.269778
hsa-mir-3196	0.12517	0.95731	0.28376	0.98033	0.15859
hsa-mir-3605	0.3028	0.57985	0.24744	0.98033	-0.05536
hsa-mir-6794	-0.027399	0.77491	0.28347	0.98033	0.310869
hsa-mir-3913-1	-0.11862	0.59291	0.28307	0.98035	0.40169
hsa-mir-5701-1	0.077242	0.97091	0.24801	0.98035	0.170768
hsa-mir-4280	0.19384	0.82199	0.2483	0.98068	0.05446
hsa-mir-6829	0.09194	0.99471	0.28257	0.98069	0.19063
hsa-mir-548a-3	-0.0025104	0.82345	0.28228	0.98112	0.28479
hsa-mir-5680	-0.10544	0.61936	0.28212	0.98141	0.38756
hsa-mir-5190	0.79937	0.17358	0.25007	0.98305	-0.5493
hsa-mir-8073	0.15661	0.89743	0.24996	0.98305	0.09335
hsa-mir-2052	-0.037893	0.81816	0.27822	0.98427	0.316113
hsa-mir-4658	-0.32432	0.34247	0.27954	0.98427	0.60386
hsa-mir-6876	0.035819	0.89597	0.27975	0.98427	0.243931
hsa-mir-6089-1	0.18711	0.83591	0.25178	0.98438	0.06467
hsa-mir-148b	0.1555	0.89933	0.25226	0.98467	0.09676
hsa-mir-18b	0.063432	0.94701	0.25217	0.98467	0.188738
hsa-mir-19b-1	0.095611	0.99811	0.25354	0.9862	0.157929
hsa-mir-576	-0.051352	0.72457	0.27765	0.9862	0.329002
hsa-mir-6069	-0.11791	0.5943	0.27611	0.98787	0.39402
hsa-mir-3165	-0.19527	0.47119	0.276	0.98792	0.47127
hsa-mir-154	-0.076303	0.67368	0.25522	0.98863	0.331523
hsa-mir-4662a	-0.045525	0.73601	0.27526	0.98886	0.320785
hsa-mir-4424	-0.29617	0.36621	0.25567	0.98919	0.55184
hsa-mir-4713	-0.13541	0.5645	0.25572	0.98924	0.39113
hsa-mir-3180-2	-0.046252	0.85706	0.27479	0.99004	0.321042
hsa-mir-3116-1	-0.0058707	0.81804	0.25764	0.99221	0.263511
hsa-mir-7106	0.3566	0.48528	0.27277	0.99254	-0.08383
hsa-mir-4684	-0.0064929	0.81691	0.27255	0.99272	0.279043
hsa-let-7a-3	0.2752	0.64109	0.25896	0.99362	-0.01624
hsa-mir-3125	-0.10382	0.62252	0.25967	0.99451	0.36349
hsa-mir-518a-1	0.039776	0.90189	0.26027	0.99517	0.220494
hsa-mir-3978	0.063845	0.94777	0.27028	0.9954	0.206435
hsa-mir-6772	-0.03433	0.75905	0.26942	0.99671	0.30375
hsa-mir-4720	0.052445	0.92514	0.26845	0.99778	0.216005
hsa-mir-4463	0.14918	0.91217	0.26264	0.99787	0.11346
hsa-mir-4778	-0.088869	0.65121	0.26836	0.99787	0.357229
hsa-mir-3671	-0.38589	0.342	0.26568	0.99894	0.65157
hsa-mir-4293	0.24302	0.7128	0.26745	0.99894	0.02443
hsa-mir-4804	-0.18797	0.48157	0.26368	0.99894	0.45165
hsa-mir-7849	0.46196	0.35182	0.26375	0.99894	-0.19821
hsa-mir-1271	-0.22304	0.4374	0.26655	0.99903	0.48959
hsa-mir-4522	0.077389	0.97091	0.26693	0.99903	0.189541
hsa-mir-4729	-0.55827	0.28039	0.26668	0.99903	0.82495
hsa-mir-510	0.1916	0.8253	0.26457	0.99903	0.07297
hsa-mir-320b-2	0.18126	0.84823	0.26479	0.99917	0.08353
hsa-mir-6511a-4	-0.09643	0.63755	0.26474	0.99917	0.36117
hsa-mir-3190	-0.21892	0.44291	0.26501	0.99959	0.48393
hsa-mir-139	0.2	0.80931	0.26507	0.99963	0.06507

## Sheet: HCC1395_PCGs
Gene	HCC1395_2D_beta	HCC1395_2D_FDR	HCC1395_3D_beta	HCC1395_3D_FDR	HCC1395_3D-2D
ABHD10	0.20301	0.77312	-1.3429	0	-1.54591
ABHD15	0.7559	0.66454	2.4995	0	1.7436
ACP1	0.19183	0.76043	-1.0774	0	-1.26923
ACR	-0.17472	0.35195	-1.0787	0	-0.90398
ADNP2	0.68857	0.74622	2.5238	0	1.83523
ALG10B	0.18459	0.75117	-1.2138	0	-1.39839
APOBEC1	0.0071511	0.55066	-1.2211	0	-1.22825
ASB9	0.12704	0.68713	-1.2774	0	-1.40444
ASPDH	0.37358	0.95234	-1.3779	0	-1.75148
ATL2	-0.75202	0.067061	-1.1971	0	-0.44508
ATP6V1G2	0.52517	0.92807	-1.1062	0	-1.63137
AURKAIP1	-0.79849	0.060827	-1.2146	0	-0.41611
B3GAT3	-0.3399	0.21802	-1.4515	0	-1.1116
BBS5	-0.94341	0.038462	-1.1763	0	-0.23289
BCS1L	-0.40935	0.17494	-1.2631	0	-0.85375
C11orf74	-0.40587	0.17587	-1.114	0	-0.70813
C3orf70	-1.0902	0.0072993	-1.2563	0	-0.1661
C8orf44	0.44772	0.99093	-1.1569	0	-1.60462
CAP1	0.59981	0.84882	-1.1166	0	-1.71641
CDC45	-0.43315	0.1604	-1.1086	0	-0.67545
CENPE	-1.6267	0	-1.4147	0	0.212
CEP97	-0.40202	0.1782	-1.1346	0	-0.73258
CHM	-0.39809	0.18217	-1.148	0	-0.74991
CLPX	-0.79344	0.060827	-1.1986	0	-0.40516
CNTFR	-0.34081	0.21802	-1.3474	0	-1.00659
COA5	-0.021706	0.51236	-1.4841	0	-1.46239
COPS5	-0.76784	0.063525	-1.2415	0	-0.47366
COX7B	-0.34317	0.21631	-1.3283	0	-0.98513
CSTF1	-1.4018	0	-1.135	0	0.2668
CTDP1	-0.63708	0.08625	-1.4695	0	-0.83242
CUL3	-0.36973	0.20053	-1.0888	0	-0.71907
CYP7B1	-0.5703	0.096565	-1.1533	0	-0.583
DDX18	-0.71888	0.070117	-1.262	0	-0.54312
DDX19A	-0.32532	0.22626	-1.4339	0	-1.10858
DGKH	-0.92153	0.045113	-1.2894	0	-0.36787
DHRS9	0.11721	0.67498	-1.2339	0	-1.35111
DHX36	-0.98042	0.026178	-1.0735	0	-0.09308
DHX9	-0.77438	0.063525	-1.0796	0	-0.30522
DIMT1	-1.1677	0	-1.1255	0	0.0422
DNAL4	-0.10067	0.42566	-1.1106	0	-1.00993
DROSHA	-1.4025	0	-1.2766	0	0.1259
DSCC1	-0.71675	0.070117	-1.098	0	-0.38125
DTYMK	-0.73423	0.070117	-1.3571	0	-0.62287
ECT2	-0.84455	0.057851	-1.316	0	-0.47145
EIF3I	-0.54932	0.098222	-1.6076	0	-1.05828
EIF4A3	-0.42086	0.16951	-1.2224	0	-0.80154
EMX2	-0.48193	0.12743	-1.3006	0	-0.81867
EP400	-0.77914	0.063348	-1.6998	0	-0.92066
EPC2	0.15226	0.71508	-1.3561	0	-1.50836
ETV1	-0.3171	0.2333	-1.0811	0	-0.764
EXOSC2	-0.29365	0.25123	-1.3046	0	-1.01095
FGF1	0.11038	0.66719	-1.1559	0	-1.26628
FTSJD2	-0.17971	0.64029	-2.2186	0	-2.03889
FXN	-1.0832	0.0072993	-1.2963	0	-0.2131
GJA10	0.024373	0.56843	-1.1122	0	-1.13657
GOLGA6L4	-1.8829	0	-1.7409	0	0.142
GOLGA8O	-0.5333	0.10269	-1.1249	0	-0.5916
GRSF1	-1.0924	0.0072993	-1.2328	0	-0.1404
H3F3B	-0.5144	0.11053	-1.2767	0	-0.7623
HARS	-0.40426	0.17641	-1.0817	0	-0.67744
HSPBP1	-0.79069	0.060827	-1.4369	0	-0.64621
HSPE1	-0.77737	0.063525	-1.386	0	-0.60863
INTS4	-0.19966	0.3303	-1.2388	0	-1.03914
IRS4	-1.3153	0	-1.3748	0	-0.0595
ISCA2	0.0076673	0.55066	-1.3425	0	-1.35017
KAT6B	-0.73238	0.070117	-1.4655	0	-0.73312
KIF4A	-0.35196	0.21105	-1.5426	0	-1.19064
KLK15	-0.14655	0.37901	-1.5515	0	-1.40495
KPNB1	0.18305	0.75033	-1.5017	0	-1.68475
LARS2	0.40276	0.97348	-1.2458	0	-1.64856
LCN15	-0.27122	0.26834	-1.0741	0	-0.80288
LRIG2	-1.5593	0	-1.2723	0	0.287
LSM11	-0.84282	0.057851	-1.2118	0	-0.36898
MED17	-0.65969	0.077869	-1.0784	0	-0.41871
MRPL22	-0.29639	0.25123	-1.5282	0	-1.23181
MRPL34	-0.84903	0.057851	-1.1089	0	-0.25987
MRPL37	0.1423	0.70185	-1.1379	0	-1.2802
MRPL9	-0.95038	0.03653	-1.1119	0	-0.16152
MRPS12	-0.28128	0.26107	-1.1926	0	-0.91132
NADK2	-0.87244	0.054608	-1.1408	0	-0.26836
NDUFAF7	-0.91719	0.045113	-1.3554	0	-0.43821
NDUFB10	-0.71669	0.070117	-1.4497	0	-0.73301
NIP7	-0.57321	0.096565	-1.1636	0	-0.59039
NPM1	0.50962	0.93919	-1.1188	0	-1.62842
NUP54	-0.26344	0.27179	-1.0938	0	-0.83036
OBFC1	-1.0195	0.019108	-1.3235	0	-0.304
OCLM	-0.26769	0.38718	-1.6715	0	-1.40381
OR10J5	-0.58258	0.096565	-1.1586	0	-0.57602
ORC2	0.16481	0.72783	-1.0982	0	-1.26301
PARS2	-0.58776	0.095092	-1.6919	0	-1.10414
PDZD7	0.47159	0.96888	-1.2167	0	-1.68829
PEX13	-0.27773	0.26481	-1.0874	0	-0.80967
PEX5	-0.34756	0.21385	-1.125	0	-0.77744
PISD	-0.6866	0.075843	-1.1328	0	-0.4462
PLCB3	-0.90723	0.045113	-1.8143	0	-0.90707
PMF1	-0.69729	0.096565	-1.745	0	-1.04771
PNRC2	-0.67154	0.075843	-1.167	0	-0.49546
POLRMT	-0.45219	0.1513	-1.2541	0	-0.80191
PPP1R15A	-1.1155	0.0072993	-1.1576	0	-0.0421
PRPF8	-0.43157	0.16239	-1.1726	0	-0.74103
PSMB1	-0.3446	0.21618	-1.2108	0	-0.8662
PSMG4	-0.30151	0.24821	-1.3516	0	-1.05009
PTMA	-0.29455	0.25123	-1.1885	0	-0.89395
PTPMT1	-1.7263	0	-1.8791	0	-0.1528
QSOX1	-0.35333	0.21083	-1.1042	0	-0.75087
RABGGTB	-0.93628	0.038462	-1.1086	0	-0.17232
RB1	-0.67756	0.075843	-1.2007	0	-0.52314
RBX1	-0.76069	0.063525	-1.1854	0	-0.42471
RFK	-0.80757	0.060827	-1.1679	0	-0.36033
RNF20	-1.4533	0	-1.5594	0	-0.1061
RPF2	0.032248	0.61625	-1.587	0	-1.61925
RPL12	0.10552	0.66351	-1.211	0	-1.31652
RPL13	-0.228	0.30316	-1.4536	0	-1.2256
RPL15	-0.71361	0.070117	-1.1927	0	-0.47909
RPL21	-0.12023	0.4086	-1.2258	0	-1.10557
RPL23	-0.82343	0.057851	-1.3002	0	-0.47677
RPL41	0.70379	0.78149	2.6409	0	1.93711
RPL8	-1.6374	0	-1.7665	0	-0.1291
RRP1B	0.56247	0.88876	-1.157	0	-1.71947
S100A13	-0.45713	0.14636	-1.434	0	-0.97687
S100A14	-0.22253	0.30613	-1.1983	0	-0.97577
SAP30BP	0.25597	0.8356	-1.1398	0	-1.39577
SLC25A26	-0.84922	0.057851	-1.0946	0	-0.24538
SPATA13	0.069312	0.62036	-1.2617	0	-1.33101
SPRY1	-1.0633	0.0072993	-1.1311	0	-0.0678
SSH1	-0.86522	0.056106	-1.1038	0	-0.23858
STT3B	-0.84397	0.057851	-1.8398	0	-0.99583
SUZ12	0.10454	0.66288	-1.3057	0	-1.41024
TMC1	-1.2487	0	-1.3307	0	-0.082
TMPRSS4	-0.61025	0.092031	-1.1731	0	-0.56285
TOMM20	-0.041311	0.48772	-1.4058	0	-1.36449
TRIM17	-1.0176	0.019108	-1.8636	0	-0.846
TTF2	-0.53108	0.10348	-1.4584	0	-0.92732
TUBGCP4	-0.83602	0.057851	-1.1278	0	-0.29178
U2AF1	-0.58928	0.095092	-1.1218	0	-0.53252
USP14	-0.58446	0.096565	-1.1706	0	-0.58614
USP8	-0.21055	0.31621	-1.0789	0	-0.86835
UTP14A	-0.67047	0.075843	-1.2505	0	-0.58003
UTP15	0.061158	0.61361	-1.2585	0	-1.31966
VPS33A	0.021128	0.5657	-1.2713	0	-1.29243
WASH1	-1.6524	0	-1.3546	0	0.2978
XPO5	-1.1372	0.0072993	-1.4856	0	-0.3484
XRCC6	0.44484	0.99264	-1.5113	0	-1.95614
ZNF574	-0.31447	0.23582	-1.7444	0	-1.42993
CCT4	-0.66942	0.075843	-1.0664	0.0053191	-0.39698
PDRG1	-0.36165	0.20773	-1.0688	0.0053191	-0.70715
RAX2	-0.088139	0.43946	-1.0657	0.0053191	-0.977561
TRIL	0.66497	0.77345	2.2989	0.0053191	1.63393
C10orf131	-0.59549	0.12534	-1.2051	0.010256	-0.60961
FAM166A	-0.84622	0.057851	-1.064	0.010256	-0.21778
IL17D	-0.098211	0.4289	-1.0572	0.010256	-0.958989
PCNA	-0.22544	0.30478	-1.0603	0.010256	-0.83486
RPS26	-0.8761	0.054608	-1.065	0.010256	-0.1889
SLC25A1	-0.40327	0.17739	-1.0646	0.010256	-0.66133
TMEM208	-0.89691	0.047445	-1.0642	0.010256	-0.16729
ABTB1	-0.028204	0.50561	-1.0261	0.012987	-0.997896
CCDC90B	-0.26265	0.27193	-1.0332	0.012987	-0.77055
CDR2L	-1.1744	0	-1.0374	0.012987	0.137
DLD	-0.49751	0.119	-1.0365	0.012987	-0.53899
FAM171B	-0.13545	0.39095	-1.0356	0.012987	-0.90015
GINS3	-0.54474	0.098222	-1.0218	0.012987	-0.47706
IGLL5	0.0063287	0.55026	-1.0378	0.012987	-1.04413
MAP2K2	-0.24288	0.29137	-1.0428	0.012987	-0.79992
MAP3K8	0.30776	0.89375	-1.0406	0.012987	-1.34836
MKKS	-0.17711	0.35064	-1.0233	0.012987	-0.84619
NAA20	-0.39353	0.18441	-1.0219	0.012987	-0.62837
NAPG	-0.70264	0.13388	-1.2863	0.012987	-0.58366
PPP1R35	-0.98921	0.026178	-1.0231	0.012987	-0.03389
PPP4C	-0.88274	0.054608	-1.039	0.012987	-0.15626
PRKAA1	-1.7631	0	-1.0385	0.012987	0.7246
RBM26	-0.25005	0.28535	-1.0376	0.012987	-0.78755
SCN2A	-1.6239	0	-1.0522	0.012987	0.5717
SLC25A45	-0.32136	0.22823	-1.0309	0.012987	-0.70954
SPRY2	-0.63208	0.086691	-1.0277	0.012987	-0.39562
TBXAS1	0.19579	0.76521	-1.0319	0.012987	-1.22769
TEK	-0.029535	0.50462	-1.0178	0.012987	-0.988265
TK1	-0.68096	0.075843	-1.0339	0.012987	-0.35294
TNFRSF14	-0.2659	0.27052	-1.0316	0.012987	-0.7657
TNS1	-0.037585	0.49381	-1.0235	0.012987	-0.985915
TPM3	-0.35233	0.21105	-1.037	0.012987	-0.68467
TRIM64C	0.22016	0.81892	-1.1682	0.012987	-1.38836
TSSK3	0.097547	0.65314	-1.0337	0.012987	-1.13125
UNG	0.025394	0.5695	-1.0406	0.012987	-1.06599
WDR43	-0.54684	0.098222	-1.0385	0.012987	-0.49166
XRN1	-0.39841	0.18217	-1.0224	0.012987	-0.62399
ZFR2	-0.135	0.39125	-1.0205	0.012987	-0.8855
ZNRD1	-0.32431	0.22664	-1.0203	0.012987	-0.69599
CTBP1	-0.62204	0.088305	-1.0128	0.016878	-0.39076
F13B	-0.18083	0.34711	-1.0074	0.016878	-0.82657
GPX4	-1.3063	0	-1.007	0.016878	0.2993
HDHD2	-1.0772	0.0072993	-1.0074	0.016878	0.0698
KANK2	0.049293	0.59897	-1.0099	0.016878	-1.05919
POLE2	-1.1066	0.0072993	-1.0124	0.016878	0.0942
ARHGAP11B	0.070052	0.74683	-1.6012	0.019763	-1.67125
ARPC4	-0.14767	0.37838	-0.99237	0.019763	-0.8447
CA5B	-0.16734	0.35928	-0.99855	0.019763	-0.83121
CLUH	1.3284	0.12117	2.1485	0.019763	0.8201
FAM133B	-0.67846	0.075843	-1.0033	0.019763	-0.32484
FUT10	0.6922	0.74076	-0.99268	0.019763	-1.68488
KANSL2	-0.44704	0.15488	-0.99848	0.019763	-0.55144
NOP16	-0.7515	0.067061	-1.0057	0.019763	-0.2542
NPR2	-0.090873	0.435	-0.98771	0.019763	-0.896837
PACSIN2	1.0096	0.36604	2.1723	0.019763	1.1627
PRPF6	-0.090591	0.43574	-1.0055	0.019763	-0.914909
PSTK	-1.6366	0	-0.99372	0.019763	0.64288
PTPN11	0.80161	0.61161	2.1741	0.019763	1.37249
RMI2	-0.52309	0.10844	-1.0066	0.019763	-0.48351
SLC22A17	-0.63927	0.08625	-0.99314	0.019763	-0.35387
TXN	-0.58769	0.095092	-0.99309	0.019763	-0.4054
C7orf55-LUC7L2	-0.34164	0.27133	-1.0582	0.022814	-0.71656
ETV2	-0.32234	0.22724	-0.98508	0.022814	-0.66274
GFI1B	-0.36968	0.20053	-0.98297	0.022814	-0.61329
JMJD7	1.4657	0.076709	2.1225	0.022814	0.6568
ORM2	-0.493	0.2333	-1.2617	0.022814	-0.7687
POLD2	-0.07623	0.4547	-0.97968	0.022814	-0.90345
ROCK1	1.1593	0.24365	2.1102	0.022814	0.9509
SBNO1	-1.0927	0.0072993	-0.98121	0.022814	0.11149
TTC18	-0.40442	0.17641	-0.98193	0.022814	-0.57751
AIFM1	-1.0829	0.0072993	-0.93729	0.022951	0.14561
ALG2	-0.94638	0.038462	-0.95074	0.022951	-0.00436
ALS2	-0.4406	0.1578	-0.96911	0.022951	-0.52851
BLNK	-0.31785	0.23234	-0.96918	0.022951	-0.65133
C3orf27	0.044864	0.59265	-0.974	0.022951	-1.01886
C7orf61	0.069716	0.62053	-0.94457	0.022951	-1.01429
CACYBP	-0.13933	0.3846	-0.94167	0.022951	-0.80234
CCNA2	-0.79302	0.060827	-0.96601	0.022951	-0.17299
CINP	-0.57795	0.096565	-0.96562	0.022951	-0.38767
CXXC1	-0.52976	0.10348	-0.92823	0.022951	-0.39847
DKC1	-0.4232	0.16892	-0.93489	0.022951	-0.51169
DNAJB6	-0.78644	0.062791	-0.92737	0.022951	-0.14093
EIF3M	-0.35862	0.20925	-0.92321	0.022951	-0.56459
ELF1	-0.55213	0.098222	-0.9224	0.022951	-0.37027
HMBS	-0.81383	0.05914	-0.9512	0.022951	-0.13737
ICOS	-0.47832	0.12867	-0.9443	0.022951	-0.46598
ICT1	-0.6354	0.08642	-0.9356	0.022951	-0.3002
INTS9	-0.0027763	0.53994	-0.97125	0.022951	-0.968474
KEL	-0.28546	0.2575	-0.97047	0.022951	-0.68501
KIF6	-0.43768	0.15831	-0.93019	0.022951	-0.49251
LRRC24	-0.63592	0.08642	-0.95299	0.022951	-0.31707
MAP3K7CL	-1.2314	0	-0.93731	0.022951	0.29409
MBD5	-0.12946	0.39596	-0.93996	0.022951	-0.8105
MPEG1	-1.0459	0.0072993	-0.93037	0.022951	0.11553
NAT1	0.16564	0.72863	-0.94388	0.022951	-1.10952
NAV1	0.036822	0.5822	-0.95887	0.022951	-0.995692
NPAT	-0.17193	0.3551	-0.94083	0.022951	-0.7689
NPC2	-1.3439	0	-0.94829	0.022951	0.39561
NUP188	-0.12245	0.40593	-0.97396	0.022951	-0.85151
OR8H1	0.032159	0.57771	-0.97504	0.022951	-1.0072
P2RY10	-0.14329	0.38141	-0.92381	0.022951	-0.78052
POLE	0.24445	0.82173	-0.95608	0.022951	-1.20053
RPL36	-0.68123	0.075843	-0.93409	0.022951	-0.25286
RPSA	-0.5528	0.098222	-0.93599	0.022951	-0.38319
SIN3A	-0.33848	0.21821	-0.92642	0.022951	-0.58794
SMARCA5	-0.59618	0.09499	-0.92783	0.022951	-0.33165
SMPDL3B	-0.20133	0.32791	-0.96319	0.022951	-0.76186
SMYD5	0.55999	0.89192	-0.94216	0.022951	-1.50215
TAMM41	-0.84354	0.057851	-0.93034	0.022951	-0.0868
TBCE	-0.12357	0.40425	-0.94914	0.022951	-0.82557
TPR	-0.4935	0.12117	-0.96623	0.022951	-0.47273
VIP	-0.066977	0.4635	-0.93238	0.022951	-0.865403
API5	-0.43937	0.1578	-0.91915	0.02454	-0.47978
ATP6AP1L	0.36817	0.94868	-0.91488	0.02454	-1.28305
C10orf99	-0.16735	0.35928	-0.90978	0.02454	-0.74243
C16orf80	-0.38319	0.19328	-0.9094	0.02454	-0.52621
C17orf100	1.528	0.063525	2.0766	0.02454	0.5486
C5orf48	-0.071417	0.45906	-0.91572	0.02454	-0.844303
COQ2	-0.54285	0.098222	-0.91812	0.02454	-0.37527
KIAA0753	-0.50124	0.11807	-0.91352	0.02454	-0.41228
KRT5	-0.56652	0.096565	-0.92085	0.02454	-0.35433
LRTM1	0.37577	0.95365	-0.91563	0.02454	-1.2914
MLST8	-0.77519	0.063525	-0.91164	0.02454	-0.13645
MUC4	1.5759	0.057851	2.0781	0.02454	0.5022
NFS1	-0.39944	0.18182	-0.91134	0.02454	-0.5119
OR2AT4	0.011961	0.55648	-0.91213	0.02454	-0.924091
OVCH1	-0.013097	0.52648	-0.91756	0.02454	-0.904463
PLK5	-0.09411	0.43249	2.0853	0.02454	2.17941
RIF1	-0.97806	0.026178	-0.91493	0.02454	0.06313
RPS7	-0.21315	0.31349	-0.91758	0.02454	-0.70443
SLC25A40	1.0064	0.3699	2.0908	0.02454	1.0844
TCF7L2	-0.44862	0.15485	-0.90898	0.02454	-0.46036
TOP2A	-0.84646	0.057851	-0.91601	0.02454	-0.06955
SLU7	0.44294	0.99407	-0.90573	0.027439	-1.34867
UBA2	-0.67344	0.075843	-0.90633	0.027439	-0.23289
DDB1	0.088331	0.64038	-0.89926	0.028736	-0.987591
FOXQ1	-0.025071	0.50805	-0.89103	0.028736	-0.865959
KIAA0101	-0.51178	0.1107	-0.89299	0.028736	-0.38121
LEPREL2	0.19477	0.76403	-0.89848	0.028736	-1.09325
LY75-CD302	-0.64136	0.16547	-1.2432	0.028736	-0.60184
MED10	-0.46955	0.13046	-0.89551	0.028736	-0.42596
MRPL39	-0.80336	0.060827	-0.89673	0.028736	-0.09337
MT1X	-0.15517	0.42566	-1.0019	0.028736	-0.84673
NAF1	-0.032865	0.50014	-0.90513	0.028736	-0.872265
NPPC	0.37962	0.95733	-0.89205	0.028736	-1.27167
RABL6	-0.25386	0.28214	-0.90101	0.028736	-0.64715
SCAP	-0.99513	0.026178	-0.90498	0.028736	0.09015
STRAP	-0.64339	0.086008	-0.89687	0.028736	-0.25348
SYMPK	-0.99613	0.026178	-0.90259	0.028736	0.09354
TAF4B	-0.13323	0.39238	-0.89058	0.028736	-0.75735
TMEM169	-0.14608	0.37901	-0.89801	0.028736	-0.75193
TONSL	-0.38221	0.19488	-0.89854	0.028736	-0.51633
ZNF468	0.7995	0.64777	-0.99836	0.028736	-1.79786
BCL9	-0.074795	0.45587	-0.87947	0.029178	-0.804675
DAOA	0.36384	0.94543	-0.86268	0.029178	-1.22652
DDX10	0.10103	0.65871	-0.87168	0.029178	-0.97271
DHX33	-0.75745	0.063525	-0.8623	0.029178	-0.10485
DNAJB12	-0.22811	0.30316	-0.86656	0.029178	-0.63845
DNAJC1	0.14713	0.70846	-0.88138	0.029178	-1.02851
EFCAB2	-1.5795	0	-0.88835	0.029178	0.69115
EIF4E1B	-0.31937	0.23004	-0.89013	0.029178	-0.57076
FARSA	-0.42357	0.16892	-0.87342	0.029178	-0.44985
FUT2	0.014832	0.56001	-0.88662	0.029178	-0.901452
GAPDH	-0.74143	0.070117	-0.88859	0.029178	-0.14716
GNPDA2	0.053268	0.60284	-0.86367	0.029178	-0.916938
MRPL3	-0.61026	0.092031	-0.8679	0.029178	-0.25764
OR51B2	-0.23001	0.30044	-0.87674	0.029178	-0.64673
PARP12	-0.061026	0.46908	-0.86984	0.029178	-0.808814
PDGFB	-0.47834	0.12867	-0.87028	0.029178	-0.39194
PPWD1	-0.69411	0.075843	-0.86993	0.029178	-0.17582
RP1L1	0.27031	0.85177	-0.86974	0.029178	-1.14005
S100A7	-0.48179	0.12743	-0.86277	0.029178	-0.38098
SPATA5L1	-0.97205	0.026178	-0.86971	0.029178	0.10234
SPG11	-0.55005	0.098222	-0.86727	0.029178	-0.31722
SS18L2	-0.30693	0.24403	-0.88414	0.029178	-0.57721
TCAP	-0.49231	0.12117	-0.86423	0.029178	-0.37192
TLCD2	-0.43809	0.15831	-0.87262	0.029178	-0.43453
TMEM126A	-0.42653	0.16731	-0.8822	0.029178	-0.45567
TSPAN5	0.182	0.74927	-0.87793	0.029178	-1.05993
TTLL9	-0.63853	0.08625	-0.87215	0.029178	-0.23362
VDAC2	-0.23429	0.29537	-0.88548	0.029178	-0.65119
SPTSSA	0.26071	0.84152	-0.85797	0.031332	-1.11868
STARD7	0.34102	0.92724	-0.85885	0.031332	-1.19987
TRPC4	-0.083548	0.44499	-0.8588	0.031332	-0.775252
C1orf186	0.21842	0.79392	-0.85169	0.032995	-1.07011
CHMP4B	-0.40674	0.17587	-0.85403	0.032995	-0.44729
CORIN	-0.099887	0.42661	-0.85228	0.032995	-0.752393
CUL9	0.41053	0.9814	-0.85068	0.032995	-1.26121
GPBP1	-0.56657	0.096565	-0.85369	0.032995	-0.28712
HM13	0.30781	0.89396	-0.85022	0.032995	-1.15803
LGALSL	0.49175	0.95398	-0.85633	0.032995	-1.34808
LYPD6B	0.26822	0.85016	-0.85226	0.032995	-1.12048
S100PBP	0.15183	0.71429	-0.85469	0.032995	-1.00652
TACC2	-0.9961	0.026178	-0.85753	0.032995	0.13857
ZNF781	-0.24415	0.29043	-0.85403	0.032995	-0.60988
ATG10	0.10754	0.66488	-0.84761	0.035294	-0.95515
BBOX1	0.010092	0.55362	-0.83639	0.035294	-0.846482
C9orf43	-0.25324	0.28218	-0.82942	0.035294	-0.57618
CLEC5A	-0.27449	0.26638	-0.84591	0.035294	-0.57142
EN1	0.56626	0.8846	-0.82961	0.035294	-1.39587
ENTPD6	0.20899	0.78204	-0.83147	0.035294	-1.04046
GUCA2B	-0.064858	0.46496	-0.84022	0.035294	-0.775362
HIST1H2BD	0.048734	0.59769	-0.83312	0.035294	-0.881854
HRASLS5	-0.15285	0.37226	-0.83803	0.035294	-0.68518
KDM2A	-0.31186	0.23784	-0.84129	0.035294	-0.52943
KIAA1524	-0.39543	0.18385	-0.8316	0.035294	-0.43617
LIN52	-0.34613	0.21527	-0.84664	0.035294	-0.50051
OR10A3	-0.96581	0.026178	-0.83427	0.035294	0.13154
PPIL2	-0.91367	0.045113	-0.82987	0.035294	0.0838
RAB25	-0.41572	0.16991	-0.83975	0.035294	-0.42403
RARS2	-0.55035	0.098222	-0.83758	0.035294	-0.28723
RNF168	-0.041477	0.4875	-0.84096	0.035294	-0.799483
RPL13A	-1.3183	0	-0.82996	0.035294	0.48834
RPL34	-0.52702	0.10348	-0.84008	0.035294	-0.31306
SLIT3	-0.078242	0.4525	-0.83023	0.035294	-0.751988
SPINK9	-0.054839	0.47747	-0.83935	0.035294	-0.784511
TEFM	-0.30164	0.24795	-0.83224	0.035294	-0.5306
TENM2	-0.60058	0.09458	-0.842	0.035294	-0.24142
TFAM	-1.0471	0.0072993	-0.82617	0.035294	0.22093
TRAF5	-0.75768	0.063525	-0.84622	0.035294	-0.08854
ZNF879	0.24241	0.81957	-0.82679	0.035294	-1.0692
ASXL3	0.36305	0.94499	-0.82079	0.036782	-1.18384
ATP10D	1.1146	0.27607	2.0273	0.036782	0.9127
ATP13A5	-0.31084	0.23912	-0.82183	0.036782	-0.51099
CABLES2	-0.45422	0.15082	-0.82345	0.036782	-0.36923
EPO	-0.52817	0.10348	-0.82521	0.036782	-0.29704
MRP63	0.016391	0.56042	-0.82203	0.036782	-0.838421
TBX1	-0.5954	0.09499	-0.82566	0.036782	-0.23026
TFR2	-0.12345	0.40436	-0.8215	0.036782	-0.69805
UBE2QL1	1.0437	0.33547	2.0328	0.036782	0.9891
YBX1	-0.55115	0.098222	-0.82401	0.036782	-0.27286
BLCAP	1.3829	0.098222	2.0152	0.037862	0.6323
C5orf45	-0.095917	0.43162	-0.81599	0.037862	-0.720073
CDH4	0.43934	0.99652	-0.81323	0.037862	-1.25257
CTAGE9	0.03341	0.61726	-0.92118	0.037862	-0.95459
POLG	-0.012059	0.52842	-0.81349	0.037862	-0.801431
RIC8A	-0.17149	0.35548	-0.81209	0.037862	-0.6406
RIMBP3	0.055764	0.60556	-0.81324	0.037862	-0.869004
RRM1	0.10394	0.66141	-0.81662	0.037862	-0.92056
SAV1	-0.67977	0.075843	-0.81524	0.037862	-0.13547
SRSF10	-0.31878	0.23161	-0.81714	0.037862	-0.49836
TRIM65	-0.39314	0.18502	-0.81291	0.037862	-0.41977
TUBB	-0.9238	0.044715	-0.8161	0.037862	0.1077
ZNF395	0.18518	0.75183	-0.81459	0.037862	-0.99977
ASF1A	-0.026753	0.50672	-0.80644	0.038544	-0.779687
BIRC2	0.037879	0.58413	-0.80712	0.038544	-0.844999
CDCA2	0.28995	0.87577	-0.805	0.038544	-1.09495
DNTTIP2	0.46832	0.97081	-0.80694	0.038544	-1.27526
FN3KRP	0.80101	0.6126	2.0087	0.038544	1.20769
GTPBP3	0.2835	0.86676	-0.80808	0.038544	-1.09158
HSCB	-0.39616	0.18217	-0.80378	0.038544	-0.40762
LRRC8B	-1.2559	0	-0.80488	0.038544	0.45102
MEGF8	0.30054	0.88562	-0.8072	0.038544	-1.10774
MTG2	-1.7498	0.063525	-1.7603	0.038544	-0.0105
NELFCD	-0.068638	0.46207	-0.80396	0.038544	-0.735322
NHLRC2	-0.45952	0.14312	-0.80588	0.038544	-0.34636
PCYT2	0.05253	0.60195	-0.80811	0.038544	-0.86064
RNF40	0.71393	0.71613	2.0088	0.038544	1.29487
SELM	0.31827	0.9059	-0.80491	0.038544	-1.12318
SNRPD3	-0.35921	0.20901	-0.80409	0.038544	-0.44488
TBCC	-1.0926	0.0072993	-0.80807	0.038544	0.28453
CCNB1	-0.29249	0.2527	-0.79785	0.039501	-0.50536
CYLC1	-0.01149	0.57097	-0.91305	0.039501	-0.90156
CYP3A7	-1.2601	0	-0.79858	0.039501	0.46152
METTL16	-0.6564	0.080263	-0.79779	0.039501	-0.14139
NUFIP1	-0.024717	0.50851	-0.798	0.039501	-0.773283
OLFML2A	0.73218	0.69435	1.9969	0.039501	1.26472
PET112	-0.091981	0.43295	-0.80016	0.039501	-0.708179
PIK3R3	0.90136	0.48602	1.9945	0.039501	1.09314
PRIM2	-0.73245	0.070117	-0.79959	0.039501	-0.06714
SMIM15	0.093388	0.6465	-0.80206	0.039501	-0.895448
ST3GAL2	-0.26501	0.27109	-0.79998	0.039501	-0.53497
TAF1A	0.38786	0.96313	-0.80145	0.039501	-1.18931
ADAMTS7	-0.38266	0.19469	-0.79532	0.040241	-0.41266
ATP5E	-0.13013	0.50765	-1.1547	0.040241	-1.02457
DDX41	-0.25718	0.27803	-0.78978	0.040241	-0.5326
DEFB124	0.085823	0.6372	-0.79397	0.040241	-0.879793
EXOSC10	-0.40474	0.17635	-0.78963	0.040241	-0.38489
F8	0.48646	0.95847	-0.7917	0.040241	-1.27816
FATE1	0.036375	0.5822	-0.79172	0.040241	-0.828095
LSM10	-0.22829	0.30316	-0.79094	0.040241	-0.56265
NKX1-2	-0.97741	0.026178	-0.79396	0.040241	0.18345
PAPOLA	-0.87821	0.054608	-0.7913	0.040241	0.08691
PSMB4	-0.66049	0.077869	-0.79629	0.040241	-0.1358
SH3GL2	0.93765	0.44296	1.9909	0.040241	1.05325
SV2A	-0.67413	0.075843	-0.79489	0.040241	-0.12076
WAC	-1.019	0.019108	-0.79224	0.040241	0.22676
SEPT7	-0.64862	0.25	-1.3943	0.042084	-0.74568
SIX5	-0.24944	0.28535	-0.78838	0.042084	-0.53894
CD47	0.15597	0.71926	-0.77987	0.042553	-0.93584
COPA	0.028085	0.57269	-0.78443	0.042553	-0.812515
DENND2C	-0.18946	0.33727	-0.78056	0.042553	-0.5911
DNAJC2	-0.37139	0.19955	-0.77909	0.042553	-0.4077
IQCH	-0.80299	0.060827	-0.78441	0.042553	0.01858
KRIT1	-0.3839	0.19326	-0.78766	0.042553	-0.40376
METTL17	-0.92456	0.044715	-0.7823	0.042553	0.14226
NOP10	-0.34756	0.21385	-0.78112	0.042553	-0.43356
PSMG2	-0.69961	0.074485	-0.785	0.042553	-0.08539
RUVBL1	-0.082207	0.44645	-0.7788	0.042553	-0.696593
TXNDC17	-0.23303	0.29655	-0.77977	0.042553	-0.54674
UPF1	-0.46399	0.13455	-0.78659	0.042553	-0.3226
VTI1B	0.12122	0.67932	-0.77899	0.042553	-0.90021
CLCNKA	0.10001	0.65712	-0.77863	0.043643	-0.87864
CLDN10	0.84493	0.55946	1.9722	0.043643	1.12727
COPB1	-0.12053	0.40857	-0.77686	0.043643	-0.65633
KHDC1L	0.44499	0.99254	-0.77779	0.043643	-1.22278
LRRFIP1	1.3074	0.13722	1.9694	0.043643	0.662
ACTR3	-0.092045	0.43295	-0.77411	0.043956	-0.682065
APPL1	-1.5892	0	-0.77211	0.043956	0.81709
CREBRF	-0.30511	0.24491	-0.7757	0.043956	-0.47059
FAM57B	-0.79988	0.060827	-0.77161	0.043956	0.02827
FAM83F	0.036163	0.5822	-0.77016	0.043956	-0.806323
HCFC1	-0.19754	0.33077	-0.77004	0.043956	-0.5725
KIF16B	-0.37268	0.19884	-0.77499	0.043956	-0.40231
MAN1B1	0.0058871	0.54981	-0.77658	0.043956	-0.782467
MED22	-0.0095558	0.53072	-0.77557	0.043956	-0.766014
MYOF	0.057182	0.60776	-0.77517	0.043956	-0.832352
PELO	-0.37282	0.19884	-0.76948	0.043956	-0.39666
PFKM	-0.41028	0.17387	-0.77017	0.043956	-0.35989
PLEKHA2	-0.19079	0.33607	-0.77455	0.043956	-0.58376
PLEKHA6	-1.1629	0	-0.77344	0.043956	0.38946
PROL1	0.40583	0.97621	-0.77636	0.043956	-1.18219
RPS12	0.67933	0.75545	-0.7764	0.043956	-1.45573
SH3D21	-0.2428	0.29137	-0.77522	0.043956	-0.53242
VBP1	-0.72842	0.070117	-0.77097	0.043956	-0.04255
KLRD1	-0.41936	0.16959	-0.76934	0.045455	-0.34998
NSMAF	-0.39743	0.18217	-0.76921	0.045455	-0.37178
UQCRQ	-0.72993	0.070117	-0.76908	0.045455	-0.03915
ADCY4	1.0322	0.34576	1.9592	0.048214	0.927
CCDC132	-1.5173	0	-0.76828	0.048214	0.74902
GPR101	0.45498	0.98395	-0.76829	0.048214	-1.22327
SRPR	-0.55707	0.098022	-0.76803	0.048214	-0.21096
CSTL1	-0.64649	0.083333	-0.76434	0.050523	-0.11785
CTSS	-0.59849	0.09458	-0.76444	0.050523	-0.16595
DYNC1LI2	0.32913	0.9165	-0.76376	0.050523	-1.09289
IL8	-0.10185	0.42529	-0.76323	0.050523	-0.66138
MAGEA9	-0.59831	0.12432	-0.89232	0.050523	-0.29401
PET100	0.040875	0.58863	-0.76436	0.050523	-0.805235
RAB8A	0.077728	0.62814	1.9529	0.050523	1.87517
SLC9A3R1	0.7627	0.65695	1.9565	0.050523	1.1938
TMEM252	-0.065777	0.46493	-0.76428	0.050523	-0.698503
CASC5	-0.27286	0.26731	-0.76213	0.051993	-0.48927
STK36	0.91615	0.46799	1.9459	0.051993	1.02975
TMA16	0.37973	0.95743	-0.76136	0.051993	-1.14109
AES	0.23006	0.80676	-0.74895	0.052373	-0.97901
AVPR2	1.3749	0.10182	1.9405	0.052373	0.5656
C1orf105	0.18708	0.7538	-0.74349	0.052373	-0.93057
CCBL2	-1.378	0	-0.74479	0.052373	0.63321
CDC23	-0.16939	0.3571	-0.75676	0.052373	-0.58737
CIB3	-0.15472	0.3704	-0.75395	0.052373	-0.59923
COPS7B	0.0077024	0.55066	-0.75014	0.052373	-0.757842
DNLZ	-1.2931	0	-0.75846	0.052373	0.53464
FBLN1	-0.59795	0.09499	-0.75817	0.052373	-0.16022
FGD5	0.72336	0.70433	1.9445	0.052373	1.22114
FLAD1	-0.9903	0.026178	-0.75853	0.052373	0.23177
GXYLT1	-0.24011	0.29317	-0.74659	0.052373	-0.50648
KAT8	0.0073102	0.55066	-0.75649	0.052373	-0.7638
LRRC3B	0.78498	0.62843	1.9411	0.052373	1.15612
LRRD1	0.27567	0.8574	1.9442	0.052373	1.66853
MECR	-0.15876	0.36678	-0.74824	0.052373	-0.58948
MST1	-0.42195	0.16927	-0.76014	0.052373	-0.33819
NCAM1	-0.95878	0.032558	-0.74347	0.052373	0.21531
NR6A1	-0.44986	0.15325	-0.75274	0.052373	-0.30288
NRTN	-0.16026	0.36534	-0.7456	0.052373	-0.58534
OCSTAMP	-1.1226	0.0072993	-0.75859	0.052373	0.36401
PKN2	0.24119	0.81892	-0.7448	0.052373	-0.98599
POLD4	-0.0076206	0.53287	-0.74572	0.052373	-0.738099
RPL7	-0.14108	0.38334	-0.74963	0.052373	-0.60855
SOD1	-0.89977	0.045113	-0.75811	0.052373	0.14166
TCEAL6	-0.34428	0.21631	-0.75242	0.052373	-0.40814
THAP3	-0.36168	0.20747	-0.75303	0.052373	-0.39135
TRMT2A	-0.26672	0.27052	-0.74442	0.052373	-0.4777
VIPAS39	1.3528	0.10958	1.9442	0.052373	0.5914
ZBTB11	-0.46358	0.13656	-0.74579	0.052373	-0.28221
ZNF768	0.33732	0.92248	-0.74806	0.052373	-1.08538
AKAP11	0.2602	0.84106	-0.73721	0.053435	-0.99741
ARSB	0.23711	0.81346	-0.72481	0.053435	-0.96192
ASCL4	-0.70423	0.070968	-0.73799	0.053435	-0.03376
BCL2A1	0.27649	0.85832	-0.73703	0.053435	-1.01352
C3orf17	0.1282	0.68782	-0.73034	0.053435	-0.85854
C9orf114	0.36912	0.94977	-0.73916	0.053435	-1.10828
CA5A	0.14373	0.70433	-0.73894	0.053435	-0.88267
CDKL4	0.29295	0.87837	-0.7274	0.053435	-1.02035
CEL	0.82775	0.5798	-0.73871	0.053435	-1.56646
CENPH	0.31794	0.93852	-1.3257	0.053435	-1.64364
DDX42	-0.10369	0.42367	-0.72367	0.053435	-0.61998
DNAJC11	-0.25015	0.28535	-0.72956	0.053435	-0.47941
FAM124A	-0.049012	0.48092	-0.73687	0.053435	-0.687858
GATSL3	-0.064789	0.46496	-0.72523	0.053435	-0.660441
GBX2	-0.26905	0.26897	-0.73601	0.053435	-0.46696
GDF15	-0.26998	0.2684	-0.74314	0.053435	-0.47316
KLK7	-0.89881	0.045113	-0.74144	0.053435	0.15737
LATS1	-0.096081	0.4312	-0.74125	0.053435	-0.645169
LHX8	-0.52904	0.10348	-0.72429	0.053435	-0.19525
LY96	-0.41378	0.17188	-0.72759	0.053435	-0.31381
MINK1	0.23348	0.80928	-0.72936	0.053435	-0.96284
MYL6B	-0.76403	0.063525	-0.74275	0.053435	0.02128
PLIN1	-0.236	0.2947	-0.72652	0.053435	-0.49052
PPIB	-0.75586	0.063525	-0.74117	0.053435	0.01469
PPOX	-0.33394	0.21969	-0.73024	0.053435	-0.3963
RBCK1	-0.0063363	0.53552	-0.73537	0.053435	-0.729034
RNF39	0.46922	0.9704	-0.73899	0.053435	-1.20821
RPL18	-0.74925	0.067061	-0.72378	0.053435	0.02547
RRP15	-0.66028	0.077869	-0.72943	0.053435	-0.06915
SATB2	-0.092143	0.43295	-0.74143	0.053435	-0.649287
SDCBP2	-0.86106	0.056106	-0.72663	0.053435	0.13443
SLC26A10	-0.11708	0.41117	-0.74097	0.053435	-0.62389
ST6GALNAC3	0.37363	0.95234	-0.73093	0.053435	-1.10456
USP3	-0.14957	0.37617	-0.73445	0.053435	-0.58488
WDR1	-1.1073	0.0072993	-0.726	0.053435	0.3813
WDR61	-0.3542	0.21033	-0.74007	0.053435	-0.38587
WDR74	-0.3417	0.21788	-0.72434	0.053435	-0.38264
ZC3H4	-0.58278	0.096565	-0.74274	0.053435	-0.15996
ZMYND15	-0.80385	0.060827	-0.73115	0.053435	0.0727
ZNF595	-0.07235	0.45867	-0.72815	0.053435	-0.6558
ZNF705A	-0.49482	0.23231	-1.0584	0.053435	-0.56358
CEP350	-0.61617	0.089327	-0.72045	0.055807	-0.10428
CXCR3	-0.060656	0.46972	-0.72094	0.055807	-0.660284
IGBP1	-0.28974	0.25427	-0.72246	0.055807	-0.43272
KCNB1	0.30728	0.89336	-0.72281	0.055807	-1.03009
SMAD3	-0.32584	0.22517	-0.72015	0.055807	-0.39431
STXBP2	-0.24796	0.2871	-0.72115	0.055807	-0.47319
UBE2N	0.61416	0.83219	-0.71993	0.055807	-1.33409
C17orf89	0.36874	0.94924	-0.71921	0.056801	-1.08795
PPIL1	-0.3271	0.22497	-0.71627	0.056801	-0.38917
RAB11FIP3	0.18453	0.75117	-0.71925	0.056801	-0.90378
RASSF8	0.17017	0.73525	-0.71623	0.056801	-0.8864
TUBGCP5	0.25382	0.83285	-0.71813	0.056801	-0.97195
VILL	0.18497	0.75151	-0.71664	0.056801	-0.90161
C8orf37	0.30138	0.88667	-0.71306	0.057437	-1.01444
CNDP1	0.09208	0.64457	-0.71552	0.057437	-0.8076
GNG5	-0.63022	0.086691	-0.71316	0.057437	-0.08294
KIAA1211L	0.12304	0.68208	-0.71465	0.057437	-0.83769
LETMD1	0.40297	0.97353	-0.71437	0.057437	-1.11734
NKX2-4	-0.36025	0.20901	-0.71342	0.057437	-0.35317
PHF12	0.49668	0.95092	-0.71483	0.057437	-1.21151
RBM14	-0.41255	0.17213	-0.71591	0.057437	-0.30336
TADA3	-0.080391	0.45025	-0.71391	0.057437	-0.633519
TJP1	1.4295	0.089862	1.9236	0.057437	0.4941
C12orf4	-0.49906	0.11807	-0.71241	0.058394	-0.21335
HIST1H2BF	-0.61413	0.091533	-0.71165	0.058394	-0.09752
PHB	-0.66166	0.077455	-0.7122	0.058394	-0.05054
RAB27B	-0.35026	0.21216	-0.71183	0.058394	-0.36157
RPL18A	-0.027353	0.506	-0.7117	0.058394	-0.684347
SRSF9	0.29447	0.88003	-0.71181	0.058394	-1.00628
AGPHD1	-0.34158	0.27133	-0.83895	0.059249	-0.49737
ANKFY1	1.3931	0.096565	1.9138	0.059249	0.5207
C1orf131	-1.207	0	-0.71151	0.059249	0.49549
GIPR	0.81286	0.5962	1.9138	0.059249	1.10094
LCE2D	-0.72936	0.09458	-0.83711	0.059249	-0.10775
SAYSD1	1.3824	0.098222	1.9157	0.059249	0.5333
ARPC2	-0.37358	0.19884	-0.70713	0.059574	-0.33355
CSNK2A2	0.012485	0.55698	-0.7057	0.059574	-0.718185
ISX	-0.27971	0.26308	-0.70884	0.059574	-0.42913
MYL2	-0.28121	0.26107	-0.70904	0.059574	-0.42783
OMA1	0.21562	0.7903	-0.70689	0.059574	-0.92251
ORC6	-0.71114	0.070117	-0.70808	0.059574	0.00306
PPT1	-0.17799	0.34879	-0.7082	0.059574	-0.53021
RFWD3	-0.028141	0.50561	-0.70657	0.059574	-0.678429
SH2D6	-0.14359	0.38133	-0.71107	0.059574	-0.56748
TBP	-0.082142	0.44647	-0.71076	0.059574	-0.628618
TP53TG5	-0.72263	0.070117	-0.70753	0.059574	0.0151
ALPL	-0.59152	0.095092	-0.70433	0.059972	-0.11281
BDP1	-0.0050406	0.53792	-0.70438	0.059972	-0.699339
HOXD9	-0.30311	0.24554	-0.70514	0.059972	-0.40203
ME3	-0.71445	0.070117	-0.70342	0.059972	0.01103
PLSCR4	-0.024329	0.5089	-0.7025	0.059972	-0.678171
RBM39	-0.62051	0.088548	-0.70062	0.059972	-0.08011
SIX4	-0.62131	0.088548	-0.70115	0.059972	-0.07984
SLC38A8	-0.46416	0.13455	-0.70283	0.059972	-0.23867
SUMO1	0.27055	0.85224	-0.70466	0.059972	-0.97521
TEX35	0.3048	0.89	-0.70196	0.059972	-1.00676
TMEM242	-0.12633	0.39941	-0.70127	0.059972	-0.57494
C12orf75	-0.15243	0.37307	-0.70023	0.060942	-0.5478
PDK3	-0.52651	0.10377	-0.69929	0.060942	-0.17278
POU6F1	0.062541	0.61451	-0.69904	0.060942	-0.761581
ZAR1L	0.35843	0.94075	-0.70006	0.060942	-1.05849
GLTSCR1	-0.2824	0.26011	-0.69856	0.06156	-0.41616
GOLGA6C	-0.51851	0.21802	-1.0152	0.06156	-0.49669
NCOA6	0.21479	0.78885	-0.69843	0.06156	-0.91322
PKIG	-0.022899	0.51118	-0.69878	0.06156	-0.675881
ZNF554	-0.16928	0.3571	-0.6977	0.06156	-0.52842
AGPAT5	-0.27795	0.26434	-0.69592	0.061995	-0.41797
CLVS2	-0.35653	0.20979	-0.69644	0.061995	-0.33991
DOCK7	-0.43416	0.15899	-0.69466	0.061995	-0.2605
MRPS16	-0.4895	0.12259	-0.6968	0.061995	-0.2073
NICN1	-0.32657	0.22517	-0.6973	0.061995	-0.37073
OR5M1	-0.04071	0.48885	-0.69537	0.061995	-0.65466
PEX14	0.34383	0.93001	-0.69632	0.061995	-1.04015
PFKFB4	0.035453	0.58178	-0.69696	0.061995	-0.732413
POU5F1	-0.30552	0.24481	-0.69637	0.061995	-0.39085
RPS29	-0.14303	0.38141	-0.69452	0.061995	-0.55149
ARHGEF7	0.021126	0.5657	-0.69076	0.062257	-0.711886
ASPH	-0.54094	0.098222	-0.6888	0.062257	-0.14786
C15orf61	0.56697	0.88454	-0.68842	0.062257	-1.25539
CD53	0.36462	0.94644	-0.68762	0.062257	-1.05224
CLUL1	0.35877	0.94125	-0.68308	0.062257	-1.04185
DEPDC5	-0.77191	0.063525	-0.69321	0.062257	0.0787
DPPA2	0.79628	0.61784	-0.68262	0.062257	-1.4789
EEF1A1	-0.53092	0.10348	-0.68844	0.062257	-0.15752
EPHX2	-0.35069	0.21216	-0.69324	0.062257	-0.34255
FAM227A	0.26981	0.85138	-0.68578	0.062257	-0.95559
GPN3	0.42601	0.9934	-0.68701	0.062257	-1.11302
IL1RAPL2	-0.30037	0.2489	-0.69147	0.062257	-0.3911
IREB2	-0.12983	0.39572	-0.68319	0.062257	-0.55336
MYL12B	-0.79164	0.075843	-0.8164	0.062257	-0.02476
NAPB	-0.98754	0.026178	-0.68731	0.062257	0.30023
NXNL2	0.45407	0.98554	-0.69304	0.062257	-1.14711
OR13G1	0.26866	0.85035	-0.68753	0.062257	-0.95619
PPA2	-0.093489	0.43278	-0.68491	0.062257	-0.591421
PRL	0.15126	0.71363	-0.69081	0.062257	-0.84207
RNPS1	-0.78575	0.062791	-0.68342	0.062257	0.10233
SIGMAR1	0.67517	0.76147	-0.68798	0.062257	-1.36315
SMEK1	-0.016223	0.52215	-0.68546	0.062257	-0.669237
TMX4	0.21475	0.78885	-0.69307	0.062257	-0.90782
UFSP2	-0.72909	0.070117	-0.69262	0.062257	0.03647
WARS2	0.11971	0.67718	-0.68274	0.062257	-0.80245
ZNF131	-0.64316	0.086008	-0.68331	0.062257	-0.04015
ZNF35	0.20255	0.77272	-0.68806	0.062257	-0.89061
ZNF384	0.1622	0.72583	-0.69252	0.062257	-0.85472
NKAP	-0.058839	0.47269	-0.68227	0.063472	-0.623431
ANGPT2	-0.58601	0.096565	-0.68058	0.064516	-0.09457
CHD7	0.30577	0.89116	-0.68042	0.064516	-0.98619
POLR2B	-0.73179	0.070117	-0.67994	0.065637	0.05185
WASF2	-1.2091	0	-0.68001	0.065637	0.52909
ARRB2	1.6983	0.025	1.8935	0.067174	0.1952
BRIP1	0.85571	0.54512	1.8875	0.067174	1.03179
FAM120B	0.93293	0.45125	1.8929	0.067174	0.95997
GIGYF2	-0.2215	0.30684	-0.67881	0.067174	-0.45731
NYAP2	0.45808	0.98161	1.8871	0.067174	1.42902
OGDHL	1.2152	0.19955	1.891	0.067174	0.6758
PLEKHG4	-1.378	0	-0.67842	0.067174	0.69958
ZNF527	-0.070369	0.45976	-0.67879	0.067174	-0.608421
ZNF93	-1.0532	0.032558	-0.80478	0.067174	0.24842
BTAF1	0.51768	0.93453	-0.6769	0.067416	-1.19458
C8orf34	-0.34253	0.21631	-0.67519	0.067416	-0.33266
DERL2	-0.069929	0.46143	-0.67659	0.067416	-0.606661
DNAJB5	-0.55978	0.097985	-0.67554	0.067416	-0.11576
FAM192A	-1.0224	0.019108	-0.6763	0.067416	0.3461
IQGAP2	-0.2939	0.25123	-0.67534	0.067416	-0.38144
KDM5A	0.49242	0.95365	-0.67538	0.067416	-1.1678
KLHL9	-0.20113	0.32839	-0.67554	0.067416	-0.47441
MRPL41	-0.37411	0.19884	-0.67474	0.067416	-0.30063
OR5H6	0.40821	0.97942	-0.67532	0.067416	-1.08353
TNRC6A	-0.65366	0.10448	-0.80158	0.067416	-0.14792
SMDT1	0.61451	0.83205	1.8788	0.068493	1.26429
ZNF233	0.56533	0.88562	1.8837	0.068493	1.31837
FAM98A	0.12742	0.68771	-0.67156	0.069136	-0.79898
NEDD4	0.19953	0.7703	-0.67264	0.069136	-0.87217
POLR2J2	-0.37784	0.30547	-0.97596	0.069136	-0.59812
SOWAHA	0.34026	0.92599	-0.6722	0.069136	-1.01246
TAB1	0.25899	0.83915	-0.67257	0.069136	-0.93156
XRCC2	-0.35408	0.21033	-0.67256	0.069136	-0.31848
ACSL1	0.042442	0.59	-0.6686	0.069767	-0.711042
ATPAF1	-0.58398	0.096565	-0.67039	0.069767	-0.08641
COG5	-0.42937	0.16473	-0.66825	0.069767	-0.23888
GALNT11	-0.0038541	0.53925	-0.66987	0.069767	-0.666016
KLHL14	0.67392	0.7631	-0.67091	0.069767	-1.34483
MANEA	-0.4998	0.11807	-0.67114	0.069767	-0.17134
PGRMC1	-0.010205	0.5302	-0.67035	0.069767	-0.660145
DEFB4B	-0.63029	0.16892	-0.97332	0.070474	-0.34303
EVI5	-0.53692	0.10017	-0.66584	0.070474	-0.12892
GRK7	-0.98852	0.026178	-0.66588	0.070474	0.32264
GTPBP6_X	-0.31328	0.23653	-0.66551	0.070474	-0.35223
TNFRSF12A	0.24628	0.82384	-0.66621	0.070474	-0.91249
COMP	-0.061027	0.46908	-0.6643	0.071084	-0.603273
CRCP	-0.91333	0.045113	-0.66482	0.071084	0.24851
ESRP1	1.1125	0.27803	1.8739	0.071084	0.7614
KIF1A	1.1113	0.27977	1.8727	0.071084	0.7614
RFTN1	-0.39221	0.18531	-0.66329	0.071084	-0.27108
TMEM53	1.1845	0.22218	-0.66359	0.071084	-1.84809
ABHD17C	0.07302	0.62277	-0.6605	0.071429	-0.73352
AKNAD1	-0.092264	0.43295	-0.65432	0.071429	-0.562056
C1orf227	-0.64885	0.082353	-0.65601	0.071429	-0.00716
DHPS	-0.86757	0.056106	-0.65565	0.071429	0.21192
DPP6	-0.4091	0.17494	-0.65699	0.071429	-0.24789
DYNC1LI1	0.53531	0.91747	-0.65955	0.071429	-1.19486
EPS8	-0.085015	0.44296	-0.66124	0.071429	-0.576225
FAM129B	-0.21527	0.31167	-0.65685	0.071429	-0.44158
FAM181A	0.62762	0.81707	-0.65132	0.071429	-1.27894
FYCO1	-0.35002	0.21237	-0.65908	0.071429	-0.30906
GLRB	-0.49135	0.12117	-0.65402	0.071429	-0.16267
GRIN2D	0.8193	0.58972	-0.65742	0.071429	-1.47672
HOXA13	0.075759	0.62567	-0.6536	0.071429	-0.729359
HRASLS	-0.26941	0.26857	-0.65934	0.071429	-0.38993
LCE1C	-0.13225	0.39282	-0.6549	0.071429	-0.52265
MCRS1	0.05224	0.60195	-0.66114	0.071429	-0.71338
MILR1	-0.094063	0.43252	-0.65754	0.071429	-0.563477
MPZ	0.086692	0.63886	-0.65625	0.071429	-0.742942
NEDD8	-0.23104	0.29982	-0.65763	0.071429	-0.42659
NLRP11	1.05	0.3303	1.8685	0.071429	0.8185
NOP58	-0.88264	0.054608	-0.65929	0.071429	0.22335
OR11H4	-0.25621	0.27824	-0.65871	0.071429	-0.4025
PHRF1	0.049862	0.5997	1.8715	0.071429	1.82164
PRKCA	0.027055	0.571	-0.65416	0.071429	-0.681215
RBMX	-0.13964	0.3846	-0.65169	0.071429	-0.51205
RFC1	-0.78966	0.060827	-0.65841	0.071429	0.13125
RFESD	0.12615	0.68493	-0.65654	0.071429	-0.78269
SERINC5	-0.5238	0.10764	-0.65548	0.071429	-0.13168
SHQ1	-0.26429	0.27133	-0.65644	0.071429	-0.39215
SNPH	-0.2657	0.27052	-0.65209	0.071429	-0.38639
TEX26	-0.085599	0.44244	-0.6547	0.071429	-0.569101
TINF2	0.15476	0.71731	-0.65693	0.071429	-0.81169
TTC39C	-0.096958	0.43021	-0.65917	0.071429	-0.562212
UXT	-0.88927	0.053381	-0.65813	0.071429	0.23114
VIPR1	-0.47607	0.12867	-0.65474	0.071429	-0.17867
VTN	-0.18121	0.34697	-0.66308	0.071429	-0.48187
YIF1B	-0.13402	0.39226	-0.66025	0.071429	-0.52623
ZNF425	-0.18579	0.34206	-0.65796	0.071429	-0.47217
ATP8B2	0.50138	0.94735	1.8632	0.071754	1.36182
CRYZL1	-0.56502	0.096565	-0.64808	0.071754	-0.08306
GLE1	-0.53274	0.10342	-0.64946	0.071754	-0.11672
LRRC4	-0.72142	0.070117	-0.64851	0.071754	0.07291
NARS	-0.79583	0.060827	-0.64956	0.071754	0.14627
OR10H2	0.25828	0.83809	-0.64915	0.071754	-0.90743
SMYD2	-0.012634	0.52774	-0.64814	0.071754	-0.635506
SNRNP35	0.19549	0.76508	-0.64884	0.071754	-0.84433
TMEM199	-0.23586	0.2947	-0.64982	0.071754	-0.41396
ZNF581	0.11528	0.67234	-0.64923	0.071754	-0.76451
ALPK3	0.46508	0.97443	1.8612	0.072316	1.39612
NFAM1	-0.41301	0.17188	-0.64742	0.072316	-0.23441
RPL38	-0.40785	0.17509	-0.64783	0.072316	-0.23998
SLC23A1	0.77804	0.63577	1.8624	0.072316	1.08436
VPS51	0.025164	0.56873	-0.64759	0.072316	-0.672754
SLC19A1	-0.72088	0.070117	-0.64645	0.073363	0.07443
A4GNT	0.12804	0.68782	-0.64157	0.073913	-0.76961
AUNIP	0.87813	0.51483	1.8579	0.073913	0.97977
BPTF	-0.14129	0.38325	-0.64016	0.073913	-0.49887
BRSK1	0.019723	0.56398	-0.64564	0.073913	-0.665363
C12orf50	0.21199	0.78596	-0.64324	0.073913	-0.85523
CABIN1	0.29673	0.88243	1.8515	0.073913	1.55477
CAMSAP2	0.18098	0.74842	-0.64391	0.073913	-0.82489
CCR1	0.24422	0.82173	-0.63782	0.073913	-0.88204
CDK1	-0.62613	0.088058	-0.64415	0.073913	-0.01802
CSPG4	0.31571	0.90332	-0.64052	0.073913	-0.95623
CYB5A	0.19868	0.76917	-0.63932	0.073913	-0.838
EBNA1BP2	-0.82121	0.057851	-0.64378	0.073913	0.17743
GMFG	1.1896	0.21821	-0.64281	0.073913	-1.83241
GNAL	1.0649	0.31453	1.8573	0.073913	0.7924
KIR3DL1	0.81084	0.6003	-0.63974	0.073913	-1.45058
KLF2	0.37179	0.95099	-0.64127	0.073913	-1.01306
KRT77	0.098282	0.65345	-0.63756	0.073913	-0.735842
LRTOMT	0.054687	0.6047	-0.64014	0.073913	-0.694827
OR5H15	0.8421	0.56198	1.8522	0.073913	1.0101
PLSCR1	0.105	0.66316	-0.64283	0.073913	-0.74783
PTCD2	-1.6465	0	-0.64554	0.073913	1.00096
RTCA	-0.41531	0.17095	-0.64154	0.073913	-0.22623
SLC29A4	-0.44274	0.15572	-0.64173	0.073913	-0.19899
SMC1B	0.0040885	0.54662	-0.6432	0.073913	-0.647289
TBX20	-0.64069	0.08625	-0.6449	0.073913	-0.00421
TENC1	0.10635	0.66383	-0.63763	0.073913	-0.74398
TMIGD1	-0.049875	0.48078	-0.63958	0.073913	-0.589705
TSPYL2	-0.83414	0.057851	-0.64233	0.073913	0.19181
UFD1L	-0.22217	0.30613	-0.64082	0.073913	-0.41865
WDR49	0.055659	0.60556	-0.64438	0.073913	-0.700039
WDR75	-0.50327	0.1167	-0.63872	0.073913	-0.13545
XG	0.21614	0.79033	-0.64096	0.073913	-0.8571
ZNF627	0.82226	0.5854	-0.64347	0.073913	-1.46573
SLCO1B7	0.035545	0.58185	-0.63714	0.074837	-0.672685
SH2D1A	0.66683	0.77219	1.8435	0.07584	1.17667
DYTN	-0.1503	0.37525	-0.63368	0.07618	-0.48338
FGD3	0.065738	0.61784	-0.63538	0.07618	-0.701118
MRPL13	-0.95438	0.032558	-0.63491	0.07618	0.31947
NDUFB5	-0.35327	0.21083	-0.63437	0.07618	-0.2811
RPRD2	-0.22674	0.30372	-0.63286	0.07618	-0.40612
TRAPPC8	0.48095	0.96238	-0.63667	0.07618	-1.11762
USP38	-0.22477	0.30484	-0.63653	0.07618	-0.41176
ZFAND1	0.2567	0.83622	-0.63455	0.07618	-0.89125
DARS	0.35576	0.93918	-0.63107	0.076514	-0.98683
DNAH10	0.09446	0.64814	-0.63095	0.076514	-0.72541
DUT	-1.0491	0.0072993	-0.63022	0.076514	0.41888
EAF1	0.054868	0.60494	-0.63103	0.076514	-0.685898
GPR78	0.90168	0.48578	1.839	0.076514	0.93732
RPA2	-0.19215	0.33501	-0.63199	0.076514	-0.43984
SPAG6	0.52161	0.93112	-0.63231	0.076514	-1.15392
TMEM138	-0.30025	0.24932	-0.63103	0.076514	-0.33078
C1orf74	-0.044785	0.48602	-0.62996	0.077331	-0.585175
NDUFAB1	0.53145	0.92007	1.8379	0.077331	1.30645
B3GALNT1	0.47253	0.96785	1.8347	0.078307	1.36217
C2orf66	0.40679	0.97722	-0.62757	0.078947	-1.03436
CATSPERD	0.16542	0.72837	-0.62875	0.078947	-0.79417
CNOT8	0.034021	0.58039	-0.62866	0.078947	-0.662681
FZD7	0.13046	0.69	-0.62783	0.078947	-0.75829
LONP1	-0.10011	0.42661	-0.6277	0.078947	-0.52759
HIST1H4L	0.75557	0.66488	1.8335	0.079916	1.07793
ACP5	0.19944	0.77023	-0.62703	0.080376	-0.82647
C11orf87	-0.38826	0.18928	-0.62507	0.080376	-0.23681
DHX38	0.20356	0.77364	-0.62697	0.080376	-0.83053
LDLRAP1	-0.79225	0.060827	-0.627	0.080376	0.16525
SLC35F2	-0.11163	0.41702	-0.62644	0.080376	-0.51481
ZNF224	-0.3402	0.21802	-0.62567	0.080376	-0.28547
ECE2	1.046	0.33364	1.8294	0.080829	0.7834
FBLN5	-0.59183	0.09499	-0.62367	0.080829	-0.03184
KLHL35	-0.57311	0.096565	-0.62362	0.080829	-0.05051
MED25	0.21841	0.79392	-0.6243	0.080829	-0.84271
OR51Q1	-0.18715	0.34009	-0.62361	0.080829	-0.43646
PI4KA	0.20609	0.77772	-0.62386	0.080829	-0.82995
ZFP112	0.005012	0.54789	-0.62357	0.080829	-0.628582
GTF2F2	-0.17604	0.35107	-0.62307	0.082645	-0.44703
MBL2	-0.22172	0.3066	-0.62298	0.082645	-0.40126
C18orf32	-0.17088	0.35579	-0.62161	0.082822	-0.45073
CCDC34	0.053493	0.60288	-0.61812	0.082822	-0.671613
EPHA5	0.24555	0.8228	-0.61996	0.082822	-0.86551
GTF3C1	-0.86723	0.056106	-0.61746	0.082822	0.24977
IGF1	-0.22681	0.30372	-0.61757	0.082822	-0.39076
KRTCAP2	-0.54394	0.098222	-0.62211	0.082822	-0.07817
RBM18	0.19024	0.75794	-0.62118	0.082822	-0.81142
RLN2	-0.40336	0.17739	-0.62118	0.082822	-0.21782
THAP7	-0.02448	0.50876	-0.61749	0.082822	-0.59301
TMEM178A	0.54441	0.90944	-0.61922	0.082822	-1.16363
C1orf204	0.10047	0.65797	-0.61677	0.083588	-0.71724
HNRNPH1	-0.078214	0.4525	-0.6172	0.083588	-0.538986
MAS1	-0.11292	0.41533	-0.61667	0.083588	-0.50375
RNMTL1	0.32156	0.90906	-0.61578	0.084521	-0.93734
PYURF	-1.2973	0	-0.61533	0.085193	0.68197
RNF167	0.65823	0.78297	1.8189	0.085193	1.16067
SLC25A19	-0.29477	0.25123	-0.6156	0.085193	-0.32083
ZBTB48	-0.76991	0.063525	-0.61557	0.085193	0.15434
DNHD1	-0.3451	0.21618	-0.61499	0.085945	-0.26989
FGR	0.11847	0.67614	-0.61504	0.085945	-0.73351
MAPK13	0.43925	0.99652	1.8156	0.085945	1.37635
GHR	0.022111	0.5663	-0.61479	0.086781	-0.636901
METTL24	0.48557	0.95955	1.814	0.086781	1.32843
ARMCX2	-0.51315	0.11053	-0.61434	0.087349	-0.10119
CS	-0.36625	0.20351	-0.61367	0.087349	-0.24742
ISLR2	-0.29553	0.25123	-0.61361	0.087349	-0.31808
GRPEL1	-0.77884	0.063348	-0.61262	0.088088	0.16622
SIM2	0.18139	0.74894	-0.612	0.088088	-0.79339
SLC25A32	0.70191	0.72783	1.8107	0.088088	1.10879
FAM96B	-1.6648	0	-0.61063	0.088734	1.05417
HIRIP3	-0.65597	0.080263	-0.61108	0.088734	0.04489
PCDHA3	1.2734	0.46493	2.6738	0.088734	1.4004
ZNF274	-0.02353	0.51034	-0.61122	0.088734	-0.58769
ARL5A	-0.14629	0.37901	-0.6095	0.09127	-0.46321
DUSP23	-0.69739	0.075843	-0.60885	0.09127	0.08854
SNX7	0.33158	0.9179	-0.60925	0.09127	-0.94083
CCDC155	0.49629	0.95101	-0.60733	0.091716	-1.10362
METTL21C	0.31026	0.89745	-0.60772	0.091716	-0.91798
TEKT2	-0.56493	0.096565	-0.6071	0.091716	-0.04217
UBTF	-0.79283	0.060827	-0.60839	0.091716	0.18444
CHN2	1.0516	0.3291	1.8017	0.092611	0.7501
C14orf93	-1.2042	0	-0.60112	0.093385	0.60308
CD2BP2	0.39702	0.96924	-0.60148	0.093385	-0.9985
INPP5F	-0.97125	0.026178	-0.60222	0.093385	0.36903
KCTD18	-0.20691	0.32206	-0.60465	0.093385	-0.39774
MED13L	-0.33255	0.22004	-0.60505	0.093385	-0.2725
MRPL45	-0.6065	0.093612	-0.60133	0.093385	0.00517
PDS5B	0.22183	0.79783	-0.60413	0.093385	-0.82596
PTPN5	-0.22278	0.30613	-0.6064	0.093385	-0.38362
SEPSECS	0.17486	0.74031	-0.60212	0.093385	-0.77698
TUT1	-0.24047	0.29317	-0.60622	0.093385	-0.36575
VSIG10L	-0.4838	0.12492	-0.60472	0.093385	-0.12092
CATSPER4	0.015084	0.56001	-0.60023	0.093539	-0.615314
CEP152	-0.48462	0.12475	-0.60054	0.093539	-0.11592
GNPTG	0.10928	0.66575	-0.59977	0.093539	-0.70905
HABP4	-0.48325	0.12534	-0.60034	0.093539	-0.11709
KIAA0391	-0.99328	0.026178	-0.59948	0.093539	0.3938
PEAK1	-0.30251	0.24718	-0.59971	0.093539	-0.2972
ZC3H14	-0.15835	0.36687	-0.59998	0.093539	-0.44163
CD300LF	0.58628	0.86193	1.7998	0.094231	1.21352
FAM105B	0.63633	0.80742	-0.59728	0.094828	-1.23361
IFT80	-0.75977	0.063525	-0.59736	0.094828	0.16241
LYZL1	-0.10102	0.42559	-0.59834	0.094828	-0.49732
PSMB2	-0.1713	0.35555	-0.59826	0.094828	-0.42696
CXorf65	0.30721	0.89336	-0.59664	0.09542	-0.90385
KLK13	-1.0216	0.019108	-0.59652	0.09542	0.42508
MUC20	0.34284	0.92938	-0.59645	0.09542	-0.93929
C22orf24	-0.3125	0.23701	-0.59625	0.09619	-0.28375
SLC26A5	-0.25061	0.28535	-0.59627	0.09619	-0.34566
MEMO1	-0.30452	0.24518	-0.59521	0.096774	-0.29069
TSC22D3	0.65765	0.7839	1.7973	0.096774	1.13965
ABCA7	-0.027856	0.506	-0.59495	0.097928	-0.567094
GTF2H2D	-0.12072	0.51909	-0.8956	0.097928	-0.77488
MIIP	0.13047	0.69	1.7934	0.097928	1.66293
REEP4	-0.046291	0.48497	-0.59488	0.097928	-0.548589
CYP20A1	-0.20901	0.31962	-0.59372	0.098223	-0.38471
HMGB2	0.093158	0.64604	-0.59342	0.098223	-0.686578
PDPK1	-0.51175	0.1107	-0.59254	0.098223	-0.08079
SLC16A3	-0.31856	0.23164	-0.59302	0.098223	-0.27446
TRMT10C	0.041725	0.58889	-0.59386	0.098223	-0.635585
B3GALT5	-0.081403	0.44748	-0.59236	0.098239	-0.510957
CWF19L2	-0.16845	0.35821	-0.59029	0.098239	-0.42184
DLL4	0.47436	0.96693	-0.59154	0.098239	-1.0659
DMP1	0.31207	0.89888	-0.59239	0.098239	-0.90446
EMG1	-0.086093	0.44167	-0.59188	0.098239	-0.505787
FDFT1	0.21978	0.79558	-0.5913	0.098239	-0.81108
IL12RB2	-0.2355	0.2947	-0.5914	0.098239	-0.3559
NKTR	0.084858	0.63638	1.7881	0.098239	1.70324
PDZK1	0.22937	0.80593	1.7879	0.098239	1.55853
SART3	0.16442	0.7273	-0.59164	0.098239	-0.75606
DUX2	-0.32966	0.22282	-0.5897	0.0988	-0.26004
ADCY7	-0.23727	0.29353	-0.58961	0.099265	-0.35234
BAG1	0.23197	0.80825	-0.58937	0.099265	-0.82134
MYO9B	-0.48473	0.12432	-0.5894	0.099265	-0.10467
PTGDS	-0.30249	0.24718	1.7841	0.099265	2.08659
SMC1A	0.52931	0.92277	1.7855	0.099265	1.25619
ALG3	-0.86324	0.056106	-0.58895	0.099634	0.27429
DNAH8	0.62678	0.81832	-0.58871	0.099634	-1.21549
ELOVL4	0.56557	0.88508	-0.58851	0.099634	-1.15408
KCNH8	-0.35991	0.20901	-0.58802	0.099634	-0.22811
NAALAD2	-0.43465	0.15878	-0.5875	0.099634	-0.15285
SCIN	0.059895	0.61161	-0.5879	0.099634	-0.647795
C17orf105	0.54657	0.90699	1.7832	0.10036	1.23663
C1orf100	-0.077514	0.45359	-0.58709	0.10036	-0.509576
BCL7A	0.20833	0.78149	-0.58688	0.10073	-0.79521
NDUFA10	-0.048807	0.48092	-0.58531	0.10073	-0.536503
TGDS	-0.0016284	0.54082	-0.58624	0.10073	-0.584612
TMEM251	0.051262	0.60127	-0.58566	0.10073	-0.636922
ZC3H10	-0.26833	0.26897	-0.58596	0.10073	-0.31763
ZNF720	-0.084761	0.44296	-0.58612	0.10073	-0.501359
ADORA3	1.415	0.094195	1.7807	0.10145	0.3657
C1orf65	1.5301	0.063348	1.7805	0.10145	0.2504
LILRA2	1.0315	0.34609	1.7795	0.10217	0.748
ZFP91	-0.55001	0.098222	-0.58462	0.10217	-0.03461
HSPB2	-0.23835	0.29353	-0.58424	0.10289	-0.34589
ATP1A4	0.85167	0.55045	1.7782	0.10342	0.92653
KCNH4	-0.0015311	0.54082	-0.58242	0.10342	-0.580889
RAB17	-0.40299	0.17777	-0.58175	0.10342	-0.17876
TMED8	-0.10283	0.42391	-0.58233	0.10342	-0.4795
CYP4Z1	1.266	0.16575	1.7741	0.10394	0.5081
DKK3	-0.11202	0.41651	1.7754	0.10394	1.88742
GOLGA8B	0.7207	0.73307	-0.69714	0.10394	-1.41784
FAM32A	-0.39132	0.18552	-0.5804	0.10437	-0.18908
INO80E	-0.93155	0.038462	-0.58072	0.10437	0.35083
NSMCE1	0.084025	0.63502	-0.58085	0.10437	-0.664875
PTPN9	-0.33915	0.21802	-0.58132	0.10437	-0.24217
SEC31A	-0.14907	0.37691	-0.5803	0.10437	-0.43123
HNRNPA1L2	-0.31471	0.23536	-0.57947	0.10489	-0.26476
NDEL1	-0.24309	0.29137	-0.58	0.10489	-0.33691
WBP2NL	0.12309	0.68208	-0.57961	0.10489	-0.7027
ZNF705D	0.30979	0.91926	-0.87426	0.10489	-1.18405
C1orf95	-0.043493	0.48654	-0.57661	0.10512	-0.533117
C20orf96	0.54131	0.91101	-0.5769	0.10512	-1.11821
CLEC4C	-0.15398	0.37097	-0.57731	0.10512	-0.42333
DCAF17	0.18118	0.74861	-0.57731	0.10512	-0.75849
NR2C2	-0.21637	0.31054	-0.57754	0.10512	-0.36117
ZNF117	-0.27877	0.26404	-0.57884	0.10512	-0.30007
ZNF559	-0.60993	0.092031	-0.57818	0.10512	0.03175
AK6	-0.071478	0.45897	-0.57309	0.10595	-0.501612
CTSG	-0.78014	0.063348	-0.57457	0.10595	0.20557
DDX5	-0.83569	0.057851	-0.57355	0.10595	0.26214
GDAP1L1	0.11865	0.67616	-0.57392	0.10595	-0.69257
IFI27L2	0.18349	0.75054	-0.57456	0.10595	-0.75805
IL32	-0.044371	0.48629	-0.57277	0.10595	-0.528399
ISM1	-0.38997	0.18723	-0.57355	0.10595	-0.18358
PSMC4	-0.54215	0.098222	-0.57478	0.10595	-0.03263
RAD9A	-0.50905	0.11218	-0.5746	0.10595	-0.06555
C9orf50	-0.7695	0.063525	-0.5703	0.10631	0.1992
CDIPT	0.018706	0.56291	-0.56998	0.10631	-0.588686
CHCHD10	0.021134	0.5657	-0.57061	0.10631	-0.591744
CUL2	-1.4443	0	-0.57009	0.10631	0.87421
DNAJB4	0.092056	0.64457	-0.57226	0.10631	-0.664316
EPHB4	0.32831	0.9157	-0.56972	0.10631	-0.89803
HERC5	0.71372	0.71613	1.761	0.10631	1.04728
ITGB3BP	-0.044258	0.54082	-0.67865	0.10631	-0.634392
KIAA0020	-0.30499	0.245	-0.57064	0.10631	-0.26565
MTTP	-1.0435	0.0072993	-0.57182	0.10631	0.47168
PSMA5	-0.95852	0.032558	-0.56964	0.10631	0.38888
RPL7A	-0.45173	0.15172	-0.56981	0.10631	-0.11808
STAT1	-0.21281	0.3141	-0.57041	0.10631	-0.3576
TEKT5	-0.26741	0.2695	-0.56939	0.10631	-0.30198
MAMDC4	0.0060299	0.54981	-0.56922	0.10699	-0.57525
TMEM38B	0.094528	0.6482	-0.56916	0.10699	-0.663688
CDKN2D	0.51476	0.93739	-0.56731	0.10739	-1.08207
CWC15	-1.2257	0	-0.56754	0.10739	0.65816
PLEKHA5	0.37446	0.95277	-0.56772	0.10739	-0.94218
SLC9A3R2	0.56721	0.88454	-0.56886	0.10739	-1.13607
SYT2	0.245	0.82237	-0.56849	0.10739	-0.81349
DDA1	-0.24753	0.40576	-0.86127	0.10806	-0.61374
BACH1	0.079488	0.62958	-0.56598	0.10959	-0.645468
BSCL2	0.1028	0.66062	-0.56355	0.10969	-0.66635
CLEC11A	-0.44871	0.1548	-0.56357	0.10969	-0.11486
POLE4	0.16089	0.72436	-0.565	0.10969	-0.72589
SELRC1	-0.60671	0.093612	-0.56492	0.10969	0.04179
SSX1	-0.18341	0.34475	-0.56394	0.10969	-0.38053
STRIP1	-0.15664	0.36869	-0.56578	0.10969	-0.40914
LIPC	-0.35508	0.21033	-0.56227	0.11017	-0.20719
LSM6	-0.32994	0.22282	-0.56239	0.11017	-0.23245
MALSU1	-0.17804	0.34879	-0.56333	0.11017	-0.38529
SMARCC2	-0.45106	0.15311	-0.56206	0.11017	-0.111
GNLY	0.40146	0.9722	-0.56141	0.11046	-0.96287
GOLIM4	0.0083991	0.64029	-0.85492	0.11046	-0.863319
KRTAP6-1	-0.54153	0.098222	-0.56149	0.11046	-0.01996
RPL22	0.20338	0.77346	-0.56002	0.11102	-0.7634
TSR1	-0.93261	0.038462	-0.56038	0.11102	0.37223
ZNF446	-0.23989	0.29353	-0.56012	0.11102	-0.32023
FAM174B	0.036132	0.5822	-0.5587	0.11242	-0.594832
WDR66	-0.17395	0.35268	-0.55874	0.11242	-0.38479
CMC1	-0.13805	0.38718	-0.55822	0.11297	-0.42017
FASTKD5	0.22007	0.79566	-0.5579	0.11297	-0.77797
UBE2Q2	9.7856e-05	0.54191	-0.55849	0.11297	-0.558588
AGGF1	1.3365	0.1167	1.7515	0.11304	0.415
CBX8	-0.055881	0.47544	-0.55666	0.11304	-0.500779
CCDC116	0.41909	0.98934	-0.55332	0.11304	-0.97241
CD74	0.25342	0.83241	-0.55576	0.11304	-0.80918
EXOSC7	-0.40094	0.17974	-0.5559	0.11304	-0.15496
GPAT2	-0.65865	0.078273	-0.55709	0.11304	0.10156
HDGF	-0.29641	0.25123	-0.55765	0.11304	-0.26124
KLK1	0.60182	0.84643	-0.55618	0.11304	-1.158
LARGE	0.026094	0.56983	-0.55511	0.11304	-0.581204
LRRC10B	-0.19116	0.33569	-0.55467	0.11304	-0.36351
MARCKSL1	0.042834	0.59045	-0.55332	0.11304	-0.596154
NUMA1	-0.38631	0.19144	-0.55422	0.11304	-0.16791
RPS13	-0.88764	0.053381	-0.55373	0.11304	0.33391
RPS15A	-0.82336	0.057851	-0.55674	0.11304	0.26662
TCP10	0.18019	0.74732	-0.55394	0.11304	-0.73413
TRPM8	0.39204	0.96632	-0.55469	0.11304	-0.94673
TTPAL	0.32984	0.91672	-0.55385	0.11304	-0.88369
ERVV-2	0.055813	0.60556	-0.55329	0.11349	-0.609103
SRRM4	-0.1574	0.36781	-0.55323	0.11422	-0.39583
C1RL	0.69919	0.73168	1.7487	0.11475	1.04951
RPL10A	-0.65894	0.078273	-0.55292	0.11475	0.10602
TCEB3CL2	-0.061926	0.71864	-1.3996	0.11475	-1.33767
DFNA5	0.9578	0.42346	-0.55232	0.11529	-1.51012
PAFAH1B3	-0.062792	0.46793	-0.55223	0.11582	-0.489438
TIA1	0.24827	0.82594	-0.55124	0.11582	-0.79951
C14orf177	1.0352	0.34279	1.7477	0.11598	0.7125
DHX30	0.73615	0.69	-0.55111	0.11598	-1.28726
GSTM3	-0.49645	0.119	-0.55061	0.11598	-0.05416
OR13C3	-0.29022	0.25427	-0.55067	0.11598	-0.26045
TIMM50	-0.42579	0.16848	-0.55013	0.11598	-0.12434
WIBG	-0.75954	0.063525	-0.55071	0.11598	0.20883
APOA1BP	-0.42683	0.16676	-0.54986	0.1166	-0.12303
RSPH4A	0.53462	0.91806	1.746	0.1166	1.21138
ABT1	-0.83052	0.057851	-0.54892	0.11675	0.2816
DET1	-0.13609	0.3893	-0.54901	0.11675	-0.41292
GALNTL6	-0.26367	0.27152	-0.54949	0.11675	-0.28582
HIC1	0.075443	0.62495	1.7443	0.11675	1.66886
NEMF	0.10049	0.65797	-0.54963	0.11675	-0.65012
ZIM3	-0.20387	0.32486	-0.54818	0.11675	-0.34431
LOC283403	-0.56362	0.096565	-0.54758	0.11727	0.01604
P4HA2	-0.87689	0.054608	-0.54707	0.11727	0.32982
ZBED3	-0.5265	0.10377	-0.54733	0.11727	-0.02083
CCDC130	0.079805	0.63054	-0.5464	0.11798	-0.626205
ADSS	-0.39654	0.18217	-0.54513	0.11812	-0.14859
C1orf54	-0.74322	0.069903	-0.54426	0.11812	0.19896
FAM204A	-0.7809	0.063348	-0.54493	0.11812	0.23597
FASN	-0.49129	0.12117	-0.54485	0.11812	-0.05356
H1FX	0.15644	0.71992	-0.5446	0.11812	-0.70104
NBEA	-0.45544	0.14966	-0.54462	0.11812	-0.08918
VPS26A	-0.29825	0.25117	-0.54434	0.11812	-0.24609
NOC4L	-0.83375	0.057851	-0.54347	0.11854	0.29028
PABPC3	0.12241	0.68136	-0.54352	0.11854	-0.66593
SCD5	0.70579	0.72465	-0.54276	0.11854	-1.24855
ACPP	0.35093	0.93646	-0.54225	0.11905	-0.89318
GAGE1	1.219	0.1979	1.7409	0.11905	0.5219
ZNF630	-0.99488	0.026178	-0.54147	0.11905	0.45341
SLC3A1	-0.48399	0.12492	-0.54145	0.11975	-0.05746
ARL14EP	-0.35005	0.21237	-0.5362	0.12012	-0.18615
CCDC176	0.085532	0.63715	-0.53775	0.12012	-0.623282
EFCC1	-0.63636	0.08625	-0.53994	0.12012	0.09642
ELMOD2	0.62156	0.82309	-0.53738	0.12012	-1.15894
HNRNPK	-0.90734	0.045113	-0.5356	0.12012	0.37174
KLK3	0.88273	0.50805	1.7357	0.12012	0.85297
MKL2	-0.29048	0.25381	-0.53738	0.12012	-0.2469
MSH3	0.90609	0.47994	-0.53676	0.12012	-1.44285
NCAPG	-0.2454	0.2895	-0.5372	0.12012	-0.2918
NUPR1L	0.88862	0.50171	1.734	0.12012	0.84538
POU4F1	0.37167	0.95092	-0.53676	0.12012	-0.90843
PTRHD1	-0.42727	0.16648	-0.53702	0.12012	-0.10975
RAF1	0.0038038	0.54658	-0.53693	0.12012	-0.540734
RIC3	-0.34085	0.21802	-0.53738	0.12012	-0.19653
RWDD4	0.31634	0.90355	-0.53548	0.12012	-0.85182
SMPDL3A	0.070181	0.6206	-0.53734	0.12012	-0.607521
TMPRSS5	0.13637	0.69641	-0.53605	0.12012	-0.67242
UBA5	0.22392	0.79889	-0.53791	0.12012	-0.76183
ZMYM3	0.12363	0.68282	-0.53862	0.12012	-0.66225
KIAA1671	-0.030477	0.50279	-0.53524	0.12072	-0.504763
RNF185	0.29295	0.87837	1.7324	0.12072	1.43945
ACOT9	0.45604	0.98245	-0.53421	0.12142	-0.99025
ARHGAP22	-0.48366	0.12492	-0.53433	0.12142	-0.05067
C16orf46	-0.11074	0.41735	-0.5346	0.12142	-0.42386
C19orf21	0.094933	0.6487	-0.53428	0.12142	-0.629213
HILPDA	0.31189	0.89888	-0.53459	0.12142	-0.84648
PROKR1	-0.29047	0.25381	-0.53401	0.12142	-0.24354
QRFPR	-0.20436	0.32422	-0.53488	0.12142	-0.33052
DUS2	0.59064	0.87395	-0.63618	0.12191	-1.22682
HADHA	0.87001	0.52774	1.7302	0.12191	0.86019
FDX1L	-0.22748	0.30326	-0.53265	0.12221	-0.30517
GTF3C3	-0.36247	0.20688	-0.53322	0.12221	-0.17075
MCL1	0.0059488	0.54981	-0.53264	0.12221	-0.538589
PRB4	0.23491	0.81009	-0.5325	0.12221	-0.76741
ZNHIT1	-0.63576	0.08642	-0.5332	0.12221	0.10256
BLOC1S2	-0.10507	0.4219	-0.531	0.12366	-0.42593
DESI2	-0.56745	0.096565	-0.53186	0.12366	0.03559
GDF3	-0.3247	0.22654	-0.53129	0.12366	-0.20659
MARVELD2	0.66003	0.78086	-0.53085	0.12366	-1.19088
OR14J1	-0.12154	0.40711	-0.53199	0.12366	-0.41045
STRN4	-0.072499	0.45867	-0.53183	0.12366	-0.459331
UBE2I	0.030803	0.57622	-0.53085	0.12366	-0.561653
ZNF391	-0.18969	0.33704	-0.53149	0.12366	-0.3418
ZNF619	-0.023002	0.51118	-0.53118	0.12366	-0.508178
C11orf49	-0.10429	0.42255	-0.5298	0.12414	-0.42551
HARBI1	0.11987	0.67718	-0.53058	0.12414	-0.65045
PROK1	-0.14621	0.37901	-0.53057	0.12414	-0.38436
CPOX	-0.036622	0.49424	-0.52817	0.12443	-0.491548
MAP3K5	0.75008	0.67192	-0.52895	0.12443	-1.27903
NAA16	-0.5565	0.098022	-0.52813	0.12443	0.02837
SLC31A1	0.022887	0.56691	-0.52879	0.12443	-0.551677
SLC38A6	-0.13691	0.38795	-0.5294	0.12443	-0.39249
ZSCAN9	0.22223	0.79824	-0.52776	0.12481	-0.74999
MAGI2	-0.19715	0.33147	-0.52725	0.12547	-0.3301
DCST1	0.13255	0.69211	-0.52683	0.12594	-0.65938
MTA1	-0.46448	0.13418	-0.52656	0.12594	-0.06208
ICA1L	0.92636	0.45765	1.7251	0.12632	0.79874
KLF1	-0.31027	0.24006	-0.52608	0.12632	-0.21581
LCE1E	-0.63397	0.16857	-0.8051	0.12632	-0.17113
ACY1	0.22262	0.79826	-0.52574	0.12669	-0.74836
CHSY1	0.12981	0.69	-0.52567	0.12669	-0.65548
RGP1	0.16402	0.72635	-0.52556	0.12669	-0.68958
ZMAT5	-0.0016981	0.54082	-0.52552	0.12669	-0.523822
C8orf58	0.16387	0.72635	-0.52482	0.12677	-0.68869
CNBD1	-0.01459	0.52449	-0.52465	0.12677	-0.51006
DLX1	-0.38463	0.19316	-0.52475	0.12677	-0.14012
FAM218A	0.29847	0.88438	-0.52489	0.12677	-0.82336
HOXB13	0.10182	0.65982	-0.52511	0.12677	-0.62693
PSMD3	-0.11224	0.41567	-0.52421	0.12677	-0.41197
DPH7	-0.51412	0.16951	-0.62522	0.12742	-0.1111
BMP4	0.014803	0.56001	-0.52374	0.1276	-0.538543
C12orf61	-0.16806	0.3591	-0.52355	0.1276	-0.35549
FXYD6-FXYD2	-1.2987	0.13287	-1.3618	0.1276	-0.0631
PRDM4	0.036878	0.5822	-0.52386	0.1276	-0.560738
TLR1	0.58077	0.87002	-0.52348	0.1276	-1.10425
ZNF816-ZNF321P	-0.34001	0.54191	-1.3629	0.1276	-1.02289
HEATR3	-0.0074724	0.53304	-0.52335	0.12796	-0.515878
NDUFS2	-1.0666	0.0072993	-0.52321	0.12796	0.54339
PRRG3	0.64417	0.79889	-0.52327	0.12796	-1.16744
ZNF696	0.46326	0.97626	-0.52314	0.12796	-0.9864
HIST2H2AA4	-2.9932	0	-2.147	0.12849	0.8462
ISY1-RAB43	-2.2485	0.094258	-2.0931	0.12849	0.1554
LOC100144595	-0.028145	0.50561	-0.52269	0.12849	-0.494545
PLGLB2	-2.1159	0.10348	-2.0279	0.12849	0.088
TMEM17	0.92618	0.45765	1.724	0.12849	0.79782
TMEM56-RWDD3	-1.742	0.20684	-2.1115	0.12849	-0.3695
YIF1A	-0.27279	0.26731	-0.52197	0.12849	-0.24918
ASB6	0.89121	0.49869	1.7227	0.12875	0.83149
CENPN	-0.10993	0.4182	-0.52112	0.12875	-0.41119
FZD10	0.74806	0.67433	1.7224	0.12875	0.97434
HSPB1	0.25926	0.83925	-0.52167	0.12875	-0.78093
NDNL2	-0.51808	0.11002	-0.52154	0.12875	-0.00346
CCSAP	-0.34154	0.21802	-0.5197	0.13047	-0.17816
PDCL3	-0.86474	0.056106	-0.51979	0.13047	0.34495
PLEKHD1	0.49994	0.94844	-0.51979	0.13047	-1.01973
TRMT112	-1.0588	0.0072993	-0.52001	0.13047	0.53879
GSTT2	-0.041332	0.54311	-0.61921	0.131	-0.577878
LOC100129216	-0.076997	0.62958	-1.0497	0.13154	-0.972703
TRIML2	-0.21426	0.31276	-0.51917	0.13188	-0.30491
TRMT61A	0.010905	0.55464	-0.5185	0.13188	-0.529405
UQCR10	-0.1846	0.34439	-0.51884	0.13188	-0.33424
C5AR2	-0.27633	0.26481	-0.51768	0.13203	-0.24135
IER2	0.30313	0.8884	-0.51744	0.13203	-0.82057
ACBD3	0.37713	0.95468	-0.51651	0.13218	-0.89364
DLK1	0.52386	0.92921	-0.51653	0.13218	-1.04039
DTX3L	0.22848	0.80409	1.7147	0.13218	1.48622
PLXNA1	0.4475	0.99098	-0.51648	0.13218	-0.96398
RNPC3	0.84985	0.55212	1.7159	0.13218	0.86605
ZNF436	0.055857	0.60568	-0.51681	0.13218	-0.572667
SORCS3	0.25812	0.83785	-0.51584	0.13333	-0.77396
CHRDL2	1.5009	0.068627	1.7105	0.13386	0.2096
MED19	-0.062337	0.46793	1.71	0.13386	1.77234
CCNF	0.73107	0.69554	1.7089	0.135	0.97783
ANKRD33B	0.11134	0.66819	-0.51431	0.13611	-0.62565
AXL	-0.31258	0.23701	-0.51312	0.13611	-0.20054
C14orf80	-0.17298	0.35382	-0.51351	0.13611	-0.34053
C17orf107	0.12754	0.68776	-0.51304	0.13611	-0.64058
CES4A	0.066014	0.61784	-0.5127	0.13611	-0.578714
CNOT4	0.38714	0.96238	-0.51207	0.13611	-0.89921
DNAJC25	0.034841	0.58127	-0.51149	0.13611	-0.546331
DNMT1	0.63516	0.80826	1.7072	0.13611	1.07204
HDAC9	-0.18775	0.33957	-0.51201	0.13611	-0.32426
ITGA11	0.20275	0.77283	-0.5117	0.13611	-0.71445
NPY2R	-0.33864	0.21802	-0.5123	0.13611	-0.17366
OPRK1	0.27174	0.85334	-0.51172	0.13611	-0.78346
SMURF1	0.2224	0.79824	-0.51132	0.13611	-0.73372
SPATA4	-0.54882	0.098222	-0.51228	0.13611	0.03654
TAF9B	-0.33886	0.21802	-0.51343	0.13611	-0.17457
UQCRC1	-0.13846	0.3864	-0.5119	0.13611	-0.37344
ASUN	-0.11168	0.41702	-0.51072	0.13732	-0.39904
S100A4	0.28937	0.87518	-0.51047	0.13732	-0.79984
ZNF385B	-0.097053	0.43021	-0.50944	0.13783	-0.412387
APOL2	1.0388	0.33838	1.7017	0.13834	0.6629
CKMT1A	0.30214	0.9142	-0.77069	0.13834	-1.07283
ADRA2A	0.68395	0.75069	-0.50896	0.13895	-1.19291
TMEM110-MUSTN1	-0.57098	0.19547	-0.76998	0.13945	-0.199
ZNF232	0.32857	0.91603	1.701	0.13945	1.37243
GMNN	0.11773	0.67559	-0.50848	0.14056	-0.62621
ACN9	-0.54019	0.098222	-0.50825	0.14086	0.03194
CD44	0.41543	0.98613	-0.50838	0.14086	-0.92381
CDRT1	0.18114	0.74857	-0.50838	0.14086	-0.68952
A2ML1	-0.065472	0.46493	-0.50619	0.14128	-0.440718
ADCY10	1.5738	0.05914	1.697	0.14128	0.1232
ASAP3	-0.61707	0.089327	-0.50495	0.14128	0.11212
CENPC	-0.083508	0.55503	-0.76215	0.14128	-0.678642
CHST6	0.74446	0.67806	1.6994	0.14128	0.95494
LAD1	-0.50527	0.11493	-0.50731	0.14128	-0.00204
MYLK2	0.85699	0.54333	1.6982	0.14128	0.84121
MYRIP	0.38107	0.9582	-0.50483	0.14128	-0.8859
RBBP4	-0.5258	0.10377	-0.50556	0.14128	0.02024
RBM45	0.17541	0.74076	-0.50633	0.14128	-0.68174
SLAMF8	-0.098148	0.42921	-0.50566	0.14128	-0.407512
TFPT	-0.7532	0.067061	-0.50507	0.14128	0.24813
ZFAND5	-0.175	0.35189	-0.50513	0.14128	-0.33013
CRTAC1	-0.09903	0.42812	-0.50417	0.14305	-0.40514
PAGE2B	-1.2888	0.070117	-1.0172	0.14364	0.2716
C9orf139	-0.11734	0.41086	-0.50362	0.14403	-0.38628
NOS2	-0.62601	0.088058	-0.50345	0.14403	0.12256
CHEK1	-0.33975	0.21802	-0.5006	0.14461	-0.16085
DCP1B	0.42373	0.99159	-0.50059	0.14461	-0.92432
DNAJC13	0.19111	0.75939	-0.50221	0.14461	-0.69332
HAUS6	0.41081	0.98161	-0.50112	0.14461	-0.91193
PIEZO1	0.21951	0.79525	-0.50185	0.14461	-0.72136
PPARD	0.084824	0.63638	-0.50137	0.14461	-0.586194
RCOR3	-0.62113	0.088548	-0.5007	0.14461	0.12043
ZAP70	-0.23031	0.30044	-0.50279	0.14461	-0.27248
ZNF83	-0.18386	0.34439	-0.50033	0.14519	-0.31647
C8orf47	0.0080764	0.55136	-0.50018	0.14576	-0.508256
CDC42SE1	-0.704	0.070968	-0.49979	0.14576	0.20421
DEGS2	-0.7599	0.063525	-0.49997	0.14576	0.25993
EXOSC6	0.090928	0.64367	-0.50007	0.14576	-0.590998
ISOC2	-0.6075	0.092634	-0.50006	0.14576	0.10744
TIGD6	0.3406	0.92625	1.6921	0.14576	1.3515
OR2J2	0.10131	0.65909	-0.49934	0.14624	-0.60065
SOX3	0.79857	0.61512	-0.49926	0.14682	-1.29783
ITCH	1.5776	0.057851	1.691	0.1473	0.1134
NCR1	1.1595	0.24365	1.69	0.1473	0.5305
ENTPD3	1.4485	0.080263	1.6897	0.14767	0.2412
FAM110A	0.44142	0.99543	1.689	0.14767	1.24758
KARS	-1.0185	0.019108	-0.49813	0.14825	0.52037
CHIC2	0.42437	0.99207	-0.49741	0.14939	-0.92178
RASGRP3	0.24483	0.82237	-0.49732	0.14939	-0.74215
SAFB	0.76438	0.65345	-0.49711	0.14997	-1.26149
ELMSAN1	0.00084185	0.54269	-0.49627	0.15034	-0.497112
WDR53	0.12859	0.68876	-0.49635	0.15034	-0.62494
ZSWIM2	0.97316	0.40711	1.6857	0.15034	0.71254
ALS2CR11	-0.078034	0.45252	-0.49571	0.15117	-0.417676
ANAPC10	-0.26478	0.27128	-0.4956	0.15117	-0.23082
EXOC6B	0.4974	0.95061	-0.49557	0.15117	-0.99297
RGPD1	-0.044232	0.48629	-0.49542	0.15117	-0.451188
SYPL1	0.39811	0.9702	-0.49572	0.15117	-0.89383
GABRR2	0.025602	0.56956	-0.4952	0.15154	-0.520802
GCNT7	-0.25896	0.27563	-0.49524	0.15154	-0.23628
SRP9	-0.46946	0.13046	-0.49532	0.15154	-0.02586
CEP41	0.98706	0.39125	1.6845	0.1519	0.69744
SNRPA	-0.84734	0.057851	-0.49484	0.1519	0.3525
TLR9	1.0412	0.33689	1.6847	0.1519	0.6435
NDUFAF2	0.13886	0.69825	-0.49443	0.15246	-0.63329
AASDH	-0.26898	0.26897	-0.49291	0.15248	-0.22393
CCDC59	-0.0098218	0.53036	-0.49236	0.15248	-0.482538
CSTF3	-0.70209	0.074485	-0.49239	0.15248	0.2097
GCFC2	-0.36413	0.20667	-0.49391	0.15248	-0.12978
KCTD19	-0.071601	0.45896	-0.49392	0.15248	-0.422319
KLF6	0.4106	0.98145	-0.49174	0.15248	-0.90234
NUP62	0.28631	0.87087	-0.49361	0.15248	-0.77992
OSBP2	-0.14152	0.38258	-0.49336	0.15248	-0.35184
RPS6KA4	0.26626	0.84751	-0.49312	0.15248	-0.75938
TECR	0.11273	0.66995	-0.49347	0.15248	-0.6062
UBALD1	0.012632	0.55741	-0.49301	0.15248	-0.505642
UCMA	0.53491	0.91786	-0.49362	0.15248	-1.02853
WDR93	-0.53012	0.10348	-0.49211	0.15248	0.03801
ARL4C	-0.45046	0.15311	-0.49122	0.15273	-0.04076
GEMIN5	-0.23878	0.29353	-0.49131	0.15273	-0.25253
ZNF709	0.10731	0.66454	-0.4911	0.15273	-0.59841
AMACR	0.97806	0.40015	1.6785	0.15279	0.70044
BEND3	0.74206	0.6821	1.6787	0.15279	0.93664
CMPK1	-0.48774	0.12259	-0.49032	0.15279	-0.00258
LGALS12	-0.79349	0.060827	-0.48999	0.15279	0.3035
MYOM1	-0.20922	0.31847	-0.4902	0.15279	-0.28098
YBEY	-0.18577	0.34206	-0.49033	0.15279	-0.30456
PWP2	-0.3193	0.23004	-0.48971	0.15314	-0.17041
BBIP1	0.0022534	0.54436	1.677	0.15349	1.67475
TBL1Y	0.63913	0.80409	1.6768	0.15349	1.03767
ZC3H7A	0.84094	0.563	1.6767	0.15349	0.83576
AQP5	-0.20833	0.31995	-0.48879	0.154	-0.28046
ASGR2	-0.13985	0.38417	-0.48876	0.154	-0.34891
C2orf71	1.0652	0.31427	-0.4881	0.154	-1.5533
CYP2S1	0.21455	0.7888	-0.48874	0.154	-0.70329
PNMAL2	0.10365	0.66097	-0.4874	0.154	-0.59105
RPL14	0.10006	0.65712	-0.48744	0.154	-0.5875
TMEM233	-0.49497	0.12037	-0.48912	0.154	0.00585
HRH4	0.43667	0.99903	1.6759	0.15455	1.23923
PDSS2	-0.4957	0.11946	-0.48718	0.15499	0.00852
AP1S1	0.16317	0.72634	-0.48617	0.15524	-0.64934
GNRH1	-0.22252	0.30613	-0.48613	0.15524	-0.26361
GPR63	0.044299	0.5925	-0.48646	0.15524	-0.530759
NGRN	0.21554	0.7903	-0.48625	0.15524	-0.70179
FGF8	-0.042789	0.48668	-0.48539	0.15528	-0.442601
KLF5	-0.3176	0.23262	-0.48599	0.15528	-0.16839
MED7	-0.14175	0.38181	-0.48576	0.15528	-0.34401
PLSCR3	0.33652	0.92162	-0.48564	0.15528	-0.82216
TRPC4AP	0.10161	0.65976	-0.48596	0.15528	-0.58757
TXNL1	0.49509	0.95185	-0.48542	0.15528	-0.98051
HSD17B3	-0.34815	0.21364	-0.48519	0.15573	-0.13704
INTS10	0.034388	0.58088	-0.485	0.15573	-0.519388
AKT3	0.16388	0.72635	-0.4844	0.15671	-0.64828
KIAA1324L	0.40093	0.97203	1.6749	0.15671	1.27397
KIF5A	0.88737	0.50333	1.6736	0.15725	0.78623
NLGN4Y	-0.038508	0.49184	-0.4831	0.15749	-0.444592
SCAMP3	0.54165	0.91101	-0.48319	0.15749	-1.02484
SMC2	-0.47353	0.12891	-0.48301	0.15749	-0.00948
TMEM223	0.6829	0.75149	-0.48311	0.15749	-1.16601
GP5	0.84524	0.55887	1.673	0.15783	0.82776
SLC30A7	0.57343	0.87829	-0.48287	0.15783	-1.0563
SSU72	-0.088021	0.43957	-0.48279	0.15783	-0.394769
COQ4	-0.65566	0.080263	-0.48215	0.15806	0.17351
HS6ST3	0.070529	0.62099	-0.48216	0.15806	-0.552689
SDCBP	-0.18809	0.33883	-0.48265	0.15806	-0.29456
TMA7	-0.66632	0.075843	-0.48204	0.15806	0.18428
CACNG6	0.03544	0.58178	-0.48081	0.1585	-0.51625
JUN	-0.43993	0.1578	-0.4815	0.1585	-0.04157
CLPSL2	0.068947	0.62004	-0.48075	0.15883	-0.549697
TNIP2	0.5827	0.86747	1.6716	0.15883	1.0889
TRIM42	0.62615	0.81892	1.6715	0.15883	1.04535
C10orf95	-0.68286	0.075843	-0.48067	0.15926	0.20219
YJEFN3	-0.458	0.1461	-0.48069	0.15926	-0.02269
PRSS58	0.75141	0.67022	-0.48013	0.1598	-1.23154
ANKRD54	0.77528	0.6391	1.6692	0.16028	0.89392
ARR3	-0.17611	0.35107	-0.4786	0.16028	-0.30249
BICD1	0.13587	0.69554	-0.479	0.16028	-0.61487
CDK5	0.19372	0.76325	-0.47889	0.16028	-0.67261
GDAP1	-0.15309	0.37226	-0.47885	0.16028	-0.32576
KRTAP12-1	0.014714	0.55999	-0.47919	0.16028	-0.493904
NDST2	0.29027	0.87635	-0.47867	0.16028	-0.76894
OR4X2	0.70326	0.72635	1.6677	0.16028	0.96444
RASA2	-0.58377	0.096565	-0.47913	0.16028	0.10464
SPANXN3	0.41114	0.98201	1.668	0.16028	1.25686
SPPL2B	1.0724	0.30846	1.6677	0.16028	0.5953
TIPIN	0.10356	0.66097	-0.47862	0.16028	-0.58218
C19orf52	0.042265	0.58981	-0.47819	0.1603	-0.520455
EMP2	0.11215	0.66965	1.6662	0.1603	1.55405
LOC149373	-0.027398	0.506	-0.47853	0.1603	-0.451132
PRPF31	-0.67659	0.075843	-0.47849	0.1603	0.1981
RCVRN	-0.028886	0.50502	-0.47851	0.1603	-0.449624
METTL25	-0.0069963	0.53434	-0.4776	0.16073	-0.470604
PSMA3	-0.43103	0.1637	-0.47812	0.16073	-0.04709
DMRT3	0.22556	0.80027	-0.47711	0.16125	-0.70267
NMD3	-0.59467	0.09499	-0.47683	0.16157	0.11784
SCFD1	0.57711	0.8742	-0.47669	0.16157	-1.0538
SLC1A4	0.47264	0.96784	-0.4767	0.16157	-0.94934
AFF4	1.0633	0.31608	1.6618	0.16172	0.5985
BARD1	0.39423	0.96725	-0.46956	0.16172	-0.86379
BTBD7	0.0040453	0.54662	-0.46883	0.16172	-0.472875
C12orf79	-0.36033	0.20901	-0.47214	0.16172	-0.11181
C19orf57	-0.93661	0.038462	-0.47138	0.16172	0.46523
DCPS	-0.84019	0.057851	-0.47273	0.16172	0.36746
EIF2AK1	-0.2629	0.27193	-0.47343	0.16172	-0.21053
EIF2B5	-0.89575	0.047445	-0.46687	0.16172	0.42888
IGSF8	-0.15009	0.37525	-0.47146	0.16172	-0.32137
IL19	-0.75554	0.066937	-0.46959	0.16172	0.28595
KLF16	-1.4385	0	-0.47321	0.16172	0.96529
KRT19	0.21968	0.79531	-0.47308	0.16172	-0.69276
KRTAP10-4	0.49856	0.9497	-0.47616	0.16172	-0.97472
LPL	-0.48253	0.12634	-0.46967	0.16172	0.01286
LRFN3	-0.026457	0.50672	-0.47031	0.16172	-0.443853
MECOM	0.53383	0.91842	-0.46873	0.16172	-1.00256
MGST3	0.4442	0.9934	-0.46888	0.16172	-0.91308
MRPL53	-0.34422	0.21631	-0.47022	0.16172	-0.126
MS4A1	0.020116	0.56432	-0.47246	0.16172	-0.492576
NDUFAF5	-0.31966	0.23004	-0.47535	0.16172	-0.15569
NIPBL	0.15455	0.71714	-0.47253	0.16172	-0.62708
NSMCE2	-0.40025	0.17997	-0.47382	0.16172	-0.07357
OR2D2	-0.5042	0.1155	-0.46732	0.16172	0.03688
ORAOV1	-0.743	0.070117	-0.47435	0.16172	0.26865
OTOS	-0.28727	0.25554	-0.46721	0.16172	-0.17994
PIK3C3	-0.1608	0.36489	-0.47283	0.16172	-0.31203
PNISR	0.12636	0.68522	-0.47237	0.16172	-0.59873
PTPRM	-0.089986	0.4363	-0.46739	0.16172	-0.377404
RANBP9	0.51663	0.93519	-0.47096	0.16172	-0.98759
SLC10A1	-0.46564	0.13287	-0.47213	0.16172	-0.00649
SLC39A6	0.19426	0.76347	-0.47405	0.16172	-0.66831
SLC5A3	-1.1378	0.0072993	-0.46778	0.16172	0.67002
SLC9B1	-0.086047	0.44167	-0.47169	0.16172	-0.385643
SMAD2	0.18527	0.75183	-0.46819	0.16172	-0.65346
SON	-0.68235	0.075843	-0.47255	0.16172	0.2098
SRL	-0.10985	0.41848	-0.4709	0.16172	-0.36105
STARD8	-0.13478	0.39125	-0.4747	0.16172	-0.33992
TPT1	0.32444	0.91101	-0.46785	0.16172	-0.79229
TRIP10	-0.35041	0.21216	-0.4764	0.16172	-0.12599
USP17L5	-3.8057	0	-1.8914	0.16172	1.9143
VPS39	0.74044	0.6839	-0.47025	0.16172	-1.21069
ZNF585A	-0.52701	0.10348	-0.47191	0.16172	0.0551
C16orf3	0.60652	0.84152	-0.46553	0.16324	-1.07205
MRPL10	-0.52338	0.10844	-0.46589	0.16324	0.05749
PDZD4	-0.85359	0.057851	-0.46642	0.16324	0.38717
CDK20	-0.66128	0.077455	-0.46502	0.16325	0.19626
NOTCH4	0.47023	0.9702	-0.46541	0.16325	-0.93564
SCN4B	0.31276	0.89991	-0.46507	0.16325	-0.77783
TCTE1	-0.018036	0.51885	-0.46519	0.16325	-0.447154
U2SURP	-0.55692	0.098022	-0.46478	0.16325	0.09214
CIDEB	-0.7371	0.070117	-0.46443	0.16346	0.27267
MFSD6	-0.29442	0.25123	-0.46434	0.16346	-0.16992
NIPAL1	0.45816	0.98155	1.6594	0.16346	1.20124
OR52I1	1.374	0.10197	1.6586	0.16346	0.2846
RCCD1	0.41845	0.98867	-0.46402	0.16377	-0.88247
WDR4	-0.43227	0.16192	-0.46406	0.16377	-0.03179
ACOX1	0.2896	0.87549	-0.46374	0.16407	-0.75334
EIF2B2	-0.20939	0.31828	-0.46395	0.16407	-0.25456
SPATA31A7	1.02	0.63104	2.3845	0.16407	1.3645
CARD9	-0.085639	0.44244	-0.46316	0.16507	-0.377521
CCDC23	0.47937	0.96354	-0.46318	0.16507	-0.94255
APH1A	-0.34769	0.21385	-0.46248	0.16518	-0.11479
ATP2B4	0.0040045	0.54661	-0.46262	0.16518	-0.466624
BRI3	-0.4584	0.14558	-0.46243	0.16518	-0.00403
C6orf203	0.22688	0.80203	-0.46224	0.16518	-0.68912
NIPSNAP1	-0.55321	0.098222	-0.46258	0.16518	0.09063
FKRP	0.39991	0.97096	1.6542	0.16557	1.25429
HBS1L	-0.288	0.25442	-0.46154	0.16587	-0.17354
TTC32	0.26067	0.84152	-0.46112	0.16587	-0.72179
ZFC3H1	0.46729	0.97209	-0.46132	0.16587	-0.92861
CBWD1	-0.75712	0.11493	-0.70065	0.16637	0.05647
AHCY	-0.70483	0.070968	-0.46017	0.16696	0.24466
CPT1C	0.35254	0.93775	-0.45991	0.16696	-0.81245
SREK1IP1	-0.42589	0.16848	-0.46026	0.16696	-0.03437
USP31	-0.16139	0.36396	-0.46045	0.16696	-0.29906
WBP4	-0.39893	0.18217	-0.46019	0.16696	-0.06126
CCDC58	0.19032	0.75803	-0.45941	0.16726	-0.64973
NDUFB4	-0.37804	0.19753	-0.45978	0.16726	-0.08174
TSTD2	0.5569	0.89584	-0.45922	0.16726	-1.01612
ADD2	0.044806	0.59265	-0.4581	0.16833	-0.502906
BNIPL	-0.26113	0.2739	-0.4583	0.16833	-0.19717
CARHSP1	0.56924	0.88243	-0.45764	0.16833	-1.02688
FAIM2	0.13597	0.69554	-0.45842	0.16833	-0.59439
RGMA	-0.51488	0.11053	-0.45846	0.16833	0.05642
SYT3	-0.29339	0.25173	-0.45841	0.16833	-0.16502
ZNF552	0.018708	0.56291	-0.45887	0.16833	-0.477578
CELF2	0.17189	0.73669	-0.45756	0.16882	-0.62945
ANXA7	0.19078	0.75853	-0.45586	0.16995	-0.64664
CCHCR1	-0.11041	0.41736	-0.45568	0.16995	-0.34527
CLEC4A	-0.27434	0.26638	-0.45336	0.16995	-0.17902
CUTA	0.044581	0.59265	-0.45316	0.16995	-0.497741
FBXO16	0.42091	0.99093	-0.45327	0.16995	-0.87418
GPR75	-0.37411	0.19884	-0.45355	0.16995	-0.07944
GPRASP1	0.1579	0.7212	-0.45485	0.16995	-0.61275
HVCN1	-0.032895	0.50014	-0.45185	0.16995	-0.418955
MBD3	-0.00086201	0.54152	-0.45208	0.16995	-0.451218
MPP5	-0.062029	0.46799	-0.45206	0.16995	-0.390031
NDUFAF6	-0.063225	0.46727	-0.45226	0.16995	-0.389035
OR6Y1	-0.31321	0.23653	-0.4555	0.16995	-0.14229
PLXDC1	0.30105	0.88625	-0.45414	0.16995	-0.75519
POLR2M	-0.44005	0.1578	-0.45546	0.16995	-0.01541
PRDM5	-0.75956	0.063525	-0.45456	0.16995	0.305
SAMD12	-0.66851	0.075843	-0.45293	0.16995	0.21558
SYT9	-0.062663	0.46793	-0.45294	0.16995	-0.390277
TUBA1A	0.53805	0.91539	1.6478	0.16995	1.10975
WNK1	0.039153	0.58587	-0.45182	0.16995	-0.490973
ZNF140	-0.6968	0.075843	-0.45444	0.16995	0.24236
ZNF682	-1.0869	0.0072993	-0.45431	0.16995	0.63259
HNRNPU	-0.44226	0.15661	-0.44958	0.1712	-0.00732
NDC1	-1.6522	0	-0.449	0.1712	1.2032
OR7A5	0.48949	0.95632	-0.44986	0.1712	-0.93935
RNF141	0.31433	0.90158	-0.45028	0.1712	-0.76461
C19orf59	-0.25846	0.27607	-0.4489	0.17128	-0.19044
FEN1	-0.54653	0.098222	-0.44857	0.17128	0.09796
KPTN	0.56687	0.88454	-0.4487	0.17128	-1.01557
TMPRSS3	-0.082724	0.44568	-0.44874	0.17128	-0.366016
VEGFA	0.35056	0.93589	-0.44878	0.17128	-0.79934
CEP57L1	-0.13154	0.39306	-0.44828	0.17176	-0.31674
CTAGE4	0.32151	0.90905	-0.44767	0.17194	-0.76918
PHKA2	0.29314	0.87844	-0.44802	0.17194	-0.74116
PPP1R9A	0.42118	0.99093	-0.44784	0.17194	-0.86902
PDPN	-0.12252	0.40593	-0.44689	0.17231	-0.32437
TACR2	-0.37778	0.19753	-0.44684	0.17231	-0.06906
ATP5G2	-0.31741	0.23318	-0.44562	0.17295	-0.12821
CAMK1D	0.81496	0.59352	-0.44553	0.17295	-1.26049
CBX3	-0.22993	0.30044	-0.44548	0.17295	-0.21555
FNBP1L	-0.54352	0.098222	-0.44653	0.17295	0.09699
GJA4	-0.32012	0.22947	-0.44609	0.17295	-0.12597
KCNA7	-0.53803	0.10008	-0.44553	0.17295	0.0925
LIM2	0.35237	0.93771	1.6446	0.17295	1.29223
LRRC26	-0.02752	0.506	-0.44596	0.17295	-0.41844
UBXN11	-0.33835	0.21821	-0.44636	0.17295	-0.10801
ZNF106	-0.59337	0.09499	-0.44579	0.17295	0.14758
CBWD2	0.75277	0.81836	-1.2357	0.1752	-1.98847
FUNDC1	0.36058	0.94314	-0.44442	0.1752	-0.805
CFH	-0.3735	0.19884	-0.44211	0.17554	-0.06861
HEBP2	0.30384	0.88884	-0.44223	0.17554	-0.74607
MORN2	0.35983	0.94233	-0.44365	0.17554	-0.80348
NOTCH2NL	0.14454	0.70543	-0.44266	0.17554	-0.5872
POMK	0.13212	0.69185	-0.44232	0.17554	-0.57444
RBM19	-0.036665	0.49424	-0.44342	0.17554	-0.406755
SEH1L	0.030523	0.57591	-0.44305	0.17554	-0.473573
SLC45A4	-0.8155	0.05914	-0.44182	0.176	0.37368
FOCAD	-0.49517	0.11983	-0.4412	0.17607	0.05397
RGPD4	1.3768	0.14312	-0.52678	0.17607	-1.90358
TMEM238	-1.6351	0	-0.44147	0.17607	1.19363
B4GALNT3	-0.043907	0.48629	-0.4404	0.1769	-0.396493
MYO1A	-0.7974	0.060827	-0.44099	0.1769	0.35641
STAM2	-0.71741	0.070117	-0.44004	0.1769	0.27737
ADAMTS18	1.0679	0.31167	-0.43834	0.17713	-1.50624
LPIN1	-0.28854	0.25427	-0.4391	0.17713	-0.15056
MATN2	0.31631	0.90355	-0.43882	0.17713	-0.75513
MFAP5	-0.21972	0.30806	-0.43841	0.17713	-0.21869
OR6F1	-0.18522	0.34258	-0.43838	0.17713	-0.25316
PRSS21	0.63553	0.80777	-0.43959	0.17713	-1.07512
RAP2B	-0.41361	0.17188	-0.43953	0.17713	-0.02592
SLC18A2	-0.36477	0.20496	-0.43973	0.17713	-0.07496
TTC9B	-0.20444	0.32422	-0.43896	0.17713	-0.23452
AKIP1	-0.70983	0.070117	-0.43789	0.17805	0.27194
PRKAG1	-0.038029	0.49303	-0.4379	0.17805	-0.399871
C1orf226	0.27236	0.85455	1.6381	0.17821	1.36574
CPSF3	-0.33033	0.22239	-0.43737	0.17821	-0.10704
PRRT1	0.57882	0.87249	1.6385	0.17821	1.05968
ZBTB25	0.38172	0.95847	-0.43749	0.17821	-0.81921
BOP1	-0.070753	0.45956	-0.43559	0.17833	-0.364837
CCDC30	-0.63595	0.08642	-0.43694	0.17833	0.19901
DIRAS1	0.34431	0.93077	-0.43584	0.17833	-0.78015
FBL	-1.023	0.019108	-0.43549	0.17833	0.58751
KDM4A	0.38637	0.9619	-0.43549	0.17833	-0.82186
KLHL26	-0.067694	0.46282	-0.43554	0.17833	-0.367846
PSMB6	-0.0051374	0.53787	-0.43692	0.17833	-0.431783
TTR	-0.15848	0.36687	-0.43526	0.17833	-0.27678
ASTN2	0.069036	0.62004	-0.42957	0.17871	-0.498606
CAPS2	-0.71112	0.070117	-0.42889	0.17871	0.28223
CCDC172	-0.61095	0.092031	-0.42965	0.17871	0.1813
CD226	-0.52137	0.10958	-0.42889	0.17871	0.09248
CECR5	-0.15856	0.36687	-0.42814	0.17871	-0.26958
CLYBL	0.095262	0.64872	-0.43023	0.17871	-0.525492
COLEC12	0.36271	0.94451	-0.43112	0.17871	-0.79383
CTCF	-0.54318	0.098222	-0.42817	0.17871	0.11501
DHFRL1	0.33793	0.92315	-0.43209	0.17871	-0.77002
DTX2	-0.074494	0.45638	-0.43299	0.17871	-0.358496
FKBP6	-0.11263	0.41547	-0.43091	0.17871	-0.31828
FOXD4L1	0.088971	0.64152	-0.43159	0.17871	-0.520561
GTPBP4	-1.2795	0	-0.43162	0.17871	0.84788
IFITM10	-0.35037	0.21216	-0.43423	0.17871	-0.08386
IL22RA2	0.39779	0.9702	-0.43318	0.17871	-0.83097
IRX3	0.24553	0.8228	-0.43292	0.17871	-0.67845
KRBOX4	-0.3312	0.22111	-0.43309	0.17871	-0.10189
LRRIQ4	-0.84171	0.057851	-0.42985	0.17871	0.41186
LSM2	-0.12385	0.40425	-0.42863	0.17871	-0.30478
LYRM4	0.28721	0.87227	-0.42817	0.17871	-0.71538
MAFG	0.6922	0.74076	1.6364	0.17871	0.9442
MRPL27	-0.83649	0.057851	-0.42895	0.17871	0.40754
MRPS9	0.10294	0.72923	-0.67591	0.17871	-0.77885
NAA30	-0.17664	0.35098	-0.43113	0.17871	-0.25449
OR56A4	0.83994	0.56398	-0.42813	0.17871	-1.26807
PDYN	-0.0016002	0.54082	-0.42976	0.17871	-0.42816
PPARG	0.10196	0.66023	-0.43058	0.17871	-0.53254
RAB12	0.13266	0.69219	-0.4313	0.17871	-0.56396
RCN3	-0.092485	0.43291	-0.42883	0.17871	-0.336345
SEC11C	0.81366	0.59523	-0.42833	0.17871	-1.24199
SF3A2	-0.59822	0.09458	-0.43066	0.17871	0.16756
SH2D5	0.076857	0.62676	-0.42945	0.17871	-0.506307
SPAG5	-0.39725	0.18217	-0.42907	0.17871	-0.03182
TMEM179	0.16206	0.72579	-0.43296	0.17871	-0.59502
TMEM31	-0.87685	0.054608	-0.42825	0.17871	0.4486
YY2	0.69375	0.73836	-0.42805	0.17871	-1.1218
ZFX	0.13311	0.69219	-0.43326	0.17871	-0.56637
ZNF229	-0.2205	0.30715	-0.43049	0.17871	-0.20999
ZNF326	0.3611	0.94383	-0.43297	0.17871	-0.79407
ITPA	0.55736	0.89459	1.6326	0.18078	1.07524
BTG2	0.29427	0.87977	-0.42771	0.18138	-0.72198
MAPRE3	0.40832	0.97942	-0.42715	0.18138	-0.83547
ST8SIA6	0.47194	0.96832	-0.42695	0.18138	-0.89889
ZNF845	-0.17731	0.35058	-0.42751	0.18138	-0.2502
AK5	-0.047841	0.483	-0.42489	0.18172	-0.377049
DPY30	-0.14494	0.37975	-0.42433	0.18172	-0.27939
EIF2B4	-0.53921	0.099662	-0.4248	0.18172	0.11441
FDX1	-0.64431	0.085603	-0.42596	0.18172	0.21835
GCLM	0.56847	0.88331	-0.42488	0.18172	-0.99335
IL37	-0.056153	0.47544	-0.42494	0.18172	-0.368787
KRTAP5-11	0.061481	0.61378	-0.42508	0.18172	-0.486561
MUC15	-0.020607	0.51473	-0.42511	0.18172	-0.404503
PFN3	-0.1235	0.40425	-0.42396	0.18172	-0.30046
PTCRA	0.32937	0.91669	1.6304	0.18172	1.30103
TCEAL1	-0.33816	0.21821	-0.42449	0.18172	-0.08633
TTC17	0.12959	0.68976	-0.42582	0.18172	-0.55541
ZC2HC1B	0.20606	0.77772	-0.42686	0.18172	-0.63292
C6orf52	0.52868	0.92315	-0.42238	0.18206	-0.95106
CCDC25	-0.097794	0.42962	-0.42274	0.18206	-0.324946
COL4A2	0.4217	0.99099	-0.42184	0.18206	-0.84354
EPB41L3	0.56154	0.89017	-0.42281	0.18206	-0.98435
FAM219A	0.5883	0.86037	1.6297	0.18206	1.0414
FANK1	-0.084321	0.44298	-0.42343	0.18206	-0.339109
FAXDC2	0.29496	0.88036	-0.42231	0.18206	-0.71727
GLYATL1	1.0723	0.30846	1.6289	0.18206	0.5566
MPV17	-0.043899	0.48629	-0.42371	0.18206	-0.379811
PIK3CB	0.15181	0.71426	-0.42279	0.18206	-0.5746
RBM4	-1.6445	0.019108	-0.91026	0.18206	0.73424
RRS1	-0.93033	0.042194	-0.42304	0.18206	0.50729
SERPINA11	0.15401	0.71694	-0.42315	0.18206	-0.57716
BTBD6	0.091708	0.64413	-0.42171	0.18225	-0.513418
FBRSL1	-0.32477	0.22654	-0.42117	0.18225	-0.0964
GH1	-0.63955	0.08625	-0.42105	0.18225	0.2185
GOLGA5	0.7397	0.68525	1.6272	0.18225	0.8875
IFITM1	-0.10039	0.42622	-0.42123	0.18225	-0.32084
MFRP	0.19911	0.76945	-0.42104	0.18225	-0.62015
STAT2	-0.21743	0.3093	-0.4212	0.18225	-0.20377
ZNF259	-0.0045609	0.53816	-0.42132	0.18225	-0.416759
CXorf57	0.34951	0.93466	-0.42028	0.1823	-0.76979
GRASP	-0.22389	0.30484	-0.42069	0.1823	-0.1968
REG4	0.41844	0.98867	1.6256	0.1823	1.20716
TMEM243	-0.28534	0.2575	-0.42085	0.1823	-0.13551
BCL3	-0.12897	0.39596	-0.41865	0.18311	-0.28968
C11orf54	-0.11069	0.41735	-0.41884	0.18311	-0.30815
CD72	-0.21317	0.31349	-0.41796	0.18311	-0.20479
CIZ1	-0.45631	0.14801	-0.41787	0.18311	0.03844
IKZF3	-0.2981	0.25117	-0.41747	0.18311	-0.11937
IMPDH2	0.23411	0.81009	-0.41758	0.18311	-0.65169
KANK1	0.054772	0.6047	-0.41758	0.18311	-0.472352
LMO7	-0.32142	0.22823	-0.41973	0.18311	-0.09831
MYH14	-0.21684	0.30978	-0.41801	0.18311	-0.20117
NEU3	0.016233	0.56042	-0.41768	0.18311	-0.433913
NXF5	0.83737	0.56662	-0.41895	0.18311	-1.25632
PRAMEF2	0.67016	0.76771	-0.41877	0.18311	-1.08893
SLC6A15	0.90262	0.48345	1.6243	0.18311	0.72168
TOMM20L	-0.21743	0.3093	-0.41958	0.18311	-0.20215
TRA2A	0.47666	0.96559	-0.41719	0.18311	-0.89385
FECH	-0.021415	0.51282	-0.41659	0.18344	-0.395175
UGT2B10	-0.40181	0.23489	-0.51177	0.18344	-0.10996
SPATA8	0.39348	0.9671	-0.41603	0.18462	-0.80951
CIR1	0.11027	0.66703	-0.41578	0.18476	-0.52605
PCDHB11	0.45621	0.98245	-0.41538	0.18476	-0.87159
THEM5	0.68424	0.75054	-0.41556	0.18476	-1.0998
TMC8	-0.75719	0.063525	-0.41524	0.18476	0.34195
ATP6V1E2	-0.39212	0.18531	-0.41485	0.1849	-0.02273
COX14	0.22638	0.80184	1.6217	0.1849	1.39532
SAMD1	0.77481	0.63943	1.6214	0.1849	0.84659
SSH3	0.89902	0.48691	1.6218	0.1849	0.72278
SAMD5	0.96501	0.41702	1.6201	0.18617	0.65509
SLC35A2	0.34149	0.92799	1.6201	0.18617	1.27861
TOX2	-0.12468	0.40343	-0.41375	0.1863	-0.28907
PKMYT1	-0.3086	0.24142	-0.41322	0.18663	-0.10462
PTGER2	-0.37822	0.19697	-0.41292	0.18663	-0.0347
NOMO1	0.047554	0.63049	-0.50443	0.18756	-0.551984
ADSSL1	1.0026	0.37345	1.6186	0.18782	0.616
ANKS6	0.10532	0.66338	-0.41215	0.18782	-0.51747
DEFB123	-0.02487	0.50825	-0.41183	0.18782	-0.38696
HINFP	-0.48938	0.12259	-0.41169	0.18782	0.07769
PARP2	-0.56509	0.096565	-0.41207	0.18782	0.15302
PSD4	0.24536	0.8228	-0.41201	0.18782	-0.65737
STIL	0.14201	0.70178	-0.41259	0.18782	-0.5546
ZHX1	-0.19855	0.3303	-0.41162	0.18782	-0.21307
C20orf195	0.38259	0.95937	-0.41101	0.18807	-0.7936
CCL5	0.99792	0.37836	1.6178	0.18807	0.61988
CPNE8	0.24283	0.88474	-0.89024	0.18807	-1.13307
HBA1	-0.37668	0.1979	-0.40929	0.18807	-0.03261
HDHD1	0.015031	0.56001	-0.40901	0.18807	-0.424041
HYOU1	-0.34307	0.21631	-0.40881	0.18807	-0.06574
IFNA14	-0.1782	0.34879	-0.4101	0.18807	-0.2319
KCNS3	-0.074297	0.45686	-0.41068	0.18807	-0.336383
LEPR	-0.02537	0.50785	-0.41033	0.18807	-0.38496
MSMO1	0.83446	0.56978	-0.40837	0.18807	-1.24283
MTRF1	-0.70665	0.070968	-0.40855	0.18807	0.2981
NCF1	-0.22966	0.30044	-0.41129	0.18807	-0.18163
NTS	-0.046918	0.48345	-0.41002	0.18807	-0.363102
ODF1	0.82699	0.58027	1.6183	0.18807	0.79131
PAQR9	-0.50564	0.11493	-0.40821	0.18807	0.09743
PTPRC	0.45969	0.97992	-0.40922	0.18807	-0.86891
RAB6B	-0.20844	0.31962	-0.40898	0.18807	-0.20054
SLC1A3	0.14299	0.70295	-0.40953	0.18807	-0.55252
SLFN5	0.019062	0.56313	-0.40846	0.18807	-0.427522
SRGAP1	1.137	0.26079	1.6179	0.18807	0.4809
WDFY3	-0.37091	0.20009	-0.41046	0.18807	-0.03955
ZNF33B	0.2652	0.84643	-0.41033	0.18807	-0.67553
ATP6AP1	-1.4883	0	-0.40661	0.18842	1.08169
ITGBL1	0.08768	0.63995	-0.40682	0.18842	-0.4945
NDUFV1	-0.31101	0.23912	-0.40667	0.18842	-0.09566
PIGA	0.59574	0.85306	-0.40674	0.18842	-1.00248
TTC30A	0.088351	0.64038	-0.40719	0.18842	-0.495541
UGT8	-0.18796	0.33912	-0.40726	0.18842	-0.2193
USP10	-0.39202	0.18531	-0.40776	0.18842	-0.01574
BMI1	-0.32487	0.22654	-0.40615	0.18855	-0.08128
CCSER1	-0.54	0.098222	-0.40594	0.18855	0.13406
MAPK14	0.48258	0.96187	1.6168	0.18855	1.13422
SLC38A11	-0.96351	0.032558	-0.40599	0.18855	0.55752
HRASLS2	0.46487	0.97449	-0.40547	0.18886	-0.87034
HSP90B1	0.32411	0.911	-0.40515	0.18886	-0.72926
CLN5	-0.14178	0.38181	-0.40479	0.18898	-0.26301
TINAG	0.43847	0.99694	-0.40473	0.18898	-0.8432
ZNF805	0.38419	0.96066	-0.40493	0.18898	-0.78912
FAM9B	1.1198	0.27152	1.6143	0.1892	0.4945
LHX1	0.0073666	0.55066	1.6151	0.1892	1.60773
PRIM1	0.076494	0.62624	-0.40457	0.1892	-0.481064
CASP9	-0.49479	0.12074	-0.40403	0.18933	0.09076
CHERP	-0.23031	0.30044	-0.40398	0.18933	-0.17367
PXK	-0.33749	0.21848	-0.40414	0.18933	-0.06665
TMEM258	-0.73343	0.070117	-0.40412	0.18933	0.32931
MSANTD2	0.53119	0.92028	1.6129	0.18973	1.08171
CCNJ	0.039612	0.58649	-0.40267	0.19026	-0.442282
CDYL	1.1455	0.2527	1.6121	0.19026	0.4666
CLASP1	-0.0028877	0.53983	-0.40285	0.19026	-0.399962
MRPL54	-0.65894	0.078273	-0.40301	0.19026	0.25593
TXNL4A	-0.98719	0.026178	-0.40294	0.19026	0.58425
POMT2	0.79847	0.61545	1.6115	0.19067	0.81303
INSL5	0.87016	0.52757	1.6108	0.19107	0.74064
ADAMTS14	-0.063036	0.46744	-0.40203	0.19129	-0.338994
PWP1	-0.10203	0.42492	-0.40193	0.19129	-0.2999
SLC7A6	-0.8497	0.057851	-0.40201	0.19129	0.44769
ACOXL	-0.48878	0.12259	-0.40099	0.192	0.08779
UGP2	0.18312	0.75044	-0.40131	0.192	-0.58443
ARMCX1	-0.11384	0.41398	-0.4	0.19342	-0.28616
CRYGC	0.029348	0.57434	-0.40015	0.19342	-0.429498
NF2	0.24419	0.82173	-0.40022	0.19342	-0.64441
SLC25A16	0.32328	0.91059	-0.40038	0.19342	-0.72366
YARS	-0.69587	0.075843	-0.40025	0.19342	0.29562
AGXT	0.71369	0.71624	-0.39943	0.19393	-1.11312
KIFC3	0.23308	0.80896	-0.39963	0.19393	-0.63271
METAP2	-0.67958	0.075843	-0.39969	0.19393	0.27989
TOP1	1.1776	0.22884	-0.39964	0.19393	-1.57724
GMIP	1.3314	0.12074	1.6076	0.19414	0.2762
NSRP1	0.31999	0.90763	-0.39896	0.19414	-0.71895
SFMBT2	0.80626	0.60556	1.6076	0.19414	0.80134
CA1	-0.1232	0.405	-0.39877	0.19435	-0.27557
FBXL5	-0.99696	0.026178	-0.39885	0.19435	0.59811
CAMKMT	-0.087774	0.43983	-0.39723	0.19506	-0.309456
MEA1	-0.42654	0.16731	-0.39755	0.19506	0.02899
MRPS28	0.23733	0.81377	-0.39705	0.19506	-0.63438
NOTCH2	0.57831	0.8732	-0.3969	0.19506	-0.97521
SCAMP2	0.28157	0.86366	-0.39698	0.19506	-0.67855
SEC61A2	-0.67092	0.075843	-0.39781	0.19506	0.27311
TMCC2	0.79609	0.61784	-0.39782	0.19506	-1.19391
ZPLD1	0.49217	0.95365	-0.39711	0.19506	-0.88928
EPHA3	-0.17293	0.35382	-0.39663	0.19527	-0.2237
PM20D1	-0.30737	0.24276	-0.39667	0.19527	-0.0893
SLC16A2	0.97037	0.4108	1.6058	0.19527	0.63543
ARHGAP15	-0.2591	0.2755	-0.39499	0.19559	-0.13589
KIF2B	0.36092	0.94376	-0.39411	0.19559	-0.75503
LBH	0.39189	0.96632	-0.39618	0.19559	-0.78807
LOC440563	0.27869	0.86046	1.6018	0.19559	1.32311
LRRIQ3	0.19831	0.76891	-0.39576	0.19559	-0.59407
MIOX	-0.048779	0.48092	-0.39459	0.19559	-0.345811
MYBL2	-1.2672	0	-0.39427	0.19559	0.87293
SEMA6D	-1.1102	0.0072993	-0.39602	0.19559	0.71418
SLMAP	0.16328	0.72634	-0.39455	0.19559	-0.55783
STX11	0.14027	0.69928	-0.39595	0.19559	-0.53622
TMPRSS9	-0.67058	0.075843	-0.39553	0.19559	0.27505
CA10	1.1821	0.22546	1.6012	0.19598	0.4191
CDKN3	-0.48365	0.12492	-0.39356	0.19611	0.09009
CTNNBL1	0.21259	0.78681	-0.39291	0.19611	-0.6055
FAIM	0.065267	0.61704	-0.39215	0.19611	-0.457417
GEMIN7	-0.13403	0.39226	-0.39318	0.19611	-0.25915
GTF2A1L	-0.53063	0.10348	-0.39321	0.19611	0.13742
HSD17B7	-0.0404	0.48963	-0.39204	0.19611	-0.35164
HUNK	-0.35955	0.20901	-0.39259	0.19611	-0.03304
ITFG2	-0.5896	0.095092	-0.39379	0.19611	0.19581
RNF208	-0.25358	0.28214	-0.39367	0.19611	-0.14009
RNF224	-0.44982	0.15325	-0.39231	0.19611	0.05751
STOX1	0.21313	0.78728	-0.39191	0.19611	-0.60504
TRPC1	0.62184	0.8228	-0.39331	0.19611	-1.01515
VWA3B	-0.94429	0.038462	-0.39299	0.19611	0.5513
FGF13	-0.2593	0.2755	-0.3907	0.19631	-0.1314
KRTAP23-1	-0.13402	0.39226	-0.39163	0.19631	-0.25761
SDC3	0.27534	0.85705	1.5993	0.19631	1.32396
ADAMTS19	0.86496	0.53323	1.599	0.1967	0.73404
CCL28	0.64825	0.79575	1.5968	0.19709	0.94855
DDX55	-0.67706	0.075843	-0.39013	0.19719	0.28693
OR4C3	0.1025	0.66055	-0.39006	0.19719	-0.49256
VASH1	0.32402	0.911	-0.39026	0.19719	-0.71428
WDR82	-1.1672	0	-0.39031	0.19719	0.77689
CLDND2	0.70608	0.7245	1.595	0.19748	0.88892
DFFB	1.1013	0.2871	1.5955	0.19748	0.4942
CALHM1	1.1677	0.23563	1.5945	0.19768	0.4268
GSTM1	0.26811	0.85011	1.5935	0.19768	1.32539
ZNF771	0.47275	0.96754	1.5939	0.19768	1.12115
CA7	-0.38183	0.19488	-0.38949	0.19788	-0.00766
DXO	0.81485	0.67192	1.8052	0.19788	0.99035
KRTAP4-12	0.066179	0.61803	1.5933	0.19826	1.52712
TMEM87B	-0.049089	0.48092	-0.38917	0.19865	-0.340081
CCDC47	0.24057	0.81844	1.5924	0.19904	1.35183
NEUROD1	0.82676	0.58039	1.5917	0.19942	0.76494
IL7	0.068116	0.6191	-0.38873	0.19971	-0.456846
SLC22A7	0.28238	0.86514	-0.38873	0.19971	-0.67111
NID2	1.0176	0.35835	1.5913	0.2	0.5737
ZGLP1	0.37134	0.95092	-0.38866	0.2	-0.76
LAIR2	-0.67234	0.10017	-0.48713	0.20067	0.18521
TMPRSS13	0.29995	0.88499	-0.3886	0.20067	-0.68855
FUZ	-0.2552	0.28064	-0.38853	0.20106	-0.13333
GINS1	-0.93058	0.042194	-0.38782	0.20172	0.54276
MS4A6E	-0.83083	0.057851	-0.38794	0.20172	0.44289
CD276	1.4732	0.075843	1.5902	0.20211	0.117
NEK6	0.8656	0.53223	1.5895	0.20248	0.7239
PHAX	0.066663	0.61844	-0.38743	0.20248	-0.454093
SCN1B	0.45833	0.9814	1.5895	0.20248	1.13117
ZNF534	0.18382	0.75069	1.5893	0.20248	1.40548
HIST1H2AH	0.46357	0.97601	1.5889	0.20276	1.12533
MRPL49	-0.54562	0.098222	-0.38704	0.20276	0.15858
PPP1R3D	0.53717	0.91619	-0.38654	0.20276	-0.92371
PRDX4	0.23016	0.80681	-0.38646	0.20276	-0.61662
RPS4X	-0.1054	0.42182	-0.38634	0.20276	-0.28094
TNFSF9	0.52863	0.92338	-0.38629	0.20276	-0.91492
UNC80	0.34922	0.93453	1.5886	0.20276	1.23938
NUAK2	-0.107	0.42123	1.588	0.20285	1.695
QTRT1	0.11383	0.67099	-0.38604	0.20285	-0.49987
CCDC160	0.17067	0.73528	-0.38561	0.20313	-0.55628
SPIRE1	0.21411	0.78799	-0.38567	0.20313	-0.59978
BZW1	0.047636	0.5955	-0.38391	0.2048	-0.431546
C10orf107	-0.61139	0.092031	-0.38336	0.2048	0.22803
C1orf233	-0.0017994	0.54082	-0.38511	0.2048	-0.383311
CCT6A	0.11947	0.67713	-0.38514	0.2048	-0.50461
MRPS34	0.018394	0.56272	-0.38361	0.2048	-0.402004
OR13J1	0.024507	0.56843	-0.38364	0.2048	-0.408147
OR2T6	0.57604	0.87576	-0.38381	0.2048	-0.95985
POLR2C	-1.2427	0	-0.38384	0.2048	0.85886
SLC22A20	0.52931	0.92277	1.5843	0.2048	1.05499
SNX2	-0.12309	0.40504	-0.3841	0.2048	-0.26101
SPACA3	0.57009	0.88105	1.5855	0.2048	1.01541
TMCO1	-0.033857	0.49869	-0.38389	0.2048	-0.350033
ARMC4	0.54243	0.91067	-0.38311	0.20526	-0.92554
BYSL	-0.76556	0.063525	-0.38296	0.20526	0.3826
C1orf168	-0.068163	0.46244	-0.383	0.20526	-0.314837
TBC1D4	0.60328	0.84431	1.5838	0.20526	0.98052
AHNAK2	0.011919	0.55648	-0.38176	0.20542	-0.393679
ASPRV1	0.26125	0.84198	-0.38099	0.20542	-0.64224
C16orf86	0.10815	0.66519	-0.38081	0.20542	-0.48896
COX15	0.10001	0.65712	-0.3806	0.20542	-0.48061
DAAM2	-0.033379	0.49966	-0.38088	0.20542	-0.347501
DDX28	0.59775	0.85092	-0.38173	0.20542	-0.97948
ENKUR	0.20915	0.78204	-0.38278	0.20542	-0.59193
GLA	0.32422	0.911	1.5833	0.20542	1.25908
LPAR6	-0.6381	0.08625	-0.38068	0.20542	0.25742
MCU	0.1502	0.71194	-0.38117	0.20542	-0.53137
PAFAH1B1	-0.77091	0.11002	-0.61288	0.20542	0.15803
XIAP	-0.086889	0.44061	-0.38075	0.20542	-0.293861
BLM	-0.29557	0.25123	-0.3802	0.20577	-0.08463
BTBD18	0.84962	0.55273	1.5818	0.20577	0.73218
NPDC1	1.4491	0.080263	1.5815	0.20577	0.1324
PLCB4	0.2916	0.87748	-0.37995	0.20614	-0.67155
TGFBR1	0.1882	0.75545	-0.37953	0.20651	-0.56773
FAM19A4	0.81845	0.59068	1.5806	0.20715	0.76215
KCNE1L	0.4422	0.99477	1.5808	0.20715	1.1386
RDM1	0.5016	0.94735	1.5808	0.20715	1.0792
CCDC15	-0.58268	0.096565	-0.37886	0.20733	0.20382
RAPGEF2	-0.20684	0.32225	-0.37911	0.20733	-0.17227
RBM42	-0.68157	0.075843	-0.37886	0.20733	0.30271
FAM127B	-0.037111	0.49424	-0.37819	0.2075	-0.341079
MRPL33	-0.0019026	0.54082	-0.37827	0.2075	-0.376367
ATP1B4	0.47369	0.96725	-0.37724	0.20812	-0.85093
CCDC178	0.51819	0.93453	-0.3773	0.20812	-0.89549
GHRH	0.74082	0.68376	-0.37782	0.20812	-1.11864
GLI3	-0.53504	0.10197	-0.37717	0.20812	0.15787
GPR85	-0.090419	0.43574	-0.37746	0.20812	-0.287041
KRTAP9-4	-0.61984	0.088548	-0.37793	0.20812	0.24191
MEF2BNB	-1.0472	0.0072993	-0.37751	0.20812	0.66969
RNF10	-0.2355	0.2947	-0.37793	0.20812	-0.14243
ACAD8	-0.33098	0.22111	-0.3769	0.20829	-0.04592
MRPS25	-0.70859	0.070117	-0.37675	0.20829	0.33184
RPL35A	-0.33547	0.21942	-0.37651	0.20829	-0.04104
RGS21	0.072729	0.6227	-0.37602	0.20856	-0.448749
ASF1B	-0.0044396	0.53816	-0.37492	0.20866	-0.37048
ATP8B4	-0.12914	0.39596	-0.37386	0.20866	-0.24472
B3GALT1	-0.024023	0.50929	-0.37488	0.20866	-0.350857
C16orf93	0.077971	0.62814	-0.37471	0.20866	-0.452681
C17orf104	0.52986	0.92179	1.578	0.20866	1.04814
CMPK2	-0.21351	0.3134	-0.37509	0.20866	-0.16158
DYRK4	0.51221	0.9387	-0.37523	0.20866	-0.88744
EPOR	-0.92807	0.042194	-0.37503	0.20866	0.55304
FAM122A	0.4953	0.95173	1.5785	0.20866	1.0832
GPR161	0.25816	0.83785	-0.37558	0.20866	-0.63374
HIGD1C	0.12936	0.68949	-0.37418	0.20866	-0.50354
IL1RAPL1	0.016146	0.56042	-0.37414	0.20866	-0.390286
KRTCAP3	0.025375	0.56933	-0.37381	0.20866	-0.399185
LCE2B	0.99716	0.37901	1.5789	0.20866	0.58174
RBPMS2	0.010007	0.55362	-0.37477	0.20866	-0.384777
RNF14	0.26728	0.8491	-0.37594	0.20866	-0.64322
TMED1	0.84393	0.56001	-0.37585	0.20866	-1.21978
TMEM184C	-0.39096	0.18586	-0.37557	0.20866	0.01539
TSNAXIP1	0.1261	0.68491	-0.37481	0.20866	-0.50091
UBOX5	-0.65129	0.080263	-0.37498	0.20866	0.27631
ZNF44	0.12532	0.6839	-0.37486	0.20866	-0.50018
CAST	-1.0378	0.0072993	-0.37243	0.20936	0.66537
EVX1	0.40913	0.97992	-0.37258	0.20936	-0.78171
NAT2	0.10737	0.66454	-0.37286	0.20936	-0.48023
RNF8	-0.060792	0.46972	-0.37261	0.20936	-0.311818
SNRPB	-0.26275	0.27193	-0.37263	0.20936	-0.10988
AKR7A3	-0.66277	0.076709	1.5765	0.20952	2.23927
MLNR	-0.01004	0.53036	-0.3724	0.20952	-0.36236
NAT8L	0.59358	0.85497	1.5764	0.20952	0.98282
ZNF783	0.043127	0.59068	-0.37206	0.20988	-0.415187
NKX3-2	0.61467	0.83195	1.5749	0.21024	0.96023
PRAMEF13	0.2766	0.87718	-0.46715	0.2115	-0.74375
TAF1	-0.8004	0.060827	-0.37132	0.21186	0.42908
KHSRP	0.097586	0.65314	-0.37027	0.21267	-0.467856
SCNN1G	-0.001255	0.54152	-0.37025	0.21303	-0.368995
ADAM33	-0.20855	0.31962	-0.37017	0.21329	-0.16162
TPGS1	-0.46019	0.13887	-0.37016	0.21329	0.09003
RAD21	0.060069	0.61173	-0.36995	0.21354	-0.430019
SPO11	0.5378	0.91565	-0.3699	0.21354	-0.9077
CCRN4L	-0.077802	0.45253	-0.36856	0.21425	-0.290758
CXorf66	0.16602	0.72913	-0.36825	0.21425	-0.53427
GABPA	-0.20471	0.32422	-0.36795	0.21425	-0.16324
GXYLT2	-0.094601	0.43241	-0.36821	0.21425	-0.273609
PAX3	-0.0015826	0.54082	-0.36811	0.21425	-0.366527
PDCD5	0.21931	0.7951	-0.36841	0.21425	-0.58772
PEX7	-0.63164	0.086691	-0.36944	0.21425	0.2622
PIRT	0.15988	0.72393	-0.36912	0.21425	-0.529
PLEKHO1	0.316	0.90355	-0.36924	0.21425	-0.68524
SAMM50	0.13131	0.69146	-0.36959	0.21425	-0.5009
SNAP23	-0.18835	0.33838	-0.36905	0.21425	-0.1807
SUSD5	0.61677	0.82845	-0.36817	0.21425	-0.98494
TRPM6	0.06265	0.61451	-0.36866	0.21425	-0.43131
VSTM1	-0.49331	0.12117	-0.36816	0.21425	0.12515
ACTL6B	0.035255	0.58178	-0.36785	0.21467	-0.403105
BMS1	-0.26825	0.26897	-0.3676	0.21467	-0.09935
BIN2	-0.72474	0.070117	-0.36579	0.2148	0.35895
CELA2B	0.2059	0.77772	-0.36712	0.2148	-0.57302
NUP205	-1.1126	0.0072993	-0.36611	0.2148	0.74649
SCAF8	0.21987	0.79563	-0.36697	0.2148	-0.58684
SMR3B	-0.52717	0.2151	-0.59168	0.2148	-0.06451
TAAR1	0.34667	0.93353	-0.3669	0.2148	-0.71357
TMUB1	0.40395	0.97466	-0.36614	0.2148	-0.77009
TRIM36	0.38424	0.96066	-0.36707	0.2148	-0.75131
HSPE1-MOB4	0.17286	0.7682	-0.46113	0.21495	-0.63399
MUC5B	-0.24962	0.28535	-0.36548	0.2153	-0.11586
C9orf89	-0.6597	0.077869	-0.36513	0.21581	0.29457
LRRC49	0.28849	0.87395	-0.36512	0.21581	-0.65361
SLC2A7	0.15323	0.71624	-0.36509	0.21581	-0.51832
STX6	0.76999	0.64452	1.5688	0.21581	0.79881
MICU2	0.36148	0.94402	-0.36464	0.21596	-0.72612
PAH	1.352	0.11002	-0.36476	0.21596	-1.71676
PSG9	-0.39805	0.18217	-0.36491	0.21596	0.03314
C16orf13	0.98214	0.39576	1.5678	0.21666	0.58566
NETO2	-0.13253	0.39282	-0.36401	0.21701	-0.23148
AFF2	-0.064181	0.46577	-0.36273	0.21703	-0.298549
FOLR1	0.62545	0.8191	1.5675	0.21703	0.94205
MLKL	-0.059159	0.47126	-0.36328	0.21703	-0.304121
PIBF1	-0.4172	0.16991	-0.36251	0.21703	0.05469
RBBP8	-0.17335	0.35343	-0.36267	0.21703	-0.18932
RPS20	0.36848	0.94896	-0.36373	0.21703	-0.73221
SPATA31A6	-0.30625	0.24403	-0.36325	0.21703	-0.057
UBE2M	-0.41957	0.16951	-0.36396	0.21703	0.05561
CCDC122	-0.068312	0.46233	-0.36183	0.21733	-0.293518
CHFR	-0.087224	0.44008	-0.36157	0.21733	-0.274346
ORMDL3	0.25825	0.83809	-0.36144	0.21733	-0.61969
SLC4A3	0.43248	0.99769	-0.36203	0.21733	-0.79451
ZNF226	0.28025	0.86211	-0.36155	0.21733	-0.6418
ZXDA	-0.85736	0.057851	-0.36173	0.21733	0.49563
CD3E	0.59475	0.85465	1.5664	0.21802	0.97165
DHX15	-0.096273	0.43073	-0.36019	0.21802	-0.263917
INSL4	1.1584	0.24403	1.5657	0.21871	0.4073
AKIRIN1	-0.04336	0.48654	-0.35987	0.21905	-0.31651
C4orf45	0.020031	0.56432	-0.35881	0.21955	-0.378841
CENPP	-0.44385	0.15569	-0.35857	0.21955	0.08528
CMIP	0.039639	0.58652	-0.35837	0.21955	-0.398009
EFCAB9	-0.087654	0.43994	-0.35872	0.21955	-0.271066
KLHL12	-0.1839	0.34439	-0.35877	0.21955	-0.17487
LIPI	0.15996	0.72393	-0.35831	0.21955	-0.51827
MASTL	0.2854	0.86988	-0.35853	0.21955	-0.64393
OR4A16	0.75878	0.66219	-0.35861	0.21955	-1.11739
POC1B	-0.31194	0.23774	-0.35874	0.21955	-0.0468
ST5	0.31935	0.90651	-0.35827	0.21955	-0.67762
ABHD14A	0.81957	0.58934	1.5641	0.21981	0.74453
C1orf53	0.64294	0.80007	-0.35756	0.21981	-1.0005
CPT1B	-0.32281	0.227	-0.35814	0.21981	-0.03533
DDX51	-0.37038	0.20035	-0.35745	0.21981	0.01293
FAM117A	0.49555	0.95164	1.5631	0.21981	1.06755
GDPD4	0.020943	0.56548	1.5633	0.21981	1.54236
IMPAD1	0.35412	0.93852	1.5631	0.21981	1.20898
TCEB1	-1.116	0.0072993	-0.35775	0.21981	0.75825
WDR41	1.0142	0.36134	1.5631	0.21981	0.5489
WDR85	0.58237	0.89459	-0.57659	0.21981	-1.15896
XPO1	-0.61868	0.089327	-0.35741	0.21981	0.26127
[truncated: 16,914 more rows]

## Sheet: HCC1395_miRNAs
Gene	HCC1395_2D_beta	HCC1395_2D_FDR	HCC1395_3D_beta	HCC1395_3D_FDR	HCC1395_3D-2D
hsa-mir-8086	-1.6494	0	-1.5686	0	0.0808
hsa-mir-8054	-0.64644	0.16172	-1.4222	0	-0.77576
hsa-mir-7515	0.28162	0.89888	-1.4012	0	-1.68282
hsa-mir-7114	-1.709	0	-1.6431	0	0.0659
hsa-mir-708	-0.97016	0.070117	-1.5813	0	-0.61114
hsa-mir-6891	-1.9754	0	-1.4623	0	0.5131
hsa-mir-6884	0.74772	0.73825	2.5774	0	1.82968
hsa-mir-6760	-0.66131	0.15485	-1.7029	0	-1.04159
hsa-mir-663b	0.26641	0.88476	-1.5668	0	-1.83321
hsa-mir-6501	-0.65013	0.15946	-1.4833	0	-0.83317
hsa-mir-6088	-1.0926	0.057851	-1.5868	0	-0.4942
hsa-mir-600	-1.3703	0.013889	-1.6347	0	-0.2644
hsa-mir-5787	0.3109	0.91985	-2.0705	0	-2.3814
hsa-mir-548q	-1.0071	0.063525	-1.9429	0	-0.9358
hsa-mir-548an	-0.70127	0.13565	-1.6805	0	-0.97923
hsa-mir-4753	-1.0734	0.05914	-1.8436	0	-0.7702
hsa-mir-4690	0.01049	0.64288	-1.4122	0	-1.42269
hsa-mir-4419a	-2.2759	0	-1.793	0	0.4829
hsa-mir-4326	-0.7938	0.10008	-1.674	0	-0.8802
hsa-mir-4311	-0.31072	0.35555	-1.4486	0	-1.13788
hsa-mir-361	-0.26442	0.39095	-1.644	0	-1.37958
hsa-mir-3153	0.023986	0.65902	-2.1003	0	-2.12429
hsa-mir-3135b	-0.4102	0.28523	-1.9397	0	-1.5295
hsa-mir-181c	-0.47786	0.24536	-1.8359	0	-1.35804
hsa-mir-152	-0.80303	0.098222	-1.5723	0	-0.76927
hsa-mir-130b	0.2498	0.86988	-1.5178	0	-1.7676
hsa-mir-1302-5	-0.69806	0.13676	-1.6387	0	-0.94064
hsa-mir-1254-2	0.35839	0.95451	-1.5565	0	-1.91489
hsa-mir-8078	-0.18645	0.45773	-1.3653	0.0053191	-1.17885
hsa-mir-711	-0.28195	0.37787	-1.3406	0.0053191	-1.05865
hsa-mir-6761	0.69462	0.79096	-1.3411	0.0053191	-2.03572
hsa-mir-663a	-2.1827	0	-1.3298	0.0053191	0.8529
hsa-mir-548a-1	0.5405	0.92987	-1.3274	0.0053191	-1.8679
hsa-mir-4665	1.0012	0.48683	-1.3499	0.0053191	-2.3511
hsa-mir-3920	-0.73156	0.1232	-1.3443	0.0053191	-0.61274
hsa-mir-2110	-1.2161	0.032558	-1.3183	0.0053191	-0.1022
hsa-mir-1468	-0.90634	0.077869	-1.3194	0.0053191	-0.41306
hsa-mir-127	0.34719	0.94803	-1.3694	0.0053191	-1.71659
hsa-mir-657	-0.064568	0.57299	-1.2871	0.012987	-1.22253
hsa-mir-485	-1.6963	0	-1.3064	0.012987	0.3899
hsa-mir-4647	-0.56246	0.19819	-1.3101	0.012987	-0.74764
hsa-mir-4270	0.28187	0.89888	-1.3073	0.012987	-1.58917
hsa-mir-6072	-1.2045	0.032558	-1.269	0.022814	-0.0645
hsa-mir-6727	-0.053719	0.58336	-1.243	0.028736	-1.18928
hsa-mir-1305	-0.60263	0.17791	-1.2462	0.028736	-0.64357
hsa-mir-4446	-0.28503	0.37572	-1.2378	0.029178	-0.95277
hsa-mir-625	-0.85195	0.09323	-1.2278	0.031332	-0.37585
hsa-mir-591	-0.14084	0.49717	-1.229	0.031332	-1.08816
hsa-mir-216b	-0.53939	0.21033	-1.2351	0.031332	-0.69571
hsa-mir-8063	-0.13124	0.50672	-1.1996	0.035088	-1.06836
hsa-mir-5096	0.18865	0.81332	-1.2204	0.035088	-1.40905
hsa-mir-4506	-0.73143	0.1232	-1.2167	0.035088	-0.48527
hsa-mir-4254	-0.67374	0.15076	-1.2009	0.035088	-0.52716
hsa-mir-3682	0.069699	0.69829	-1.2087	0.035088	-1.2784
hsa-mir-3129	0.26879	0.90396	-1.4249	0.037862	-1.69369
hsa-mir-8056	0.51396	0.94803	-1.1719	0.038544	-1.68586
hsa-mir-618	-0.3851	0.30044	-1.1689	0.039501	-0.7838
hsa-mir-3193	-0.57794	0.19229	-1.1703	0.039501	-0.59236
hsa-mir-627	0.19182	0.81707	-1.1517	0.040241	-1.34352
hsa-mir-1254-1	0.28728	0.90332	-1.152	0.040241	-1.43928
hsa-mir-6877	-0.87217	0.0907	-1.1254	0.042553	-0.25323
hsa-mir-6820	-0.7673	0.11053	-1.1372	0.042553	-0.3699
hsa-mir-4716	-0.31399	0.35343	-1.1387	0.042553	-0.82471
hsa-mir-4431	0.16819	0.79646	-1.125	0.042553	-1.29319
hsa-mir-1825	0.29156	0.90636	-1.1336	0.042553	-1.42516
hsa-mir-6821	0.084335	0.71358	-1.1189	0.043643	-1.20324
hsa-mir-6746	0.15596	0.78301	-1.1173	0.043643	-1.27326
hsa-mir-4503	0.66514	0.81957	2.2759	0.043643	1.61076
hsa-mir-15b	0.61306	0.8676	-1.1153	0.043643	-1.72836
hsa-mir-1273g	-0.46887	0.25123	-1.1182	0.043643	-0.64933
hsa-mir-5011	1.5934	0.10058	2.269	0.043956	0.6756
hsa-mir-548n	-0.030655	0.74006	-1.703	0.045455	-1.67234
hsa-mir-3142	1.6631	0.25123	3.01	0.047187	1.3469
hsa-mir-6810	-0.4588	0.25554	-1.0846	0.048214	-0.6258
hsa-mir-653	0.010455	0.64288	-1.0885	0.048214	-1.09896
hsa-mir-3925	-1.6256	0	-1.0864	0.048214	0.5392
hsa-mir-3691	-0.40846	0.28567	-1.0908	0.048214	-0.68234
hsa-mir-3620	-0.35217	0.32703	-1.0953	0.048214	-0.74313
hsa-mir-6752	-0.11893	0.52056	-1.0783	0.050523	-0.95937
hsa-mir-548aq	0.69449	0.85647	-1.6638	0.050523	-2.35829
hsa-mir-4676	0.014983	0.64761	-1.0782	0.050523	-1.09318
hsa-mir-4257	-0.39058	0.29717	-1.0742	0.050523	-0.68362
hsa-mir-3679	-0.0082659	0.62447	-1.0719	0.050523	-1.06363
hsa-mir-6863	-0.76375	0.11218	-1.063	0.052373	-0.29925
hsa-mir-5702	0.44605	0.99107	2.2295	0.052373	1.78345
hsa-mir-16-2	1.3793	0.21264	2.2274	0.052373	0.8481
hsa-mir-638	-0.034894	0.60195	-1.0552	0.053435	-1.02031
hsa-mir-622	-0.62636	0.16991	-1.0553	0.053435	-0.42894
hsa-mir-1973	-0.023757	0.61322	-1.0579	0.053435	-1.03414
hsa-mir-3674	1.854	0.050725	2.1999	0.055807	0.3459
hsa-mir-619	0.33432	0.93852	2.1861	0.059249	1.85178
hsa-mir-4308	-0.2722	0.38414	-1.0255	0.059574	-0.7533
hsa-mir-376c	1.3601	0.29918	-1.3004	0.059574	-2.6605
hsa-mir-8060	-0.77353	0.10958	-1.0161	0.06156	-0.24257
hsa-mir-6893	-1.2045	0.032558	-1.0108	0.06156	0.1937
hsa-mir-4447	-1.442	0	-1.0061	0.06156	0.4359
hsa-mir-301a	0.54657	0.93453	-1.2724	0.06156	-1.81897
hsa-mir-365b	-0.14228	0.49543	-1.0029	0.061995	-0.86062
hsa-mir-4711	-0.041503	0.59497	-1.0001	0.062257	-0.958597
hsa-mir-3673	-1.2821	0.14241	-1.571	0.064516	-0.2889
hsa-mir-761	0.27151	0.90589	-1.2313	0.067174	-1.50281
hsa-mir-4795	1.1397	0.4521	2.3768	0.067174	1.2371
hsa-mir-218-1	0.4678	0.97617	-0.9898	0.067174	-1.4576
hsa-mir-3181	0.48043	0.96737	-0.98555	0.067416	-1.46598
hsa-mir-1284	1.2026	0.32028	2.1379	0.069136	0.9353
hsa-mir-7-2	1.4522	0.36392	2.81	0.070474	1.3578
hsa-mir-4324	0.3893	0.97203	-0.97199	0.071084	-1.36129
hsa-mir-548ac	-1.0936	0.057851	-0.95657	0.072316	0.13703
hsa-mir-3132	0.39056	0.97263	-0.95739	0.072316	-1.34795
hsa-mir-3140	-0.5589	0.1992	-0.95153	0.073913	-0.39263
hsa-mir-4305	0.11822	0.74544	-0.94947	0.074837	-1.06769
hsa-mir-5692c-1	1.3245	0.43252	-1.5214	0.07618	-2.8459
hsa-mir-3686	-0.22181	0.42559	-0.94443	0.076514	-0.72262
hsa-mir-1271	-0.31136	0.35548	-0.94372	0.077331	-0.63236
hsa-mir-621	-0.30596	0.35821	-0.93419	0.080376	-0.62823
hsa-mir-4504	-0.44064	0.26638	-0.93205	0.081781	-0.49141
hsa-mir-5087	0.14483	0.80866	-1.1647	0.090637	-1.30953
hsa-mir-4483	-1.4955	0	-0.91586	0.09127	0.57964
hsa-mir-608	-0.7518	0.1167	-0.91055	0.091716	-0.15875
hsa-mir-3145	0.60504	0.8928	-1.1598	0.091716	-1.76484
hsa-mir-4473	-0.15302	0.48602	-0.90708	0.093385	-0.75406
hsa-mir-4309	0.18025	0.80657	-0.90842	0.093385	-1.08867
hsa-mir-6888	-0.43586	0.26857	-0.90545	0.093539	-0.46959
hsa-mir-1911	-0.13971	0.49821	-0.90618	0.093539	-0.76647
hsa-mir-425	0.39823	0.97942	-0.90391	0.094231	-1.30214
hsa-mir-1256	0.4441	0.99207	-0.90521	0.094231	-1.34931
hsa-mir-4708	-0.45414	0.25891	-0.90316	0.09542	-0.44902
hsa-mir-4470	-0.047697	0.58991	-0.89905	0.096774	-0.851353
hsa-mir-4316	-0.55352	0.2029	-0.90003	0.096774	-0.34651
hsa-mir-652	0.13416	0.76097	-0.89449	0.097928	-1.02865
hsa-mir-595	-0.10049	0.53948	-0.89673	0.097928	-0.79624
hsa-mir-4481	-1.0251	0.062791	-0.89376	0.097928	0.13134
hsa-mir-378a	-0.21689	0.42817	-0.89546	0.097928	-0.67857
hsa-mir-6745	-0.13265	0.506	-0.88948	0.098223	-0.75683
hsa-mir-4787	-0.72768	0.12372	-0.89082	0.098223	-0.16314
hsa-mir-5582	-1.3278	0.12475	-1.4509	0.0988	-0.1231
hsa-mir-548g	-0.40688	0.49647	-1.45	0.0988	-1.04312
hsa-mir-4725	0.27649	0.89375	2.0431	0.0988	1.76661
hsa-mir-4463	0.17471	0.80184	-0.87975	0.10289	-1.05446
hsa-mir-585	0.37824	0.96632	-0.87665	0.10394	-1.25489
hsa-mir-6083	0.5809	0.8965	2.0229	0.10595	1.442
hsa-mir-3678	-0.66545	0.15325	-0.86962	0.10631	-0.20417
hsa-mir-374b	0.12431	0.75069	2.019	0.10806	1.89469
hsa-mir-2113	-0.090079	0.54846	-0.86107	0.10883	-0.770991
hsa-mir-6750	-0.32558	0.3454	-0.85772	0.10969	-0.53214
hsa-mir-6505	-0.47306	0.24941	-0.85742	0.10969	-0.38436
hsa-mir-3622b	-0.66756	0.57069	3.5459	0.11046	4.21346
hsa-mir-6729	-1.2685	0.03	-0.85043	0.11242	0.41807
hsa-mir-6165	-1.1904	0.03653	-0.84472	0.11349	0.34568
hsa-mir-2115	0.80036	0.68774	2.001	0.11349	1.20064
hsa-mir-130a	-0.03444	0.6022	-0.84546	0.11349	-0.81102
hsa-mir-6768	0.67159	0.8129	-0.84068	0.11529	-1.51227
hsa-mir-105-1	-0.25971	0.3937	-0.84045	0.11529	-0.58074
hsa-mir-4259	-0.49265	0.2333	-0.83959	0.11582	-0.34694
hsa-mir-553	-0.49926	0.44061	-1.3972	0.11598	-0.89794
hsa-mir-3180-5	-0.33939	0.42316	-1.0937	0.11675	-0.75431
hsa-mir-4715	-0.45037	0.26079	-0.8355	0.11854	-0.38513
hsa-mir-6827	-0.3008	0.36286	-0.83164	0.12012	-0.53084
hsa-mir-501	-0.23295	0.41725	-0.82982	0.12012	-0.59687
hsa-mir-5687	-0.40369	0.28891	-0.82053	0.12131	-0.41684
hsa-mir-4732	0.32444	0.9322	-0.8192	0.12131	-1.14364
hsa-mir-1302-8	0.064817	0.69554	-0.81516	0.12191	-0.879977
hsa-mir-634	-0.84682	0.094195	-0.80988	0.12481	0.03694
hsa-mir-548v	0.46836	0.97596	-0.81052	0.12481	-1.27888
hsa-mir-4733	-0.23535	0.41533	-0.81018	0.12481	-0.57483
hsa-mir-6741	1.2288	0.30326	1.9682	0.12594	0.7394
hsa-mir-26a-2	0.63816	0.84474	-0.80777	0.12632	-1.44593
hsa-mir-6743	-0.10207	0.53792	-0.80292	0.12677	-0.70085
hsa-mir-642b	-0.021531	0.85467	-2.0846	0.12849	-2.06307
hsa-mir-3916	0.90288	0.58652	1.9537	0.13047	1.05082
hsa-mir-1261	-0.13329	0.50561	-0.79748	0.131	-0.66419
hsa-mir-450b	-0.22589	0.42255	-0.79507	0.13154	-0.56918
hsa-mir-3653	-0.73092	0.1232	-0.79417	0.13188	-0.06325
hsa-mir-875	-0.98672	0.067061	-0.79118	0.13203	0.19554
hsa-mir-6853	0.69519	0.7903	-0.792	0.13203	-1.48719
hsa-mir-6514	-0.66257	0.15398	-0.79168	0.13203	-0.12911
hsa-mir-4705	-0.22376	0.4246	-0.79263	0.13203	-0.56887
hsa-mir-1268a	-0.69546	0.13744	-0.78843	0.13271	-0.09297
hsa-mir-1264	-0.914	0.075843	-0.78875	0.13271	0.12525
hsa-mir-4677	-0.21226	0.43277	-0.78207	0.135	-0.56981
hsa-mir-454	-0.7431	0.11983	-0.78105	0.135	-0.03795
hsa-mir-586	0.78197	0.80045	-1.3353	0.13611	-2.11727
hsa-mir-1227	-0.56777	0.19697	-0.77684	0.13611	-0.20907
hsa-mir-4442	0.69729	0.78799	-0.77344	0.13783	-1.47073
hsa-mir-518e	-1.2416	0.03	-0.76447	0.13996	0.47713
hsa-mir-1228	0.55034	0.92077	-0.76683	0.13996	-1.31717
hsa-mir-19b-2	-0.3216	0.43295	-1.0264	0.14086	-0.7048
hsa-mir-7843	-0.052373	0.5854	-0.76152	0.14128	-0.709147
hsa-mir-514b	-0.47417	0.24932	-0.76	0.14128	-0.28583
hsa-mir-4497	-0.95668	0.070117	-0.75912	0.14128	0.19756
hsa-mir-3605	-0.0056765	0.62669	-0.75903	0.14128	-0.753354
hsa-mir-3663	-0.59581	0.18217	-0.75773	0.14187	-0.16192
hsa-mir-2278	0.52845	0.93802	-0.75588	0.14305	-1.28433
hsa-mir-4307	0.44432	0.99169	-0.75341	0.14403	-1.19773
hsa-mir-5186	0.5585	0.91569	-0.75033	0.14576	-1.30883
hsa-mir-3189	-0.90727	0.076709	-0.7505	0.14576	0.15677
hsa-mir-6798	-0.21265	0.43241	-0.73727	0.15273	-0.52462
hsa-mir-4523	0.14562	0.77281	1.9153	0.15314	1.76968
hsa-mir-1273a	-0.96646	0.070117	-0.73539	0.15314	0.23107
hsa-mir-6825	-0.93548	0.072231	-0.72954	0.154	0.20594
hsa-mir-4459	-1.4804	0	-0.72944	0.15499	0.75096
hsa-mir-1304	-0.52739	0.2151	-0.72609	0.15671	-0.1987
hsa-mir-548aa-1	-0.33933	0.33547	-0.7164	0.16028	-0.37707
hsa-mir-3656	-0.054877	0.5822	-0.71737	0.16028	-0.662493
hsa-mir-1285-1	-0.28267	0.37763	-0.71484	0.1603	-0.43217
hsa-mir-3180-2	-1.1445	0.39581	-1.8342	0.16172	-0.6897
hsa-mir-1277	-0.40649	0.28699	-0.71229	0.16172	-0.3058
hsa-mir-1269b	-0.88768	0.08625	-0.71052	0.16172	0.17716
hsa-mir-1206	-2.04	0.13656	-1.8834	0.16172	0.1566
hsa-mir-378f	1.0558	0.43694	1.8833	0.16325	0.8275
hsa-mir-1303	-0.48978	0.23603	-0.70397	0.16377	-0.21419
hsa-mir-548m	0.92914	0.56042	-0.70188	0.16557	-1.63102
hsa-mir-548f-1	-0.1395	0.49821	-0.70037	0.16686	-0.56087
hsa-mir-6792	0.073271	0.70213	-0.69376	0.16995	-0.767031
hsa-mir-4656	0.87699	0.61068	1.8713	0.16995	0.99431
hsa-mir-3115	0.15862	0.78641	-0.69577	0.16995	-0.85439
hsa-mir-6730	-0.70419	0.13265	-0.69199	0.17101	0.0122
hsa-mir-4666a	0.26821	0.88641	-0.69053	0.17194	-0.95874
hsa-mir-483	-2.0115	0	-0.6889	0.17295	1.3226
hsa-mir-4524b	1.0341	0.73741	3.1206	0.17332	2.0865
hsa-mir-5707	-0.92171	0.25381	-1.2355	0.1752	-0.31379
hsa-mir-548ab	-0.17689	0.46496	-0.68392	0.17554	-0.50703
hsa-mir-4648	0.37218	0.96296	-0.68032	0.17607	-1.0525
hsa-mir-1234	0.097067	0.72468	-0.68059	0.17607	-0.777657
hsa-mir-7156	-0.624	0.17008	-0.67734	0.17833	-0.05334
hsa-mir-224	0.81221	0.67477	-0.67699	0.17833	-1.4892
hsa-mir-6769a	0.50876	0.95092	-0.67599	0.17871	-1.18475
hsa-mir-512-1	0.85984	0.6258	1.8573	0.17871	0.99746
hsa-mir-7111	-1.0487	0.060827	-0.67039	0.18138	0.37831
hsa-mir-5007	0.31908	0.92731	-0.66486	0.18225	-0.98394
hsa-mir-3064	0.29713	0.91019	-0.66457	0.1823	-0.9617
hsa-mir-4443	1.4111	0.19566	1.8395	0.18311	0.4284
hsa-mir-410	-1.041	0.062791	-0.66145	0.18311	0.37955
hsa-mir-449b	0.99223	0.49717	-0.65965	0.1842	-1.65188
hsa-mir-3173	0.017098	0.64976	-0.65938	0.1842	-0.676478
hsa-mir-1182	0.24977	0.86988	-0.65909	0.1842	-0.90886
hsa-mir-7705	-1.6421	0.077455	-1.202	0.18617	0.4401
hsa-mir-8087	-0.73331	0.12311	-0.65698	0.1863	0.07633
hsa-mir-6833	0.3711	0.96215	-0.6569	0.1863	-1.028
hsa-mir-4651	-0.6394	0.16547	-0.65618	0.1863	-0.01678
hsa-mir-4747	0.55916	0.91532	-0.65151	0.18807	-1.21067
hsa-mir-3714	0.61579	0.86514	-0.65269	0.18807	-1.26848
hsa-mir-1302-10	-0.88999	0.08625	-0.64796	0.18898	0.24203
hsa-mir-582	0.42853	0.99871	-0.6423	0.19169	-1.07083
hsa-mir-548o-2	0.85802	0.68248	1.9865	0.1934	1.12848
hsa-mir-6802	0.40124	0.98185	-0.63741	0.19559	-1.03865
hsa-mir-6080	-0.011221	0.62228	-0.63647	0.19611	-0.625249
hsa-mir-6719	-0.34211	0.33364	-0.63364	0.19788	-0.29153
hsa-mir-5586	-0.28823	0.37307	-0.63142	0.20038	-0.34319
hsa-mir-15a	0.1116	0.73832	-0.62811	0.20172	-0.73971
hsa-mir-92a-2	0.16927	0.79772	-0.62761	0.20248	-0.79688
hsa-mir-198	0.28316	0.89991	1.8005	0.20248	1.51734
hsa-mir-6832	0.066024	0.69596	-0.62474	0.20285	-0.690764
hsa-mir-4777	0.60159	0.87832	-0.62468	0.20285	-1.22627
hsa-mir-28	0.71898	0.76552	-0.62248	0.20351	-1.34146
hsa-mir-4290	0.24044	0.86037	-0.61809	0.2048	-0.85853
hsa-mir-1302-7	-1.2263	0.032558	-0.62123	0.2048	0.60507
hsa-mir-6799	-1.6588	0	-0.61768	0.20518	1.04112
hsa-mir-7845	0.18184	0.80777	-0.61247	0.20542	-0.79431
hsa-mir-6507	-0.84906	0.09323	-0.61138	0.20559	0.23768
hsa-mir-31	-0.3014	0.36231	-0.61044	0.20559	-0.30904
hsa-mir-26b	0.13808	0.76474	-0.61103	0.20559	-0.74911
hsa-mir-548at	-0.056234	0.5816	-0.60724	0.2075	-0.551006
hsa-mir-6864	0.87037	0.61648	-0.60459	0.20856	-1.47496
hsa-mir-548ag-1	-0.047426	0.59005	-0.60372	0.20866	-0.556294
hsa-mir-4275	0.87373	0.6139	1.7848	0.20866	0.91107
hsa-mir-217	0.26082	0.88006	-0.60029	0.20902	-0.86111
hsa-mir-3689d-2	-0.22902	0.41983	-0.60021	0.20936	-0.37119
hsa-mir-548az	0.37758	0.96622	-0.59518	0.21425	-0.97276
hsa-mir-558	0.16265	0.79021	-0.5935	0.21441	-0.75615
hsa-mir-4478	0.1972	0.82137	-0.59333	0.21441	-0.79053
hsa-mir-552	0.6323	0.85048	-0.59029	0.21495	-1.22259
hsa-mir-4265	-0.18671	0.45765	-0.59038	0.21495	-0.40367
hsa-mir-4477a	0.27777	0.89451	-0.58835	0.21631	-0.86612
hsa-mir-6511b-1	-1.0021	0.11002	-0.82129	0.21703	0.18081
hsa-mir-4318	-0.081962	0.55769	-0.5838	0.21837	-0.501838
hsa-mir-6800	0.51974	0.94402	-0.57958	0.21955	-1.09932
hsa-mir-3684	0.82541	0.66338	-0.57953	0.21955	-1.40494
hsa-mir-205	0.30411	0.91603	-0.58005	0.21955	-0.88416
hsa-mir-505	-0.12325	0.51614	-0.57125	0.22165	-0.448
hsa-mir-5698	-0.84823	0.093612	-0.56953	0.22189	0.2787
hsa-mir-3922	0.095458	0.72393	-0.56784	0.22236	-0.663298
hsa-mir-3136	-0.28103	0.37838	-0.56742	0.22236	-0.28639
hsa-mir-1260b	0.4062	0.98554	-0.56828	0.22236	-0.97448
hsa-mir-548aj-1	0.38233	0.97278	-0.80318	0.2232	-1.18551
hsa-mir-3917	-0.89341	0.086008	-0.56615	0.2232	0.32726
hsa-mir-3138	1.5939	0.10058	1.7522	0.22399	0.1583
hsa-mir-4465	0.48286	0.96664	-0.56333	0.22403	-1.04619
hsa-mir-6127	0.71117	0.77364	1.749	0.22729	1.03783
hsa-mir-4313	0.25288	0.87306	-0.55591	0.22729	-0.80879
hsa-mir-208b	0.14117	0.7682	-0.55741	0.22729	-0.69858
hsa-mir-4704	1.625	0.16951	1.8921	0.22969	0.2671
hsa-mir-4785	0.56336	0.911	-0.54895	0.23384	-1.11231
hsa-mir-1292	0.79978	0.68782	-0.54723	0.23417	-1.34701
hsa-mir-1203	0.38684	0.97046	1.7319	0.23671	1.34506
hsa-mir-4662a	0.11727	0.74443	-0.53829	0.23886	-0.65556
hsa-mir-4661	1.2538	0.28699	1.7268	0.24037	0.473
hsa-mir-4525	-0.13934	0.49821	-0.53251	0.2409	-0.39317
hsa-mir-7-1	0.20566	0.82811	-0.53178	0.2411	-0.73744
hsa-mir-6071	-0.28292	0.37736	-0.53143	0.2413	-0.24851
hsa-mir-4683	0.24848	0.86775	-0.53033	0.2416	-0.77881
hsa-mir-4492	-0.90758	0.075843	-0.53074	0.2416	0.37684
hsa-mir-204	-1.2721	0.03	-0.53098	0.2416	0.74112
hsa-mir-548ay	-0.41163	0.2843	-0.53025	0.242	-0.11862
hsa-mir-5572	-0.087455	0.55066	-0.52986	0.24211	-0.442405
hsa-mir-4283-1	0.51323	0.94825	-0.52962	0.24211	-1.04285
hsa-mir-640	1.1662	0.34763	-0.52909	0.24222	-1.69529
hsa-mir-615	-0.68177	0.1447	-0.52602	0.24491	0.15575
hsa-mir-3118-5	-0.50185	0.65403	2.6986	0.24491	3.20045
hsa-mir-3198-1	-0.17888	0.46406	-0.52431	0.2458	-0.34543
hsa-mir-302d	0.3269	0.93453	-0.52424	0.2458	-0.85114
hsa-mir-6862-1	0.67828	0.80676	-0.52175	0.24787	-1.20003
hsa-mir-146b	0.13519	0.76212	-0.51895	0.24991	-0.65414
hsa-mir-662	1.2583	0.28535	-0.51795	0.25064	-1.77625
hsa-mir-6742	1.0787	0.41978	1.7072	0.25101	0.6285
hsa-mir-6130	-0.72791	0.12372	-0.51323	0.25344	0.21468
hsa-mir-8089	-0.01863	0.61634	-0.51091	0.25495	-0.49228
hsa-mir-200c	0.47369	0.97181	1.7009	0.25528	1.22721
hsa-mir-4798	0.051516	0.6832	-0.5054	0.25682	-0.556916
hsa-mir-4706	0.11341	0.74071	-0.50432	0.25682	-0.61773
hsa-mir-208a	-0.34808	0.32996	-0.50562	0.25682	-0.15754
hsa-let-7c	-0.022691	0.61431	-0.50269	0.25822	-0.479999
hsa-mir-8073	-0.26922	0.38672	-0.50169	0.2584	-0.23247
hsa-mir-6874	-0.31716	0.35085	-0.5023	0.2584	-0.18514
hsa-mir-6880	-0.30044	0.36337	-0.50092	0.25874	-0.20048
hsa-mir-5579	-0.074023	0.56432	-0.5009	0.25874	-0.426877
hsa-mir-548al	-0.67002	0.15172	-0.49882	0.25903	0.1712
hsa-mir-520c	-0.88464	0.15311	-0.71154	0.25903	0.1731
hsa-mir-199b	0.57702	0.89989	-0.49939	0.25903	-1.07641
hsa-mir-6868	-0.16071	0.47967	-0.49742	0.2591	-0.33671
hsa-mir-300	0.24232	0.86178	-0.49492	0.25996	-0.73724
hsa-mir-6074	0.71301	0.77223	-0.49338	0.26076	-1.20639
hsa-mir-4449	0.68145	0.80349	1.6868	0.26205	1.00535
hsa-mir-365a	-0.44552	0.26457	-0.49089	0.26236	-0.04537
hsa-mir-4434	-0.42558	0.27506	-0.49003	0.26283	-0.06445
hsa-mir-199a-1	1.0761	0.42182	1.6832	0.26365	0.6071
hsa-mir-7110	-0.35659	0.32422	-0.48798	0.26413	-0.13139
hsa-mir-641	-0.31234	0.35427	-0.48717	0.26451	-0.17483
hsa-mir-202	-0.045449	0.59226	-0.48339	0.26556	-0.437941
hsa-mir-1471	1.5844	0.10269	-0.48181	0.26678	-2.06621
hsa-mir-320d-1	-0.7025	0.13388	-0.48087	0.26743	0.22163
hsa-mir-5690	0.19746	0.82145	-0.48035	0.26776	-0.67781
hsa-mir-3610	-1.0237	0.062791	1.6743	0.26776	2.698
hsa-mir-6500	-0.36777	0.31267	-0.48009	0.26833	-0.11232
hsa-mir-7112-1	0.0052219	0.63732	1.6705	0.27028	1.66528
hsa-mir-6779	0.53519	0.93447	-0.4754	0.27118	-1.01059
hsa-mir-4781	0.84743	0.63879	1.6662	0.2713	0.81877
hsa-mir-5003	0.83028	0.65883	-0.47412	0.27145	-1.3044
hsa-mir-1290	-0.46567	0.25254	-0.47177	0.27243	-0.0061
hsa-mir-6797	0.44806	0.99093	-0.47037	0.2727	-0.91843
hsa-mir-3619	0.042582	0.67424	-0.47041	0.2727	-0.512992
hsa-mir-196a-1	-0.77709	0.10826	-0.46674	0.27369	0.31035
hsa-mir-320a	-0.044149	0.59311	-0.46593	0.27422	-0.421781
hsa-mir-4796	0.11765	0.74474	-0.46568	0.27501	-0.58333
hsa-mir-5004	0.53618	0.93383	1.6602	0.27539	1.12402
hsa-mir-1289-2	-0.94412	0.070117	-0.46408	0.27608	0.48004
hsa-mir-486-2	-0.92512	0.47028	-1.458	0.2778	-0.53288
hsa-mir-4444-1	0.51874	0.9443	-0.46126	0.2778	-0.98
hsa-mir-7855	-0.23594	0.41533	-0.45957	0.27968	-0.22363
hsa-mir-596	0.051937	0.68376	-0.46001	0.27968	-0.511947
hsa-mir-487a	0.52669	0.93878	-0.45871	0.27991	-0.9854
hsa-mir-4538	-0.61917	0.17213	-0.45377	0.28199	0.1654
hsa-mir-301b	-0.68885	0.14241	-0.45368	0.28199	0.23517
hsa-mir-548h-5	0.24632	0.88737	-0.65249	0.28437	-0.89881
hsa-mir-3130-1	0.21027	0.83285	-0.45054	0.28527	-0.66081
hsa-mir-199a-2	0.68294	0.83203	-0.64545	0.28699	-1.32839
hsa-mir-342	-0.58262	0.18928	-0.44881	0.28704	0.13381
hsa-mir-146a	0.0079964	0.63976	-0.44701	0.28839	-0.455006
hsa-mir-6894	-0.19729	0.4461	-0.4438	0.28858	-0.24651
hsa-mir-3944	1.0243	0.46793	-0.44628	0.28858	-1.47058
hsa-mir-3131	-0.34072	0.33471	-0.44625	0.28858	-0.10553
hsa-mir-6844	1.4475	0.53497	2.5809	0.28923	1.1334
hsa-mir-551a	-0.40787	0.28619	-0.44156	0.28923	-0.03369
hsa-mir-520h	2.5384	0.19809	2.5827	0.28923	0.0443
hsa-mir-153-1	0.76147	0.72583	1.6364	0.28948	0.87493
hsa-mir-30b	-0.39495	0.2947	-0.43873	0.29167	-0.04378
hsa-mir-1207	0.93876	0.55207	-0.43863	0.29188	-1.37739
hsa-mir-6132	0.67492	0.80966	-0.4384	0.29209	-1.11332
hsa-mir-4536-1	-0.58831	0.2739	-0.63358	0.29234	-0.04527
hsa-mir-1258	-0.095937	0.54213	-0.43745	0.29234	-0.341513
hsa-mir-3907	-0.6242	0.17008	-0.43661	0.29311	0.18759
hsa-mir-6735	-0.69774	0.13676	-0.43414	0.29449	0.2636
hsa-mir-182	-0.055783	0.58178	-0.43302	0.29512	-0.377237
hsa-mir-2054	0.16262	0.82299	-0.62718	0.29561	-0.7898
hsa-mir-3178	-0.93947	0.070957	-0.43148	0.29635	0.50799
hsa-mir-5704	0.90927	0.58078	1.6265	0.29653	0.71723
hsa-mir-4689	-0.51184	0.21969	-0.43019	0.29653	0.08165
hsa-mir-1908	-1.2441	0.03	-0.42809	0.29773	0.81601
hsa-mir-1306	0.6157	0.86515	1.6239	0.2978	1.0082
hsa-mir-183	0.1385	0.76508	-0.42617	0.29944	-0.56467
hsa-mir-548i-3	0.51246	0.95899	-0.94443	0.30041	-1.45689
hsa-mir-548ap	-0.10639	0.60671	-0.61268	0.30179	-0.50629
hsa-mir-1273h	-1.7302	0	-0.42134	0.30216	1.30886
hsa-mir-6846	-0.67449	0.15076	-0.42037	0.30265	0.25412
hsa-mir-4468	-0.82581	0.096565	-0.42034	0.30265	0.40547
hsa-mir-190b	-0.51063	0.22055	-0.42004	0.30265	0.09059
hsa-mir-6850	-0.034391	0.60257	-0.41861	0.30394	-0.384219
hsa-mir-6786	-0.69829	0.13676	-0.4182	0.30407	0.28009
hsa-mir-106b	1.3508	0.22693	1.6105	0.30407	0.2597
hsa-mir-4452	0.050612	0.68271	-0.41695	0.30481	-0.467562
hsa-mir-106a	-0.0049921	0.62765	-0.41706	0.30481	-0.412068
hsa-mir-4458	-0.49283	0.2333	-0.41354	0.30733	0.07929
hsa-mir-331	0.050668	0.68271	-0.41413	0.30733	-0.464798
hsa-mir-1178	-0.19235	0.45236	-0.41418	0.30733	-0.22183
hsa-mir-4707	0.051998	0.68376	-0.41293	0.30756	-0.464928
hsa-mir-4284	0.021169	0.65515	-0.41188	0.30852	-0.433049
hsa-mir-3929	-1.2902	0.026178	-0.41108	0.30852	0.87912
hsa-mir-1289-1	-0.89456	0.086008	-0.41177	0.30852	0.48279
hsa-mir-1185-1	-0.30756	0.35735	-0.41063	0.30882	-0.10307
hsa-mir-548f-4	-1.4781	0.047445	-0.58953	0.30905	0.88857
hsa-mir-4698	-0.95895	0.070117	-0.40328	0.31279	0.55567
hsa-mir-2467	0.6967	0.7888	-0.40319	0.31318	-1.09989
hsa-mir-5701-1	0.6723	0.81198	1.5948	0.31402	0.9225
hsa-mir-4435-1	0.27002	0.88834	1.5941	0.31431	1.32408
hsa-mir-4291	0.6266	0.85545	-0.39952	0.31514	-1.02612
hsa-mir-378d-1	0.18506	0.81009	-0.39877	0.31641	-0.58383
hsa-mir-6738	-0.52506	0.21618	-0.39733	0.31673	0.12773
hsa-mir-4517	-0.38606	0.29979	-0.39694	0.31673	-0.01088
hsa-mir-4790	0.79018	0.74007	-0.57384	0.31733	-1.36402
hsa-mir-4325	0.36582	0.95953	-0.39399	0.31803	-0.75981
hsa-mir-548o	0.15156	0.77878	-0.39348	0.31821	-0.54504
hsa-mir-7706	1.1208	0.38222	-0.39307	0.31822	-1.51387
hsa-mir-6509	0.069874	0.69854	-0.39176	0.31889	-0.461634
hsa-mir-3651	0.47492	0.97079	1.5855	0.31907	1.11058
hsa-mir-4485	-0.091935	0.54634	-0.3904	0.31972	-0.298465
hsa-mir-6806	-0.50676	0.22497	-0.38848	0.32089	0.11828
hsa-mir-3655	-0.78484	0.10348	-0.3885	0.32089	0.39634
hsa-mir-4493	-0.082149	0.55764	1.5802	0.32325	1.66235
hsa-mir-339	0.41223	0.98973	-0.38248	0.32425	-0.79471
hsa-mir-593	-0.30207	0.36148	-0.38035	0.32624	-0.07828
hsa-mir-376b	1.6178	0.098022	1.5763	0.32642	-0.0415
hsa-mir-7108	0.32542	0.93346	-0.37936	0.32763	-0.70478
hsa-mir-125b-1	0.85293	0.63228	-0.37562	0.33064	-1.22855
hsa-mir-7153	-0.22007	0.42661	-0.3725	0.33225	-0.15243
hsa-let-7f-1	-1.1679	0.044715	-0.37192	0.3325	0.79598
hsa-mir-3158-1	0.55638	0.91714	1.5672	0.33275	1.01082
hsa-mir-767	-0.23545	0.41533	-0.37078	0.334	-0.13533
hsa-mir-602	0.75915	0.72635	1.5623	0.33465	0.80315
hsa-mir-4799	-0.32057	0.34826	-0.36629	0.33646	-0.04572
hsa-mir-1263	-0.032767	0.60358	-0.36573	0.33727	-0.332963
hsa-mir-3677	0.71954	0.76508	-0.36161	0.33932	-1.08115
hsa-mir-1283-1	0.25116	0.87121	1.5554	0.33949	1.30424
hsa-mir-4430	-0.036154	0.60127	-0.36061	0.34052	-0.324456
hsa-mir-1200	0.077469	0.70742	-0.36054	0.34052	-0.438009
hsa-mir-3157	-0.11952	0.52012	-0.35989	0.34099	-0.24037
hsa-mir-1236	-0.51809	0.21802	-0.35964	0.34099	0.15845
hsa-mir-4739	-1.3339	0.025	-0.35911	0.34163	0.97479
hsa-mir-6814	-0.42848	0.27265	-0.35638	0.34252	0.0721
hsa-mir-3690-1	0.88656	0.60195	1.5499	0.34252	0.66334
hsa-mir-4714	0.65541	0.82845	-0.35453	0.34343	-1.00994
hsa-mir-219a-2	0.53159	0.93589	-0.35441	0.34343	-0.886
hsa-mir-548ae-1	0.48182	0.96703	1.5478	0.3439	1.06598
hsa-mir-6084	-0.25385	0.39824	-0.3516	0.34488	-0.09775
hsa-mir-378i	-0.1377	0.50068	-0.35099	0.34503	-0.21329
hsa-mir-4644	0.27901	0.89613	1.5455	0.34533	1.26649
hsa-mir-4425	1.0449	0.44959	1.5454	0.34533	0.5005
hsa-mir-5093	-0.87691	0.089862	-0.34877	0.34684	0.52814
hsa-mir-4511	0.74224	0.74356	-0.34838	0.34699	-1.09062
hsa-mir-526a-1	-1.4389	0.10124	-0.83303	0.34704	0.60587
hsa-mir-7853	-0.54333	0.42013	-0.83145	0.34758	-0.28812
hsa-mir-2682	-1.0074	0.063525	-0.34467	0.34959	0.66273
hsa-mir-6789	-0.89261	0.08625	-0.34379	0.35065	0.54882
hsa-mir-3652	-1.0019	0.065306	-0.3433	0.35094	0.6586
hsa-mir-4741	0.54027	0.92987	-0.34212	0.35205	-0.88239
hsa-mir-4518	0.32481	0.93272	-0.34222	0.35205	-0.66703
hsa-mir-3201	0.7954	0.69211	1.533	0.35452	0.7376
hsa-mir-3118-4	-0.16974	0.64653	-0.81208	0.35985	-0.64234
hsa-mir-6753	0.32424	0.93202	-0.33442	0.36049	-0.65866
hsa-mir-4509-2	0.91543	0.70574	-0.80489	0.36345	-1.72032
hsa-mir-4643	0.17877	0.83665	-0.48989	0.36372	-0.66866
hsa-mir-5100	0.017452	0.65059	-0.32986	0.36384	-0.347312
hsa-mir-4457	0.63876	0.84401	1.5206	0.36396	0.88184
hsa-mir-496	0.41764	0.99263	-0.32885	0.36449	-0.74649
hsa-mir-4321	-0.24021	0.41179	-0.32881	0.36449	-0.0886
hsa-mir-222	-1.3536	0.013889	1.5186	0.36605	2.8722
hsa-mir-6823	0.48567	0.96447	-0.32687	0.36622	-0.81254
hsa-mir-6861	0.17646	0.80338	-0.32498	0.36728	-0.50144
hsa-mir-499b	1.2872	0.34725	1.6403	0.36792	0.3531
hsa-mir-507	0.046213	0.67702	-0.32257	0.36877	-0.368783
hsa-mir-4771-1	0.58924	0.88839	-0.32238	0.36877	-0.91162
hsa-mir-4520a	-0.23319	0.41702	-0.32254	0.36877	-0.08935
hsa-mir-24-1	0.31376	0.92165	-0.32183	0.36922	-0.63559
hsa-mir-646	-0.48775	0.23653	-0.32093	0.37019	0.16682
hsa-mir-4662b	2.3372	0.22704	-1.2831	0.37019	-3.6203
hsa-mir-8076	0.26148	0.88054	-0.31805	0.37236	-0.57953
hsa-mir-134	0.9012	0.58847	-0.317	0.37277	-1.2182
hsa-mir-6758	-0.051075	0.58705	-0.31539	0.37375	-0.264315
hsa-mir-98	-0.32149	0.34732	-0.31513	0.37381	0.00636
hsa-mir-3926-2	-1.8963	0.1762	-1.2808	0.37508	0.6155
hsa-mir-4512	-0.014228	0.62004	-0.31241	0.37532	-0.298182
hsa-mir-5583-1	0.46411	0.97942	-0.31215	0.37586	-0.77626
hsa-mir-5089	0.12312	0.74975	-0.312	0.37586	-0.43512
hsa-mir-7850	0.57016	0.9059	-0.31126	0.37602	-0.88142
hsa-mir-5009	0.1394	0.76641	-0.31128	0.37602	-0.45068
hsa-mir-548e	0.31698	0.92478	-0.30865	0.37761	-0.62563
hsa-mir-3648	-0.80708	0.098222	-0.30874	0.37761	0.49834
hsa-mir-2861	-0.034717	0.60195	-0.30886	0.37761	-0.274143
hsa-mir-181b-1	0.51379	0.94813	-0.30753	0.37819	-0.82132
hsa-mir-320b-2	0.38378	0.96919	-0.30612	0.38028	-0.6899
hsa-mir-6807	0.88548	0.60261	-0.30455	0.38158	-1.19003
hsa-mir-521-1	-0.31709	0.35085	-0.30339	0.38269	0.0137
hsa-mir-3156-3	0.11127	0.78149	-0.45425	0.38269	-0.56552
hsa-mir-921	0.22144	0.8446	-0.30217	0.3834	-0.52361
hsa-mir-4432	-0.25536	0.39698	-0.30126	0.38426	-0.0459
hsa-mir-135a-2	0.96125	0.53036	1.4927	0.38444	0.53145
hsa-mir-548j	-0.48498	0.23959	-0.2998	0.38495	0.18518
hsa-mir-7856	0.55677	0.91675	-0.29716	0.38638	-0.85393
hsa-mir-5691	0.81918	0.66755	1.4875	0.38638	0.66832
hsa-mir-3200	-0.43711	0.26834	-0.29721	0.38638	0.1399
hsa-mir-3687	-1.2386	0.032558	-0.29661	0.38643	0.94199
hsa-mir-451a	-0.42248	0.27617	-0.29607	0.38689	0.12641
hsa-mir-526a-2	0.33857	0.95039	-0.44415	0.38768	-0.78272
hsa-mir-7-3	0.99651	0.49155	-0.29515	0.38848	-1.29166
hsa-mir-562	-0.1331	0.50568	-0.29532	0.38848	-0.16222
hsa-mir-520a	-0.017506	0.61784	-0.29481	0.38852	-0.277304
hsa-mir-3197	0.060666	0.69161	-0.29494	0.38852	-0.355606
hsa-mir-5700	-0.55081	0.20401	-0.29201	0.3914	0.2588
hsa-mir-548aa-2	0.34143	0.94365	1.4787	0.3914	1.13727
hsa-mir-3942	-0.35961	0.4111	-0.43562	0.39394	-0.07601
hsa-mir-29c	0.2484	0.8676	-0.28752	0.3957	-0.53592
hsa-mir-8069	0.54049	0.92987	1.4726	0.39587	0.93211
hsa-mir-6824	-0.52143	0.21765	-0.28701	0.39587	0.23442
hsa-mir-548ba	-0.41652	0.68782	-1.2239	0.39587	-0.80738
hsa-mir-4703	0.21198	0.94033	-1.2382	0.39587	-1.45018
hsa-mir-4743	0.031039	0.66454	-0.28696	0.39596	-0.317999
hsa-mir-543	0.50873	0.96066	1.8206	0.396	1.31187
hsa-mir-3192	0.31628	0.92449	-0.28608	0.39633	-0.60236
hsa-mir-3182	0.26779	0.88599	-0.28618	0.39633	-0.55397
hsa-mir-1204	0.5974	0.88229	1.4719	0.39633	0.8745
hsa-mir-6831	-0.36427	0.31599	-0.28529	0.3967	0.07898
hsa-mir-3163	-0.0041954	0.62814	-0.28068	0.4	-0.276485
hsa-mir-4712	0.067932	0.69749	-0.28044	0.40004	-0.348372
hsa-mir-3912	0.00055967	0.63306	-0.28042	0.40004	-0.28098
hsa-mir-4261	-0.1277	0.5106	-0.27943	0.4006	-0.15173
hsa-mir-942	-0.39343	0.29537	-0.27813	0.40147	0.1153
hsa-mir-4251	-0.062737	0.57455	1.4642	0.40234	1.52694
hsa-mir-34c	-0.039819	0.59611	-0.27445	0.40539	-0.234631
hsa-mir-4471	-0.22459	0.42367	-0.27211	0.40735	-0.04752
hsa-mir-6890	-0.032195	0.60424	-0.27165	0.40793	-0.239455
hsa-mir-1321	0.56892	0.90699	-0.26831	0.41064	-0.83723
hsa-mir-7109	-0.26997	0.38585	-0.26669	0.41133	0.00328
hsa-mir-6851	0.29171	0.90649	-0.2664	0.41133	-0.55811
hsa-mir-6837	0.22061	0.84363	-0.26523	0.41219	-0.48584
hsa-mir-6843	-0.013334	0.62056	-0.26379	0.41253	-0.250456
hsa-mir-4427	0.18583	0.81014	-0.26258	0.41401	-0.44841
hsa-mir-4700	0.27997	0.89745	-0.26193	0.41481	-0.5419
hsa-mir-6499	-0.19197	0.4525	1.4513	0.41546	1.64327
hsa-mir-6737	-0.67981	0.14505	-0.26069	0.41655	0.41912
hsa-mir-518a-2	0.10881	0.77873	-0.40635	0.41746	-0.51516
hsa-mir-373	0.086344	0.71539	-0.25938	0.41771	-0.345724
hsa-mir-550a-2	-1.1042	0.41144	-1.1616	0.4183	-0.0574
hsa-let-7i	0.33102	0.93727	1.4466	0.419	1.11558
hsa-mir-2052	-0.57863	0.39993	-0.68613	0.4203	-0.1075
hsa-mir-4450	0.43659	0.99661	-0.25249	0.42111	-0.68908
hsa-mir-6809	-0.89207	0.08625	-0.25024	0.42375	0.64183
hsa-mir-4287	0.5898	0.88799	-0.25024	0.42375	-0.84004
hsa-mir-1910	-0.23354	0.41702	-0.2491	0.4247	-0.01556
hsa-mir-6763	-0.39737	0.29353	-0.24776	0.42592	0.14961
hsa-mir-6816	-0.76574	0.1107	-0.24728	0.426	0.51846
hsa-mir-1257	0.27245	0.89017	-0.24746	0.426	-0.51991
hsa-mir-517a	-1.0883	0.096565	-0.3923	0.42673	0.696
hsa-mir-4329	-0.03191	0.60445	-0.24475	0.42756	-0.21284
hsa-mir-320c-1	0.47653	0.9702	-0.24515	0.42756	-0.72168
hsa-mir-6883	0.39794	0.97942	1.4343	0.42785	1.03636
hsa-mir-3914-2	-0.58721	0.60726	-1.1467	0.42839	-0.55949
hsa-mir-7974	-0.084744	0.55347	-0.2421	0.42963	-0.157356
hsa-mir-133a-1	-0.48047	0.24403	-0.24196	0.42963	0.23851
hsa-mir-563	0.56382	0.91067	1.4309	0.43106	0.86708
hsa-mir-550a-1	1.1539	0.35579	1.4286	0.43368	0.2747
hsa-mir-1245a	-0.41236	0.28349	-0.2382	0.43368	0.17416
hsa-mir-4419b	-0.087147	0.55066	-0.23474	0.43625	-0.147593
hsa-mir-3156-2	-1.1314	0.39916	-1.1414	0.43651	-0.01
hsa-mir-6069	1.4048	0.19955	1.4232	0.43717	0.0184
hsa-mir-4498	-0.13832	0.49993	-0.23329	0.4375	-0.09497
hsa-mir-381	0.23624	0.85705	-0.23247	0.43819	-0.46871
hsa-mir-5587	0.48227	0.96687	-0.23022	0.43983	-0.71249
hsa-mir-4417	0.4812	0.96725	1.419	0.4402	0.9378
hsa-mir-1587	-0.33117	0.34031	-0.22661	0.44131	0.10456
hsa-mir-4454	-1.0722	0.05914	-0.22271	0.4428	0.84949
hsa-mir-885	1.7548	0.067061	1.4134	0.44287	-0.3414
hsa-mir-4792	1.0361	0.45867	1.4135	0.44287	0.3774
hsa-mir-3135a	1.0156	0.47544	1.4121	0.44395	0.3965
hsa-mir-9-1	0.025577	0.66093	-0.22016	0.44444	-0.245737
hsa-mir-5694	1.1615	0.35107	1.4107	0.44535	0.2492
hsa-mir-4769	-0.62228	0.17138	-0.21787	0.44704	0.40441
hsa-mir-135a-1	0.14773	0.77549	-0.21619	0.44728	-0.36392
hsa-mir-4752	0.4943	0.96055	-0.21343	0.44958	-0.70773
hsa-mir-4429	0.45471	0.98618	1.4027	0.45203	0.94799
hsa-mir-502	1.583	0.10269	1.4024	0.45223	-0.1806
hsa-mir-6133	-0.54069	0.20973	-0.2086	0.45456	0.33209
hsa-mir-4730	-0.0063146	0.62624	-0.20828	0.45458	-0.201965
hsa-mir-6852	1.4531	0.16676	1.399	0.45476	-0.0541
hsa-mir-635	-0.49462	0.23231	-0.2075	0.45517	0.28712
hsa-mir-4513	-0.18111	0.46244	-0.20749	0.45517	-0.02638
hsa-mir-3921	0.71566	0.76933	1.3973	0.45623	0.68164
hsa-mir-4786	0.034546	0.66749	1.3934	0.46001	1.35885
hsa-mir-4729	-0.64688	0.16172	-0.1997	0.46308	0.44718
hsa-mir-6774	0.46454	0.97942	1.3888	0.46507	0.92426
hsa-mir-30d	0.44686	0.99099	1.3882	0.46551	0.94134
hsa-mir-548w	-0.35157	0.41613	-0.33542	0.4656	0.01615
hsa-mir-3195	-0.24678	0.40593	1.3877	0.46579	1.63448
hsa-mir-302c	0.28252	0.8995	1.3872	0.4659	1.10468
hsa-mir-1278	-0.19321	0.53796	-0.3339	0.46605	-0.14069
hsa-mir-6804	1.1486	0.36005	1.3867	0.46615	0.2381
hsa-mir-4692	0.042907	0.67459	-0.19466	0.46673	-0.237567
hsa-mir-8074	0.40557	0.98482	-0.19289	0.4675	-0.59846
hsa-mir-4784	0.081749	0.71048	-0.19126	0.46838	-0.273009
hsa-mir-4469	0.65749	0.8265	-0.19081	0.46874	-0.8483
hsa-mir-3670-1	-0.122	0.51761	-0.19083	0.46874	-0.06883
hsa-mir-4484	0.39219	0.97444	-0.19046	0.4688	-0.58265
hsa-mir-1267	-0.69603	0.13744	-0.18625	0.47121	0.50978
hsa-mir-6762	0.32038	0.92846	1.3762	0.47289	1.05582
hsa-mir-4749	0.48226	0.96687	1.376	0.47289	0.89374
hsa-mir-6859-2	0.10667	0.83285	1.6803	0.47342	1.57363
hsa-mir-4755	0.59437	0.88454	1.3754	0.47367	0.78103
hsa-mir-1283-2	-1.137	0.045113	-0.17949	0.47528	0.95751
hsa-mir-3689c	-0.67369	0.35389	-0.57237	0.47549	0.10132
hsa-mir-1244-1	-0.10496	0.53445	-0.17904	0.47549	-0.07408
hsa-mir-6776	0.094963	0.72355	-0.178	0.477	-0.272963
hsa-mir-4653	0.62788	0.85486	-0.17813	0.477	-0.80601
hsa-mir-3165	0.14459	0.77219	-0.1779	0.477	-0.32249
hsa-mir-141	-0.16778	0.47285	-0.17796	0.477	-0.01018
hsa-mir-7851	0.24999	0.86988	-0.17684	0.47727	-0.42683
hsa-mir-4280	0.48248	0.96685	-0.17602	0.47765	-0.6585
hsa-mir-4501	1.1295	0.56038	1.6613	0.48243	0.5318
hsa-mir-486	2.0805	0.013889	1.3625	0.48324	-0.718
hsa-mir-3168	0.10615	0.73264	-0.17164	0.48348	-0.27779
hsa-mir-4636	1.2232	0.30585	1.3619	0.48379	0.1387
hsa-mir-1202	0.51025	0.95039	-0.17054	0.48379	-0.68079
hsa-mir-7848	-0.12797	0.51034	-0.16991	0.48398	-0.04194
hsa-mir-4672	0.5929	0.88499	-0.16992	0.48398	-0.76282
hsa-mir-4530	0.077613	0.70743	-0.16967	0.48399	-0.247283
hsa-mir-544b	0.29982	0.91169	1.3606	0.48416	1.06078
hsa-mir-383	0.28025	0.89755	-0.16866	0.48513	-0.44891
hsa-mir-4304	-0.66826	0.15213	-0.16592	0.4871	0.50234
hsa-mir-6856	-0.71764	0.12867	-0.16559	0.48742	0.55205
hsa-mir-1287	-0.31237	0.35427	-0.1655	0.48742	0.14687
hsa-mir-4451	0.1953	0.81957	-0.16442	0.48879	-0.35972
hsa-mir-4701	0.54814	0.92295	-0.16291	0.49077	-0.71105
hsa-mir-221	0.37623	0.96499	-0.16227	0.49126	-0.5385
hsa-mir-299	-0.081606	0.5577	-0.16192	0.49142	-0.080314
hsa-mir-3943	0.22846	0.85112	1.3536	0.49174	1.12514
hsa-mir-346	-0.65458	0.15572	-0.16159	0.49182	0.49299
hsa-mir-9-2	0.71959	0.76508	1.353	0.49191	0.63341
hsa-mir-513a-1	0.72983	0.75451	-0.16041	0.4927	-0.89024
hsa-let-7b	0.63027	0.8524	-0.1588	0.49403	-0.78907
hsa-mir-6718	0.029375	0.66376	-0.15847	0.49419	-0.187845
hsa-mir-4771-2	1.046	0.73525	2.0936	0.49514	1.0476
hsa-mir-200b	0.28617	0.90243	-0.15735	0.49514	-0.44352
hsa-mir-519b	0.0061713	0.76445	-0.53509	0.49645	-0.541261
hsa-mir-8055	0.72219	0.7631	1.348	0.49654	0.62581
hsa-mir-2053	-0.021494	0.61451	-0.15583	0.49654	-0.134336
hsa-mir-548h-2	1.3418	0.30732	1.4511	0.49677	0.1093
hsa-mir-5685	0.6537	0.83096	1.3459	0.49778	0.6922
hsa-mir-4537	0.48257	0.9668	-0.15278	0.49778	-0.63535
hsa-let-7e	-0.55502	0.20176	-0.15113	0.49863	0.40389
hsa-mir-4327	0.20349	0.82594	-0.15048	0.49878	-0.35397
hsa-mir-3621	0.89311	0.59443	1.3438	0.49886	0.45069
hsa-mir-520e	-0.0096609	0.62316	-0.14826	0.50023	-0.138599
hsa-mir-6090	-0.2744	0.38217	-0.14819	0.5003	0.12621
hsa-mir-4791	0.28034	0.89755	1.3422	0.5003	1.06186
hsa-mir-1238	1.085	0.41408	1.3421	0.5003	0.2571
hsa-mir-6876	0.24315	0.86238	-0.14673	0.50098	-0.38988
hsa-mir-27b	-0.032448	0.60394	-0.14632	0.50098	-0.113872
hsa-mir-4723	0.48112	0.96725	-0.14498	0.50204	-0.6261
hsa-mir-335	0.16219	0.78964	-0.14519	0.50204	-0.30738
hsa-mir-8065	0.91973	0.56873	1.3382	0.5028	0.41847
hsa-mir-1250	1.2197	0.30734	-0.14209	0.50444	-1.36179
hsa-mir-1275	0.23037	0.85232	-0.14191	0.50466	-0.37228
hsa-mir-3185	-1.0232	0.062791	1.3339	0.5057	2.3571
hsa-mir-3184	0.027643	0.66316	-0.14085	0.5057	-0.168493
hsa-mir-1282	0.29325	0.90763	-0.141	0.5057	-0.43425
hsa-mir-4437	0.80516	0.68208	1.3335	0.50592	0.52834
hsa-mir-3680-1	-0.53037	0.21385	-0.13952	0.50635	0.39085
hsa-mir-4800	0.95686	0.53434	1.3326	0.50679	0.37574
hsa-mir-3945	0.038027	0.67004	-0.13929	0.50679	-0.177317
hsa-mir-4488	0.023884	0.65886	-0.13853	0.50752	-0.162414
hsa-mir-4482	-0.059011	0.57971	-0.13619	0.50895	-0.077179
hsa-mir-3171	-0.032863	0.73815	-0.50467	0.50895	-0.471807
hsa-mir-649	0.57532	0.90153	-0.13593	0.50902	-0.71125
hsa-mir-581	-1.1805	0.038462	-0.1358	0.50902	1.0447
hsa-mir-136	-0.38074	0.30326	-0.13501	0.50923	0.24573
hsa-mir-3616	-0.35408	0.32591	-0.13436	0.50944	0.21972
hsa-mir-6845	0.3664	0.95981	-0.13221	0.51113	-0.49861
hsa-mir-6516	0.23666	0.8574	-0.12455	0.51648	-0.36121
hsa-mir-3117	-0.1313	0.50672	-0.12421	0.5169	0.00709
hsa-mir-548x-2	0.96671	0.52449	1.316	0.51722	0.34929
hsa-mir-3649	0.30072	0.91235	-0.12349	0.51722	-0.42421
hsa-mir-592	0.015586	0.70433	-0.24905	0.51755	-0.264636
hsa-mir-105-2	0.60136	0.89613	-0.24799	0.51811	-0.84935
hsa-mir-654	0.43646	0.9968	1.3139	0.51874	0.87744
hsa-mir-154	1.0253	0.46744	-0.12118	0.51874	-1.14648
hsa-mir-7160	-0.51544	0.21879	-0.12054	0.51929	0.3949
hsa-mir-6749	-0.042915	0.59352	-0.11891	0.52041	-0.075995
hsa-mir-6878	0.35179	0.95087	1.3082	0.52321	0.95641
hsa-mir-1184-1	-0.21133	0.43278	-0.11525	0.52369	0.09608
hsa-mir-637	-0.039476	0.5968	-0.11444	0.52391	-0.074964
hsa-mir-519c	-0.57373	0.28184	-0.24112	0.52391	0.33261
hsa-mir-4670	-0.1418	0.49606	-0.11404	0.52405	0.02776
hsa-mir-4633	0.12819	0.75402	-0.10932	0.52782	-0.23751
hsa-mir-6089-1	0.43299	0.99921	1.3	0.52905	0.86701
hsa-mir-4666b	-0.84517	0.094195	-0.10621	0.52929	0.73896
hsa-mir-554	0.64758	0.83684	-0.10459	0.53107	-0.75217
hsa-mir-298	-0.23325	0.41702	-0.10299	0.5326	0.13026
hsa-mir-4288	1.1491	0.36005	-0.10265	0.53267	-1.25175
hsa-mir-599	-0.24674	0.40597	-0.10249	0.53271	0.14425
hsa-mir-1297	0.27152	0.90589	1.3935	0.53271	1.12198
hsa-mir-3126	-0.5613	0.19819	-0.10188	0.5329	0.45942
hsa-mir-548ak	-1.8022	0.057851	-0.4569	0.53362	1.3453
hsa-mir-5193	-0.90558	0.078273	-0.10027	0.53408	0.80531
hsa-mir-3152	0.4361	0.99694	1.2924	0.53408	0.8563
hsa-mir-609	0.86738	0.61917	-0.098456	0.53485	-0.965836
hsa-mir-661	-0.31315	0.35382	-0.097213	0.53569	0.215937
hsa-mir-6515	0.16743	0.79539	1.2863	0.53838	1.11887
hsa-mir-4751	-0.13765	0.50068	-0.093563	0.53838	0.044087
hsa-mir-5197	0.55025	0.92096	1.2861	0.53857	0.73585
hsa-mir-219a-1	1.2265	0.30452	1.286	0.53863	0.0595
hsa-mir-6858	-0.22929	0.41978	-0.092346	0.53894	0.136944
hsa-mir-4738	-0.17522	0.46649	1.2833	0.5397	1.45852
hsa-mir-4713	0.075168	0.70433	-0.090546	0.5397	-0.165714
hsa-mir-3911	0.036991	0.66934	-0.089717	0.54011	-0.126708
hsa-mir-8062	-0.010751	0.6227	-0.088504	0.54233	-0.077753
hsa-mir-648	0.48937	0.96237	1.2794	0.54294	0.79003
hsa-mir-8082	-0.76897	0.11002	-0.087476	0.54313	0.681494
hsa-mir-6834	0.35217	0.95092	-0.085247	0.54493	-0.437417
hsa-mir-1179	0.067473	0.69741	-0.085304	0.54493	-0.152777
hsa-mir-4295	0.28706	0.9032	-0.084421	0.54549	-0.371481
hsa-mir-1183	-0.81847	0.096565	-0.084619	0.54549	0.733851
hsa-mir-7641-2	-1.0486	0.21449	-0.42582	0.54887	0.62278
hsa-mir-509-3	-0.25668	0.59332	-0.42449	0.5491	-0.16781
hsa-mir-4286	0.41719	0.99207	1.2714	0.54916	0.85421
hsa-mir-4793	0.51135	0.9497	1.2699	0.55043	0.75855
hsa-mir-1-2	1.3461	0.23004	1.2698	0.5506	-0.0763
hsa-mir-4761	0.45251	0.9883	-0.076211	0.55129	-0.528721
hsa-mir-6740	0.088233	0.71654	-0.076022	0.5514	-0.164255
hsa-mir-6511a-4	0.05096	0.68301	-0.074873	0.55275	-0.125833
hsa-mir-6886	0.79915	0.68896	1.2679	0.55336	0.46875
hsa-mir-422a	0.30638	0.91682	-0.074279	0.55336	-0.380659
hsa-mir-548ag-2	-0.71049	0.21942	-0.1986	0.55367	0.51189
hsa-mir-937	-0.52281	0.21631	-0.072512	0.55525	0.450298
hsa-mir-4695	0.45153	0.98852	-0.07132	0.55634	-0.52285
hsa-mir-548ah	0.19371	0.88666	-0.4126	0.55677	-0.60631
hsa-mir-7106	0.31237	0.92036	-0.069415	0.55859	-0.381785
hsa-mir-4292	1.0911	0.40973	1.2594	0.56139	0.1683
hsa-mir-6772	0.41859	0.99311	1.2584	0.56222	0.83981
hsa-mir-548i-1	-0.46433	0.25351	-0.065124	0.56222	0.399206
hsa-mir-4480	-0.62788	0.16951	-0.06382	0.5627	0.56406
hsa-mir-1181	0.47149	0.97323	1.2554	0.56408	0.78391
hsa-mir-542	0.83875	0.64864	1.2507	0.56682	0.41195
hsa-mir-4456	0.060158	0.69146	-0.057112	0.56788	-0.11727
hsa-mir-5095	0.4566	0.98467	1.249	0.56837	0.7924
hsa-mir-4722	0.83288	0.65515	1.2462	0.5713	0.41332
hsa-mir-3939	0.027068	0.66288	1.244	0.57234	1.21693
hsa-mir-3685	0.36955	0.96183	-0.051046	0.57339	-0.420596
hsa-mir-6717	-0.46707	0.25123	-0.048117	0.57644	0.418953
hsa-mir-6770-3	0.80127	0.78789	1.4905	0.5765	0.68923
hsa-mir-6723	-0.1022	0.53769	-0.046133	0.57749	0.056067
hsa-mir-6862-2	-0.16627	0.64901	-0.37377	0.57753	-0.2075
hsa-mir-3613	0.28943	0.90479	-0.04537	0.5777	-0.3348
hsa-mir-378c	0.09384	0.72186	-0.04507	0.57787	-0.13891
hsa-let-7d	0.764	0.72373	1.2358	0.57861	0.4718
hsa-mir-3183	0.36737	0.96066	1.2347	0.57997	0.86733
hsa-mir-590	1.1217	0.46496	1.3294	0.5804	0.2077
hsa-mir-144	1.5536	0.11807	1.2335	0.5814	-0.3201
hsa-mir-4420	-0.085556	0.5528	-0.041456	0.58164	0.0441
hsa-mir-6872	0.35056	0.95039	-0.039859	0.58294	-0.390419
hsa-mir-151b	0.4114	0.98905	-0.039036	0.58356	-0.450436
hsa-mir-4526	0.52555	0.93919	-0.038171	0.58357	-0.563721
hsa-mir-3180-3	0.37002	0.96187	-0.037748	0.58384	-0.407768
hsa-mir-196a-2	0.55147	0.92006	-0.035255	0.5864	-0.586725
hsa-mir-934	-0.23833	0.41259	-0.033003	0.58803	0.205327
hsa-mir-616	0.037997	0.67004	-0.03293	0.58803	-0.070927
hsa-mir-122	0.25245	0.87249	-0.031281	0.58946	-0.283731
hsa-mir-6775	-0.32689	0.34439	1.2214	0.58984	1.54829
hsa-mir-3662	0.27507	0.90818	-0.14634	0.58989	-0.42141
hsa-mir-3167	0.38688	0.97046	-0.029942	0.5904	-0.416822
hsa-mir-1244-2	-1.1286	0.19102	-0.34835	0.59086	0.78025
hsa-mir-3148	-0.05231	0.5854	-0.026644	0.59317	0.025666
hsa-mir-181a-2	0.078552	0.70787	-0.026065	0.59317	-0.104617
hsa-mir-149	-0.95098	0.070117	-0.026129	0.59317	0.924851
hsa-mir-1253	0.35188	0.95087	-0.02429	0.59481	-0.37617
hsa-mir-450a-1	-0.26002	0.59205	-0.33786	0.59559	-0.07784
hsa-mir-628	-0.41373	0.28239	-0.022699	0.59564	0.391031
hsa-mir-891b	0.64581	0.83848	1.2131	0.59581	0.56729
hsa-mir-548a-3	-0.22435	0.42369	-0.02191	0.59631	0.20244
hsa-mir-4774	0.2767	0.89375	1.2125	0.59631	0.9358
hsa-mir-4499	-0.94238	0.070117	1.2122	0.59631	2.15458
hsa-mir-4421	-0.10951	0.5302	-0.021347	0.59644	0.088163
hsa-mir-6504	0.27082	0.88869	-0.020476	0.5966	-0.291296
hsa-mir-548ar	-0.4444	0.47299	-0.33356	0.59765	0.11084
hsa-mir-651	0.79566	0.69188	1.2089	0.5993	0.41324
hsa-mir-5191	-0.29579	0.36687	-0.017679	0.60014	0.278111
hsa-mir-4508	-0.81128	0.097786	-0.016121	0.60173	0.795159
hsa-mir-138-1	0.25922	0.87861	-0.016222	0.60173	-0.275442
hsa-mir-4731	1.0119	0.47843	1.2051	0.60289	0.1932
hsa-mir-3143	0.4276	0.99769	-0.013915	0.60345	-0.441515
hsa-mir-3137	0.18458	0.80961	-0.013221	0.60376	-0.197801
hsa-mir-645	-0.42947	0.27193	-0.012925	0.60379	0.416545
hsa-mir-3919	0.12034	0.78982	1.2925	0.60379	1.17216
hsa-mir-4634	0.31195	0.92028	-0.012762	0.60381	-0.324712
hsa-mir-519e	-0.46677	0.33734	-0.12502	0.60397	0.34175
hsa-mir-4710	1.2239	0.30504	-0.011688	0.6042	-1.23559
hsa-mir-3664	-0.24377	0.40857	-0.0097888	0.60521	0.233981
hsa-mir-3941	0.41732	0.99226	-0.0089953	0.60542	-0.426315
hsa-mir-143	0.40261	0.98238	-0.007175	0.60657	-0.409785
hsa-mir-6813	-0.13096	0.50685	-0.0070822	0.60662	0.123878
hsa-mir-5696	0.51989	0.94926	1.2843	0.60686	0.76441
hsa-mir-4252	1.3143	0.25109	-0.0064052	0.60732	-1.32071
hsa-mir-6870	0.21212	0.83478	1.1981	0.6076	0.98598
hsa-mir-432	0.22017	0.84332	-0.0056225	0.6076	-0.225793
hsa-mir-1273d	-0.637	0.16703	-0.0035751	0.60864	0.633425
hsa-mir-6873	-0.25622	0.39642	-0.0029652	0.60869	0.253255
hsa-mir-518b	0.31099	0.91985	-0.0028299	0.60869	-0.31382
hsa-mir-4768	-0.21729	0.42812	-0.0023968	0.60915	0.214893
hsa-mir-215	0.22519	0.84786	1.1941	0.60949	0.96891
hsa-mir-377	-0.43863	0.26731	-0.0011412	0.61015	0.437489
hsa-mir-4312	0.33175	0.93775	-0.00072888	0.61048	-0.332479
hsa-mir-6848	-0.33092	0.34045	-0.00016511	0.6107	0.330755
hsa-mir-508	0.89395	0.59352	1.1926	0.61072	0.29865
hsa-mir-4528	0.57737	0.92938	-0.29946	0.6123	-0.87683
hsa-mir-212	-0.15564	0.483	0.0025035	0.61306	0.158143
hsa-mir-1470	-0.075445	0.56291	0.0024156	0.61306	0.0778606
hsa-mir-555	-0.057298	0.58078	0.0049798	0.61564	0.0622778
hsa-mir-6796	0.39595	0.97717	0.0053204	0.61577	-0.39063
hsa-mir-605	-0.12123	0.5182	0.0059125	0.6164	0.127142
hsa-mir-4460	0.98203	0.50672	0.0061783	0.6165	-0.975852
hsa-mir-4298	0.28545	0.90183	0.0060321	0.6165	-0.279418
hsa-mir-516a-2	-0.51226	0.64977	1.7398	0.61775	2.25206
hsa-mir-3927	-0.30611	0.35821	0.0081015	0.61911	0.314211
hsa-mir-329-1	0.059042	0.69024	0.0081497	0.61948	-0.0508923
hsa-mir-3133	0.5391	0.93852	1.265	0.61995	0.7259
hsa-mir-4436b-2	0.15155	0.77878	1.1829	0.6204	1.03135
hsa-mir-4302	0.26309	0.88238	1.1827	0.6204	0.91961
hsa-mir-6822	0.19095	0.81619	1.1819	0.62124	0.99095
hsa-mir-4727	0.20141	0.82466	1.1818	0.62148	0.98039
hsa-mir-3689d-1	0.90971	0.58039	1.1785	0.62399	0.26879
hsa-mir-4717	-0.32626	0.34475	0.01623	0.62482	0.34249
hsa-mir-103b-1	-1.5625	0.27617	-0.80041	0.62482	0.76209
hsa-mir-551b	1.1462	0.36231	0.016802	0.62495	-1.1294
hsa-mir-3116-1	-0.061856	0.57591	0.017	0.62501	0.078856
hsa-mir-4436a	-0.31698	0.35098	0.01796	0.62587	0.33494
hsa-mir-3606	-0.37583	0.3066	0.018033	0.62595	0.393863
hsa-mir-4282	1.5564	0.11735	1.1715	0.62727	-0.3849
hsa-mir-4679-1	0.55667	0.95569	-0.78805	0.62783	-1.34472
hsa-mir-1248	-0.0061129	0.62624	1.1689	0.62896	1.17501
hsa-mir-548l	0.72459	0.76086	1.1649	0.63197	0.44031
hsa-mir-4489	-0.052318	0.5854	0.027471	0.6325	0.079789
hsa-mir-3914-1	-0.27814	0.37949	0.027977	0.63288	0.306117
hsa-mir-4268	0.39512	0.97656	1.1633	0.63332	0.76818
hsa-mir-4306	0.63978	0.84351	0.029796	0.63491	-0.609984
hsa-mir-3977	0.14713	0.77483	0.030079	0.63491	-0.117051
hsa-mir-658	-0.12779	0.51054	0.030225	0.635	0.158015
hsa-mir-4686	-0.19522	0.44968	1.16	0.63613	1.35522
hsa-mir-96	0.16352	0.79082	0.032767	0.63702	-0.130753
hsa-mir-8088	-0.98395	0.067061	0.035067	0.63874	1.01902
hsa-mir-589	0.51967	0.94402	0.035041	0.63874	-0.484629
hsa-mir-6134	0.92111	0.56791	0.035233	0.63917	-0.885877
hsa-mir-624	0.55712	0.91672	1.1541	0.64074	0.59698
hsa-mir-6790	0.38762	0.97069	1.1534	0.6414	0.76578
hsa-mir-3134	0.20934	0.8322	0.037401	0.6414	-0.171939
hsa-mir-455	0.97271	0.5182	1.1528	0.64209	0.18009
hsa-mir-3713	0.66933	0.81575	1.1523	0.64239	0.48297
hsa-mir-3186	0.75535	0.73031	1.1512	0.6435	0.39585
hsa-mir-1538	0.37381	0.96375	0.039514	0.6435	-0.334296
hsa-mir-3928	-0.61385	0.17261	0.040731	0.64368	0.654581
hsa-mir-210	0.55229	0.91932	0.040221	0.64368	-0.512069
hsa-mir-1233-1	0.34966	0.94969	0.040964	0.64368	-0.308696
hsa-mir-611	-1.2432	0.03	0.041896	0.64418	1.2851
hsa-mir-520g	0.41147	0.99618	-0.23446	0.64448	-0.64593
hsa-mir-4765	1.0622	0.43218	1.1484	0.64448	0.0862
hsa-mir-4685	-0.41659	0.28069	0.042462	0.64448	0.459052
hsa-mir-1323	0.45488	0.98613	0.042367	0.64448	-0.412513
hsa-mir-320b-1	0.064983	0.69554	1.1478	0.64484	1.08282
hsa-mir-516b-2	0.878	0.73175	-0.2323	0.64501	-1.1103
hsa-mir-5010	-0.31691	0.35098	1.1475	0.64501	1.46441
hsa-mir-7161	-0.016178	0.61894	0.043423	0.64515	0.059601
hsa-mir-188	0.017718	0.65118	0.044488	0.64551	0.02677
hsa-mir-3169	0.2326	0.85465	0.044918	0.64565	-0.187682
hsa-mir-452	0.72527	0.83695	-0.23078	0.64567	-0.95605
hsa-mir-506	0.30767	0.9179	1.1448	0.64636	0.83713
hsa-mir-1302-3	-0.33238	0.42699	1.2195	0.64649	1.55188
hsa-mir-5591	0.14148	0.85497	1.3536	0.64725	1.21212
hsa-mir-3657	0.27359	0.89118	0.04922	0.64806	-0.22437
hsa-mir-4673	0.025691	0.66093	0.050245	0.64864	0.024554
hsa-mir-3972	-0.65436	0.15572	0.050996	0.64894	0.705356
hsa-mir-644a	1.2263	0.30462	1.1387	0.6504	-0.0876
hsa-mir-4668	0.9253	0.56432	1.1387	0.6504	0.2134
hsa-mir-6511b-2	0.52556	0.9619	-0.72973	0.65062	-1.25529
hsa-mir-6754	0.79505	0.69219	0.052812	0.65091	-0.742238
hsa-mir-223	-0.50852	0.22303	0.055826	0.65356	0.564346
hsa-mir-140	0.51699	0.94576	0.056528	0.65419	-0.460462
hsa-mir-5189	0.72228	0.76305	0.058069	0.65497	-0.664211
hsa-mir-526b	0.0028438	0.63515	0.058708	0.65504	0.0558642
hsa-mir-873	0.35799	0.95442	0.058874	0.65518	-0.299116
hsa-mir-4649	-0.1362	0.50266	0.059052	0.65535	0.195252
hsa-mir-3692	0.26982	0.88815	1.1315	0.65569	0.86168
hsa-mir-548p	0.65773	0.8815	-0.21168	0.65603	-0.86941
hsa-mir-6715a	1.0603	0.43278	1.13	0.65789	0.0697
hsa-mir-520d	0.20862	0.8593	1.2018	0.65793	0.99318
hsa-mir-3667	-0.77014	0.11002	0.061757	0.65823	0.831897
hsa-mir-324	0.24388	0.86341	1.1282	0.65925	0.88432
hsa-mir-511	0.41921	0.9934	1.1282	0.65928	0.70899
hsa-mir-323b	0.46401	0.97942	0.063006	0.65955	-0.401004
hsa-mir-3199-1	0.80286	0.68379	1.1274	0.65967	0.32454
hsa-mir-363	1.1562	0.35393	1.125	0.66158	-0.0312
hsa-mir-30e	0.42179	0.99501	1.1248	0.66158	0.70301
hsa-mir-1252	-0.7181	0.21802	-0.029733	0.66252	0.688367
hsa-mir-32	-0.027853	0.74141	-0.20063	0.66322	-0.172777
hsa-mir-5699	0.17575	0.80225	0.067345	0.66352	-0.108405
hsa-mir-8067	0.72331	0.76223	1.1228	0.66359	0.39949
hsa-mir-4472-1	-0.62622	0.16991	0.068097	0.66415	0.694317
hsa-mir-3164	0.81148	0.67533	0.069586	0.66502	-0.741894
hsa-mir-185	-0.14621	0.49113	1.1208	0.66512	1.26701
hsa-mir-5589	0.4996	0.95643	0.070314	0.66568	-0.429286
hsa-mir-3654	1.127	0.37934	1.1197	0.66621	-0.0073
hsa-mir-4632	0.71401	0.77158	1.1193	0.66673	0.40529
hsa-mir-520f	0.065038	0.69554	0.07232	0.66716	0.007282
hsa-mir-4720	-0.15986	0.47994	0.072858	0.66762	0.232718
hsa-mir-1268b	0.50646	0.95234	0.074396	0.6684	-0.432064
hsa-mir-566	-0.65965	0.15485	1.1158	0.66921	1.77545
hsa-mir-541	0.62162	0.86016	1.1155	0.66921	0.49388
hsa-mir-4650-2	-1.0259	0.10263	-0.018418	0.66944	1.00748
hsa-mir-6129	-0.14043	0.49786	0.076285	0.6696	0.216715
hsa-mir-4281	0.5896	0.88815	1.1119	0.67153	0.5223
hsa-mir-6081	-0.38743	0.29889	0.079603	0.67192	0.467033
hsa-mir-6075	0.24394	0.86361	1.1096	0.67331	0.86566
hsa-mir-503	-0.48058	0.24365	0.082384	0.67388	0.562964
hsa-mir-6841	0.615	0.8657	1.1083	0.67391	0.4933
hsa-mir-4801	-0.74323	0.21019	1.1734	0.67867	1.91663
hsa-mir-7703	-0.058021	0.58027	1.1036	0.67895	1.16162
hsa-mir-3668	-0.56471	0.40959	-0.16912	0.67951	0.39559
hsa-mir-23a	0.6209	0.86037	1.1012	0.67982	0.4803
hsa-mir-5088	-0.98423	0.067061	0.089764	0.68016	1.07399
hsa-mir-4297	-0.0050263	0.62765	0.090005	0.68063	0.0950313
hsa-mir-4721	0.34332	0.94451	0.091124	0.68104	-0.252196
hsa-mir-1279	0.094812	0.82538	-0.16468	0.68104	-0.259492
hsa-mir-3689f	0.58096	0.89638	0.091764	0.68109	-0.489196
hsa-mir-4495	0.46461	0.9808	1.2915	0.68118	0.82689
hsa-mir-3926-1	0.10924	0.73583	0.092593	0.68136	-0.016647
hsa-mir-513b	1.317	0.25	1.0976	0.68148	-0.2194
hsa-mir-6739	-0.35021	0.32854	0.092739	0.68157	0.442949
hsa-mir-3119-1	0.36426	0.95843	0.092735	0.68157	-0.271525
hsa-mir-3660	-0.040344	0.66097	0.0042329	0.68307	0.0445769
hsa-mir-1281	-0.76801	0.11053	1.0959	0.68307	1.86391
hsa-mir-1260a	0.043313	0.67498	0.094729	0.6832	0.051416
hsa-mir-4779	-1.0217	0.063348	0.094784	0.68326	1.11648
hsa-mir-4691	0.83065	0.65829	0.095397	0.68353	-0.735253
hsa-mir-1247	0.032761	0.66575	0.095542	0.68353	0.062781
hsa-mir-4479	0.16376	0.79105	0.095842	0.68377	-0.067918
hsa-mir-320d-2	0.12362	0.75044	1.0947	0.68388	0.97108
hsa-mir-328	-0.055731	0.58178	0.096676	0.68403	0.152407
hsa-mir-99b	0.20121	0.82437	0.096903	0.68436	-0.104307
hsa-mir-1266	-0.35041	0.32831	0.097085	0.68436	0.447495
hsa-mir-33b	0.951	0.54018	1.0932	0.68481	0.1422
hsa-mir-7641-1	-0.5616	0.19819	0.098625	0.68511	0.660225
hsa-mir-6812	-0.55235	0.20351	0.09869	0.68511	0.65104
hsa-mir-4684	-0.11983	0.51946	1.0914	0.68559	1.21123
hsa-mir-4453	0.016856	0.64947	0.099974	0.68577	0.083118
hsa-mir-4428	-0.22165	0.42559	0.10099	0.68594	0.32264
hsa-mir-6815	0.15791	0.78528	1.0882	0.68802	0.93029
hsa-mir-6770-1	0.53332	0.93484	1.0882	0.68802	0.55488
hsa-mir-4435-2	1.3671	0.2947	0.013782	0.68802	-1.35332
hsa-mir-378e	-0.12616	0.51203	0.10309	0.68802	0.22925
hsa-mir-370	1.066	0.42943	1.0883	0.68802	0.0223
hsa-mir-216a	-0.72973	0.1232	0.10319	0.68802	0.83292
hsa-mir-3159	0.45205	0.98842	0.10429	0.68828	-0.34776
hsa-mir-187	0.75743	0.72783	1.0873	0.68828	0.32987
hsa-mir-1246	1.2124	0.31224	0.10703	0.69199	-1.10537
hsa-mir-214	-0.29876	0.36414	0.10708	0.69212	0.40584
hsa-mir-588	0.43071	0.99977	1.0829	0.69335	0.65219
hsa-mir-302a	0.56153	0.91229	0.10812	0.69344	-0.45341
hsa-mir-549a	0.53554	0.93438	0.10853	0.6936	-0.42701
hsa-mir-4285	-0.60299	0.17777	0.10909	0.69392	0.71208
hsa-mir-362	-0.45685	0.25672	0.11005	0.69459	0.5669
hsa-mir-4330	-0.151	0.48669	1.081	0.69469	1.232
hsa-mir-3681	1.3362	0.23603	1.0809	0.69469	-0.2553
hsa-mir-6734	-0.8506	0.09323	0.11054	0.69477	0.96114
hsa-mir-4694	0.21435	0.83783	1.0807	0.69477	0.86635
hsa-mir-3190	0.56518	0.91007	1.0807	0.69477	0.51552
hsa-mir-4764	0.40201	0.98216	0.11161	0.69502	-0.2904
hsa-mir-765	-0.14273	0.49529	0.11244	0.69511	0.25517
hsa-mir-539	-0.56233	0.19819	0.11271	0.69528	0.67504
hsa-mir-610	0.36107	0.95643	1.0782	0.6953	0.71713
hsa-mir-660	0.41583	0.99107	0.11403	0.69685	-0.3018
hsa-mir-4258	1.4051	0.19955	0.11529	0.69748	-1.28981
hsa-mir-7844	0.25005	0.86988	0.11645	0.69907	-0.1336
hsa-mir-4719	-0.65193	0.58039	-0.61273	0.69907	0.0392
hsa-mir-6801	0.52657	0.93878	1.0735	0.69972	0.54693
hsa-mir-5006	0.50439	0.95317	1.0726	0.70047	0.56821
hsa-mir-4293	0.31214	0.92028	0.12074	0.70153	-0.1914
hsa-mir-1225	-0.40363	0.28891	0.12048	0.70153	0.52411
hsa-mir-22	-0.49875	0.22887	0.12093	0.70171	0.61968
hsa-mir-6757	-0.21132	0.43278	0.12173	0.70245	0.33305
hsa-let-7g	-0.15064	0.48683	0.12193	0.70245	0.27257
hsa-mir-521-2	1.112	0.47299	1.1343	0.70288	0.0223
hsa-mir-5008	-0.017125	0.61818	0.12281	0.70288	0.139935
hsa-mir-4767	0.64873	0.83567	0.12289	0.70288	-0.52584
hsa-mir-147a	0.71601	0.76901	0.12305	0.70302	-0.59296
hsa-mir-6885	0.51187	0.94926	0.1243	0.70392	-0.38757
hsa-mir-2392	0.19162	0.81692	0.12503	0.70436	-0.06659
hsa-mir-1915	0.65204	0.83244	1.0661	0.70511	0.41406
hsa-mir-6128	0.36808	0.96108	0.12673	0.70522	-0.24135
hsa-mir-5683	0.74681	0.73935	0.12652	0.70522	-0.62029
hsa-mir-3659	0.35696	0.95365	0.12681	0.70522	-0.23015
hsa-mir-943	-0.28175	0.37787	0.12793	0.70647	0.40968
hsa-mir-6836	0.62774	0.85496	0.12821	0.70647	-0.49953
hsa-mir-607	-0.51947	0.21802	0.12751	0.70647	0.64698
hsa-mir-449c	0.11814	0.74544	0.12796	0.70647	0.00982
hsa-mir-378g	0.051594	0.68332	0.12753	0.70647	0.075936
hsa-mir-3139	1.0028	0.48629	1.063	0.70647	0.0602
hsa-mir-135b	0.47533	0.97063	0.12779	0.70647	-0.34754
hsa-mir-1237	-0.7903	0.10197	0.12793	0.70647	0.91823
hsa-mir-3617	-0.00030441	0.63224	0.12898	0.70664	0.129284
hsa-mir-7976	-0.049744	0.58827	0.12954	0.7069	0.179284
hsa-mir-423	0.77006	0.8657	1.4276	0.7069	0.65754
hsa-mir-3689e	0.47751	0.97398	1.2362	0.7069	0.75869
hsa-mir-1273f	0.36277	0.95768	0.1317	0.70807	-0.23107
hsa-mir-4746	0.17723	0.80409	0.13224	0.70841	-0.04499
hsa-mir-133a-2	0.55384	0.91844	1.0587	0.70884	0.50486
hsa-mir-3615	-1.2206	0.032558	0.13417	0.71015	1.35477
hsa-mir-4516	-0.45306	0.25891	1.057	0.71032	1.51006
hsa-mir-548i-4	-0.61749	0.25961	0.051392	0.71046	0.668882
hsa-mir-6849	-0.25148	0.40102	0.13578	0.71141	0.38726
hsa-mir-3978	-1.0093	0.063525	0.13597	0.7117	1.14527
hsa-mir-6076	0.015051	0.64774	1.0547	0.71192	1.03965
hsa-mir-6871	-0.56855	0.19649	0.13723	0.713	0.70578
hsa-mir-7847	0.31802	0.92625	0.1385	0.71376	-0.17952
hsa-mir-6778	-0.20324	0.44028	0.13915	0.71404	0.34239
hsa-mir-2276	-0.71343	0.12891	1.0515	0.71404	1.76493
hsa-mir-184	0.279	0.89613	1.0513	0.71404	0.7723
hsa-mir-548s	0.67353	0.81068	1.0503	0.71452	0.37677
hsa-mir-548a-2	0.49225	0.96149	0.13992	0.71452	-0.35233
hsa-mir-323a	0.11241	0.73959	0.14068	0.71507	0.02827
hsa-mir-744	1.1488	0.36005	1.0493	0.71517	-0.0995
hsa-mir-510	0.93095	0.55914	1.0491	0.71529	0.11815
hsa-mir-378b	-0.53936	0.21033	0.14194	0.71582	0.6813
hsa-mir-6818	-0.25819	0.39564	0.1422	0.71589	0.40039
hsa-mir-6131	0.26072	0.88003	0.14198	0.71589	-0.11874
hsa-mir-3960	0.52416	0.93947	0.14212	0.71589	-0.38204
hsa-mir-409	0.45019	0.98925	0.1426	0.71696	-0.30759
hsa-mir-5739	-0.93541	0.072231	0.14414	0.71821	1.07955
hsa-mir-4276	0.16278	0.79027	0.14545	0.71893	-0.01733
hsa-mir-561	0.46471	0.97942	1.0439	0.7192	0.57919
hsa-mir-7975	-0.36071	0.31828	0.14713	0.72042	0.50784
hsa-mir-491	0.18655	0.81088	0.14823	0.72217	-0.03832
hsa-mir-4663	0.22018	0.84332	1.0402	0.72273	0.82002
hsa-mir-3122	0.54628	0.92472	0.14862	0.72273	-0.39766
hsa-mir-580	0.15052	0.7783	1.0391	0.72335	0.88858
hsa-mir-1229	-0.1999	0.44298	0.14972	0.72337	0.34962
hsa-mir-6766	0.35923	0.95513	0.1505	0.72413	-0.20873
hsa-mir-1322	-3.0037	0	-0.51032	0.72459	2.49338
hsa-mir-6854	-0.51201	0.21969	0.15128	0.7249	0.66329
hsa-mir-3622a	0.0017301	0.63387	0.15126	0.7249	0.14953
hsa-mir-4775	-0.40553	0.38112	1.0971	0.72582	1.50263
hsa-mir-6721	0.18351	0.80865	0.15307	0.72688	-0.03044
hsa-mir-4802	0.58807	0.889	1.0342	0.72841	0.44613
hsa-mir-1293	0.095684	0.72393	0.15504	0.72854	0.059356
hsa-mir-33a	-0.57535	0.19328	0.15536	0.72884	0.73071
hsa-mir-5584	0.84142	0.64457	0.15678	0.72946	-0.68464
hsa-mir-4445	-0.41295	0.28324	0.15799	0.73021	0.57094
hsa-mir-643	0.87195	0.61512	1.0319	0.73049	0.15995
hsa-mir-6835	-1.7259	0.068627	-0.067339	0.73126	1.65856
hsa-mir-4461	-0.89361	0.086008	0.16	0.73145	1.05361
hsa-mir-492	0.19794	0.82167	1.0292	0.7319	0.83126
hsa-mir-8052	0.35552	0.95265	0.16209	0.73212	-0.19343
hsa-mir-3121	0.61363	0.86703	1.0284	0.73212	0.41477
hsa-mir-1199	-0.10338	0.53656	0.1619	0.73212	0.26528
hsa-mir-7852	0.91882	0.62843	1.0857	0.73233	0.16688
hsa-mir-4770	0.93815	0.55271	1.028	0.73233	0.08985
hsa-mir-4491	0.39255	0.97466	1.0274	0.73305	0.63485
hsa-mir-325	0.20497	0.82775	1.0271	0.73337	0.82213
hsa-mir-326	0.88496	0.60269	1.0262	0.73381	0.14124
hsa-mir-940	-0.33559	0.33734	1.026	0.7341	1.36159
hsa-mir-3669	0.17408	0.83244	0.090575	0.73571	-0.083505
hsa-mir-5571	0.47792	0.9695	0.16686	0.73641	-0.31106
hsa-mir-8081	0.12442	0.75078	1.0229	0.73699	0.89848
hsa-mir-519d	0.20828	0.83188	1.0207	0.73843	0.81242
hsa-mir-6078	0.84255	0.64357	0.1698	0.73879	-0.67275
hsa-mir-874	-0.14903	0.48765	0.17068	0.73916	0.31971
hsa-mir-4314	0.64711	0.83718	0.17112	0.7395	-0.47599
hsa-mir-4735	0.11613	0.74313	0.17197	0.74001	0.05584
hsa-mir-7152	0.057261	0.68946	0.17327	0.74083	0.116009
hsa-mir-5695	0.38547	0.9702	1.017	0.74083	0.63153
hsa-mir-3913-1	0.91934	0.5689	0.17349	0.74083	-0.74585
hsa-mir-4440	-0.35841	0.32093	0.17523	0.74174	0.53364
hsa-mir-150	0.91443	0.57444	1.0138	0.74188	0.09937
hsa-mir-6732	1.1489	0.36005	0.17649	0.74309	-0.97241
hsa-mir-25	0.36066	0.95643	0.17647	0.74309	-0.18419
hsa-mir-2681	0.64002	0.84322	0.17754	0.7444	-0.46248
hsa-mir-6859-1	-0.18619	0.45837	0.18168	0.74716	0.36787
hsa-mir-151a	0.79512	0.69219	0.18299	0.74813	-0.61213
hsa-mir-34b	1.4865	0.15213	1.0061	0.74865	-0.4804
hsa-mir-3144	0.096984	0.72468	0.1844	0.74974	0.087416
hsa-mir-890	0.15569	0.78297	1.0048	0.74976	0.84911
hsa-mir-137	0.38418	0.96955	0.18463	0.7502	-0.19955
hsa-mir-548f-5	1.3277	0.24403	1.0043	0.75048	-0.3234
hsa-mir-6783	0.22448	0.84739	1.0037	0.75068	0.77922
hsa-mir-4322	0.010488	0.64288	1.0037	0.75068	0.993212
hsa-mir-548aw	0.21585	0.83915	0.18683	0.7511	-0.02902
hsa-mir-4763	-0.83507	0.09458	0.18683	0.7511	1.0219
hsa-mir-6857	0.28658	0.90269	0.18904	0.75239	-0.09754
hsa-mir-664a	-0.37959	0.30478	0.18922	0.75239	0.56881
hsa-mir-3161	0.48012	0.96743	0.18921	0.75239	-0.29091
hsa-mir-1294	0.56708	0.90817	0.18944	0.75243	-0.37764
hsa-mir-3196	-0.48981	0.23603	0.18958	0.75253	0.67939
hsa-mir-378j	0.81458	0.67219	0.99917	0.75303	0.18459
hsa-mir-548c	0.42854	0.99982	0.12117	0.75349	-0.30737
hsa-mir-3202-1	1.5954	0.10058	0.99678	0.75349	-0.59862
hsa-mir-99a	0.12501	0.75117	0.99628	0.75412	0.87127
hsa-mir-1291	0.041666	0.67317	0.19379	0.75452	0.152124
hsa-mir-4675	0.81964	0.66749	0.19456	0.75561	-0.62508
hsa-mir-575	-0.010768	0.6227	0.19587	0.75688	0.206638
hsa-mir-5708	0.99586	0.56667	0.12557	0.7569	-0.87029
hsa-mir-548u	0.20263	0.82538	0.19651	0.7569	-0.00612
hsa-mir-4266	-0.55	0.20531	0.99311	0.7569	1.54311
hsa-mir-101-1	-0.11604	0.52449	0.19617	0.7569	0.31221
hsa-mir-3198-2	-0.061001	0.57694	0.1968	0.75696	0.257801
hsa-mir-1251	-0.051514	0.58649	0.19714	0.75746	0.248654
hsa-mir-3611	1.0627	0.72877	-0.40373	0.75826	-1.46643
hsa-mir-6756	0.78316	0.70574	0.1986	0.75869	-0.58456
hsa-mir-569	0.12292	0.74962	0.1991	0.75927	0.07618
hsa-mir-519a-2	1.2272	0.38476	0.12993	0.76021	-1.09727
hsa-mir-4533	-0.047226	0.59043	0.20114	0.76067	0.248366
hsa-mir-548h-4	1.4516	0.36409	-0.0038511	0.76148	-1.45545
hsa-mir-4277	0.4988	0.95727	0.20176	0.7615	-0.29704
hsa-mir-548av	0.21922	0.84239	0.98596	0.76236	0.76674
hsa-mir-337	-1.4368	0	0.2033	0.76236	1.6401
hsa-mir-3127	-0.10242	0.53769	0.20307	0.76236	0.30549
hsa-mir-376a-2	-0.12865	0.58866	0.13468	0.76317	0.26333
hsa-mir-3612	0.16278	0.79027	0.20494	0.76343	0.04216
hsa-mir-6744	-1.0062	0.065306	0.20524	0.76358	1.21144
hsa-mir-29a	0.74397	0.74163	0.98366	0.76365	0.23969
hsa-mir-1269a	0.63231	0.85048	0.20594	0.76411	-0.42637
hsa-mir-374a	-0.023222	0.61366	0.20655	0.76458	0.229772
hsa-mir-206	0.58003	0.89745	0.20716	0.76496	-0.37287
hsa-mir-448	-0.23667	0.41464	0.20861	0.76653	0.44528
hsa-mir-129-2	0.44178	0.99378	0.9807	0.76653	0.53892
hsa-mir-5187	0.96518	0.5258	0.20932	0.76686	-0.75586
hsa-mir-3187	0.20694	0.82928	0.97968	0.76696	0.77274
hsa-mir-4514	0.32699	0.93453	0.97947	0.76736	0.65248
hsa-mir-6842	0.3113	0.91994	0.97896	0.76754	0.66766
hsa-mir-6785	0.26775	0.88599	0.21085	0.76837	-0.0569
hsa-mir-4438	0.34824	0.94827	0.97794	0.76839	0.6297
hsa-mir-103a-2	1.0239	0.46799	0.9774	0.76839	-0.0465
hsa-mir-6508	-0.2107	0.43291	0.21296	0.77079	0.42366
hsa-mir-4783	0.79176	0.69633	0.97462	0.77121	0.18286
hsa-mir-5094	-0.52105	0.21788	0.2157	0.77232	0.73675
hsa-mir-4474	0.29624	0.90968	0.97294	0.77232	0.6767
hsa-mir-891a	0.30498	0.91649	0.21636	0.77251	-0.08862
hsa-mir-4436b-1	0.49927	0.95643	0.21627	0.77251	-0.283
hsa-mir-4745	-0.76983	0.11002	0.21725	0.77295	0.98708
hsa-mir-1909	-0.60203	0.1782	0.21666	0.77295	0.81869
hsa-mir-8061	0.15997	0.78787	0.96995	0.77327	0.80998
hsa-mir-6771	0.6218	0.85982	0.96976	0.77329	0.34796
hsa-mir-3156-1	0.63423	0.8491	0.21881	0.7735	-0.41542
hsa-mir-3915	0.82424	0.66383	0.219	0.77397	-0.60524
hsa-mir-4467	-0.42273	0.27607	0.96754	0.77549	1.39027
hsa-mir-556	-1.05	0.098222	0.15136	0.77599	1.20136
hsa-mir-5188	0.78132	0.70756	0.22041	0.77626	-0.56091
hsa-mir-4507	0.21334	0.83637	0.96596	0.77681	0.75262
hsa-mir-4527	0.029461	0.66376	0.9619	0.7806	0.932439
hsa-mir-5692b	0.44809	0.99093	0.22562	0.78142	-0.22247
hsa-mir-548y	0.19061	0.81575	0.2257	0.78142	0.03509
hsa-mir-497	0.097661	0.725	0.2259	0.78142	0.128239
hsa-mir-4760	-0.49979	0.22823	0.9602	0.78142	1.45999
hsa-mir-623	-1.0781	0.05914	0.22711	0.78212	1.30521
hsa-mir-148a	-0.15188	0.56873	0.1614	0.78212	0.31328
hsa-mir-518c	0.60217	0.87791	0.95786	0.783	0.35569
hsa-mir-8064	0.41018	0.98842	0.22901	0.78369	-0.18117
hsa-mir-378d-2	-0.84556	0.094195	0.22951	0.78419	1.07507
hsa-mir-671	-0.29128	0.37036	0.95581	0.78454	1.24709
hsa-mir-125a	0.50187	0.95468	0.23053	0.78454	-0.27134
hsa-mir-8070	-0.31034	0.44242	1.0072	0.78474	1.31754
hsa-mir-101-2	0.79532	0.69211	0.95497	0.78521	0.15965
hsa-mir-7155	-0.74897	0.11773	0.23297	0.78635	0.98194
hsa-mir-6512	0.51575	0.94699	0.23357	0.78676	-0.28218
hsa-mir-3974	0.46351	0.97991	0.23611	0.78844	-0.2274
hsa-mir-4654	-0.28495	0.37572	0.95018	0.78904	1.23513
hsa-mir-6867	0.85945	0.62607	0.94984	0.78941	0.09039
hsa-mir-770	-0.33286	0.33912	0.94916	0.78963	1.28202
hsa-mir-4531	0.44572	0.99107	0.23755	0.78965	-0.20817
hsa-mir-6755	0.3065	0.91699	0.23867	0.79021	-0.06783
hsa-mir-4782	1.5953	0.10058	0.94807	0.79021	-0.64723
hsa-mir-3146	-0.15154	0.4865	0.94811	0.79021	1.09965
hsa-mir-8057	0.33578	0.93918	0.23908	0.79034	-0.0967
hsa-mir-6803	0.53065	0.93727	0.23907	0.79034	-0.29158
hsa-mir-4699	0.64071	0.84245	0.9464	0.79148	0.30569
hsa-mir-1193	0.59874	0.8807	0.94645	0.79148	0.34771
hsa-mir-129-1	0.33395	0.93852	0.2424	0.79327	-0.09155
hsa-mir-532	0.51386	0.94813	0.94458	0.79336	0.43072
hsa-mir-4323	0.54687	0.92449	0.94424	0.79358	0.39737
hsa-mir-4640	-0.66532	0.15325	0.24429	0.79436	0.90961
hsa-mir-8072	-1.6029	0	0.24497	0.79477	1.84787
hsa-mir-193a	-0.21122	0.43278	0.24493	0.79477	0.45615
hsa-mir-6087	-0.73312	0.12311	0.9408	0.79527	1.67392
hsa-mir-888	0.32987	0.93629	0.93917	0.79593	0.6093
hsa-mir-4299	0.7941	0.69341	0.93803	0.7964	0.14393
hsa-mir-145	0.68099	0.80406	0.24774	0.7964	-0.43325
hsa-mir-1272	0.34003	0.94221	0.93781	0.7964	0.59778
hsa-mir-6731	1.1241	0.38088	0.93739	0.79642	-0.18671
hsa-mir-518f	0.54927	0.93354	0.98355	0.79731	0.43428
hsa-mir-378h	0.24079	0.86037	0.93632	0.79731	0.69553
hsa-let-7a-2	0.69917	0.78667	0.2493	0.79777	-0.44987
hsa-let-7a-1	0.06765	0.69741	0.25035	0.79781	0.1827
hsa-mir-490	-0.077633	0.56057	0.93392	0.79897	1.01155
hsa-mir-4486	0.3963	0.9777	0.25275	0.79984	-0.14355
hsa-mir-181a-1	0.67212	0.81207	0.25323	0.8001	-0.41889
hsa-mir-30a	0.44249	0.9934	0.2533	0.80012	-0.18919
hsa-mir-6077-1	0.25036	0.87021	0.25356	0.80017	0.0032
hsa-mir-3166	0.75348	0.7327	0.93253	0.80042	0.17905
hsa-mir-1265	0.50416	0.95349	0.25455	0.80113	-0.24961
hsa-mir-3188	0.34613	0.94735	0.25478	0.80129	-0.09135
hsa-mir-3689b	-0.72931	0.21527	0.19287	0.80188	0.92218
hsa-mir-92a-1	-0.1563	0.483	0.25624	0.80247	0.41254
hsa-mir-8084	0.33535	0.93886	0.93073	0.80247	0.59538
hsa-mir-4502	0.33214	0.93775	0.25644	0.80247	-0.0757
hsa-mir-3160-1	0.12345	0.75027	0.93035	0.80247	0.8069
hsa-mir-6777	0.19687	0.82095	0.25776	0.80378	0.06089
hsa-mir-3940	0.34785	0.94825	0.25822	0.80445	-0.08963
hsa-mir-5689	-0.3547	0.3255	0.25928	0.80527	0.61398
hsa-mir-195	1.024	0.46793	0.92495	0.80556	-0.09905
hsa-mir-577	0.36518	0.95905	0.26088	0.80631	-0.1043
hsa-mir-5090	1.3904	0.20837	0.26189	0.80698	-1.12851
hsa-mir-3665	0.23362	0.85497	0.26221	0.80727	0.02859
hsa-mir-3128	0.5753	0.90153	0.2623	0.80728	-0.313
hsa-mir-548ax	0.30535	0.91669	0.92257	0.80768	0.61722
hsa-mir-5680	0.04829	0.67958	0.26329	0.80851	0.215
hsa-mir-1296	0.36575	0.95953	0.26398	0.80916	-0.10177
hsa-mir-6733	0.29193	0.90649	0.92044	0.80921	0.62851
hsa-mir-3666	0.099278	0.72634	0.26468	0.80921	0.165402
hsa-mir-3162	-0.085312	0.5528	0.9205	0.80921	1.00581
hsa-mir-4319	-0.25509	0.39698	0.26481	0.8094	0.5199
hsa-mir-6722	0.38604	0.9702	0.26541	0.80995	-0.12063
hsa-mir-3529	0.4331	0.99908	0.26568	0.81015	-0.16742
hsa-mir-4659a	0.54037	0.93802	0.20794	0.81146	-0.33243
hsa-mir-4524a	-0.29027	0.37053	0.26747	0.81164	0.55774
hsa-mir-411	-0.21291	0.43241	0.2675	0.81164	0.48041
hsa-mir-1324	0.73968	0.74656	0.26885	0.81226	-0.47083
hsa-mir-548t	1.4904	0.23004	0.21271	0.81352	-1.27769
hsa-mir-606	-0.0353	0.60195	0.2718	0.8137	0.3071
hsa-mir-6875	0.17977	0.80635	0.91263	0.81395	0.73286
hsa-mir-6765	0.15547	0.78295	0.9121	0.81445	0.75663
hsa-mir-26a-1	0.048952	0.68082	0.27255	0.81445	0.223598
hsa-mir-320c-2	0.78739	0.70014	0.27375	0.81575	-0.51364
hsa-mir-548au	-0.76707	0.20035	0.21758	0.81657	0.98465
hsa-mir-614	0.44179	0.99378	0.90976	0.81676	0.46797
hsa-mir-4776-1	0.041604	0.67317	0.27544	0.81676	0.233836
hsa-mir-3918	0.58459	0.8928	0.27539	0.81676	-0.3092
hsa-mir-1827	0.49718	0.9582	0.90941	0.81676	0.41223
hsa-mir-1298	0.1901	0.81533	0.27514	0.81676	0.08504
hsa-mir-4509-1	1.0566	0.43544	0.90913	0.81706	-0.14747
hsa-mir-604	0.96326	0.52831	0.27603	0.81711	-0.68723
hsa-mir-515-1	0.0094194	0.69829	0.21881	0.81711	0.209391
hsa-mir-5692a-1	-0.56097	0.19819	0.27685	0.81751	0.83782
hsa-mir-412	0.66962	0.81557	0.90733	0.81859	0.23771
hsa-mir-513a-2	-1.4936	0.28868	-0.22907	0.81877	1.26453
hsa-mir-4540	0.086568	0.71589	0.90701	0.81877	0.820442
hsa-mir-6767	0.69051	0.79531	0.90653	0.8193	0.21602
hsa-mir-3935	0.8564	0.62876	0.2793	0.81971	-0.5771
hsa-mir-4754	0.86279	0.6227	0.90479	0.82025	0.042
hsa-mir-574	0.6643	0.82092	0.90217	0.82199	0.23787
hsa-mir-3118-2	-0.60095	0.60195	-0.2071	0.82199	0.39385
hsa-mir-518d	0.74747	0.73832	0.28405	0.82324	-0.46342
hsa-mir-93	0.21749	0.84115	0.2847	0.82379	0.06721
hsa-mir-889	-0.31953	0.349	0.89926	0.82388	1.21879
hsa-mir-523	1.4422	0.37036	0.11699	0.8248	-1.32521
hsa-mir-8075	0.89943	0.71731	0.11734	0.82487	-0.78209
hsa-mir-1299	-0.12038	0.51934	0.8971	0.82512	1.01748
hsa-mir-6855	-0.034088	0.60269	0.28691	0.82536	0.320998
hsa-mir-7151	0.43163	0.99977	0.89474	0.82624	0.46311
hsa-mir-3154	0.44027	0.9944	0.89402	0.82679	0.45375
hsa-mir-431	0.40003	0.98096	0.89201	0.82879	0.49198
hsa-mir-629	0.29244	0.90699	0.89149	0.82902	0.59905
hsa-mir-4422	-0.15989	0.47994	0.29292	0.82914	0.45281
hsa-mir-6805	0.34978	0.94977	0.29298	0.82915	-0.0568
hsa-mir-570	-0.00070875	0.63205	0.88957	0.82989	0.890279
hsa-mir-3123	0.41376	0.99093	0.29432	0.83029	-0.11944
hsa-mir-3614	0.29686	0.91019	0.29786	0.83239	0.001
hsa-mir-6780b	0.7216	0.76335	0.88499	0.83265	0.16339
hsa-mir-518a-1	-0.79628	0.098222	0.29901	0.83323	1.09529
hsa-mir-155	0.46479	0.97942	0.29957	0.83384	-0.16522
hsa-mir-802	-0.10814	0.53146	0.30033	0.8346	0.40847
hsa-mir-1295a	0.63665	0.84643	0.30055	0.83471	-0.3361
hsa-mir-3179-3	0.05148	0.73175	0.92312	0.83475	0.87164
hsa-mir-6726	1.0067	0.48288	0.30081	0.83476	-0.70589
hsa-mir-371b	1.0787	0.72349	1.065	0.83494	-0.0137
hsa-mir-18a	0.48584	0.96447	0.8825	0.83494	0.39666
hsa-mir-1285-2	-0.18559	0.45869	0.3012	0.83494	0.48679
hsa-mir-4742	0.65512	0.82881	0.30147	0.83504	-0.35365
hsa-mir-100	-0.76276	0.11259	0.30289	0.83671	1.06565
hsa-mir-597	0.099823	0.72635	0.88005	0.83693	0.780227
hsa-mir-128-2	0.033569	0.66627	0.3049	0.8383	0.271331
hsa-mir-449a	0.60196	0.87806	0.30623	0.83887	-0.29573
hsa-mir-548i-2	-0.18294	0.54604	0.91579	0.83969	1.09873
hsa-mir-3675	0.14794	0.77553	0.87567	0.84034	0.72773
hsa-mir-16-1	0.4342	0.99815	0.30816	0.84042	-0.12604
hsa-mir-4688	-0.34404	0.33225	0.30849	0.84048	0.65253
hsa-mir-1224	0.38124	0.96725	0.30887	0.84053	-0.07237
hsa-mir-892b	0.2575	0.87748	0.87433	0.84126	0.61683
hsa-mir-892a	0.92778	0.56209	0.31112	0.84169	-0.61666
hsa-mir-548am	-1.0052	0.11002	0.25927	0.84169	1.26447
hsa-mir-1539	0.47682	0.9702	0.31096	0.84169	-0.16586
hsa-mir-935	-0.79103	0.10182	0.87255	0.84204	1.66358
hsa-mir-548b	-0.051806	0.58612	0.3125	0.84284	0.364306
hsa-mir-3149	-1.5294	0.094258	0.15387	0.84324	1.68327
hsa-mir-6782	-0.33244	0.3395	0.87127	0.84334	1.20371
hsa-mir-4773-1	-0.32923	0.34206	0.31414	0.84443	0.64337
hsa-mir-5194	-0.077003	0.56164	0.31415	0.84444	0.391153
hsa-mir-4693	1.7633	0.21527	0.15776	0.84467	-1.60554
hsa-mir-1180	0.27578	0.89327	0.31478	0.84467	0.039
hsa-mir-1-1	-0.65859	0.15488	0.31566	0.84467	0.97425
hsa-mir-4464	-0.15566	0.483	0.31635	0.84533	0.47201
hsa-mir-6511a-1	-0.42879	0.27193	0.31651	0.84544	0.7453
hsa-mir-3065	0.26579	0.88454	0.86696	0.84631	0.60117
hsa-mir-4303	0.29359	0.90763	0.86645	0.84672	0.57286
hsa-mir-941-2	0.1016	0.82986	0.95813	0.84716	0.85653
hsa-mir-522	0.091247	0.76439	0.26933	0.8478	0.178083
hsa-mir-9-3	0.032538	0.66572	0.86473	0.84789	0.832192
hsa-mir-8066	0.086403	0.71543	0.31967	0.8479	0.233267
hsa-mir-3179-1	-0.16472	0.47574	0.86422	0.84838	1.02894
hsa-mir-6829	0.30352	0.91553	0.86299	0.84912	0.55947
hsa-mir-1184-3	-1.5601	0.03	0.27193	0.8496	1.83203
hsa-mir-6502	-0.42859	0.36364	0.27289	0.85029	0.70148
hsa-mir-1249	0.23851	0.8584	0.32345	0.8513	0.08494
hsa-mir-4671	0.52235	0.94813	0.89769	0.85222	0.37534
hsa-mir-382	0.61891	0.88258	0.89687	0.85243	0.27796
hsa-mir-6808	-0.47236	0.24983	0.32613	0.85281	0.79849
hsa-mir-519a-1	0.53641	0.93919	0.27937	0.85362	-0.25704
hsa-mir-1302-6	0.056032	0.68845	0.85453	0.85412	0.798498
hsa-mir-6736	0.31359	0.92162	0.85389	0.85462	0.5403
hsa-mir-5682	-0.18082	0.4626	0.85345	0.8553	1.03427
hsa-mir-6889	0.40206	0.98216	0.33001	0.85555	-0.07205
hsa-mir-3118-1	1.532	0.4875	-0.07853	0.8573	-1.61053
hsa-mir-5697	0.3632	0.95806	0.33347	0.85766	-0.02973
hsa-mir-766	-0.035187	0.60195	0.33367	0.85796	0.368857
hsa-mir-668	-0.19822	0.44515	0.84765	0.85883	1.04587
hsa-mir-603	-0.95195	0.070117	0.84717	0.85883	1.79912
hsa-mir-1914	0.7628	0.7245	0.84707	0.85883	0.08427
hsa-mir-4515	0.64458	0.83923	0.84549	0.85988	0.20091
hsa-mir-4736	0.11884	0.74622	0.33697	0.86001	0.21813
hsa-mir-4724	0.25484	0.87518	0.33777	0.86054	0.08293
hsa-mir-6769b	0.76588	0.72167	0.8445	0.86072	0.07862
hsa-mir-4253	0.36209	0.95744	0.33841	0.86094	-0.02368
hsa-mir-4660	1.6043	0.098901	0.33894	0.86131	-1.26536
hsa-mir-302e	0.24648	0.8657	0.33913	0.86131	0.09265
hsa-mir-340	0.58504	0.89213	0.34008	0.86202	-0.24496
hsa-mir-4441	0.73476	0.78954	0.29637	0.86427	-0.43839
hsa-mir-23c	-0.11162	0.52842	0.84007	0.86435	0.95169
hsa-mir-633	0.2853	0.90159	0.34249	0.86452	0.05719
hsa-mir-4709	-0.027673	0.60886	0.83878	0.86452	0.866453
hsa-mir-124-2	-0.014285	0.62004	0.34277	0.86452	0.357055
hsa-mir-1185-2	0.82544	0.83992	-0.044824	0.86458	-0.870264
hsa-mir-6503	0.27371	0.89118	0.83786	0.8647	0.56415
hsa-mir-3177	0.59301	0.88499	0.83798	0.8647	0.24497
hsa-mir-6720	0.73897	0.74703	0.83758	0.86488	0.09861
hsa-mir-7107	0.61457	0.86601	0.83654	0.86572	0.22197
hsa-mir-6793	-0.8308	0.095918	0.34631	0.86659	1.17711
hsa-mir-4472-2	0.72493	0.75998	0.83495	0.86711	0.11002
hsa-mir-3125	0.0090264	0.64111	0.83289	0.86898	0.823864
hsa-mir-938	0.36746	0.96066	0.83237	0.86952	0.46491
hsa-mir-4522	0.2198	0.84304	0.35015	0.8702	0.13035
hsa-mir-197	-0.077558	0.56057	0.35032	0.87026	0.427878
hsa-mir-1255b-2	0.7435	0.78269	0.86771	0.87026	0.12421
hsa-mir-30c-2	-1.5575	0	0.83072	0.87042	2.38822
hsa-mir-4641	0.19753	0.82145	0.83036	0.87058	0.63283
hsa-let-7a-3	0.1038	0.73031	0.35166	0.87114	0.24786
hsa-mir-1255b-1	1.4069	0.3888	0.90768	0.8712	-0.49922
hsa-mir-19a	-0.0049839	0.68876	0.31055	0.8721	0.315534
hsa-mir-493	0.78058	0.70819	0.35564	0.87319	-0.42494
hsa-mir-557	0.58586	0.89127	0.3572	0.8743	-0.22866
hsa-mir-6086	-1.153	0.089862	0.31397	0.87437	1.46697
hsa-mir-6866	0.30353	0.91553	0.82168	0.87516	0.51815
hsa-mir-6811	0.54302	0.92832	0.35856	0.87516	-0.18446
hsa-mir-936	-0.20248	0.44074	0.8215	0.87519	1.02398
hsa-mir-7162	-1.3986	0.0072993	0.82053	0.87557	2.21913
hsa-mir-302b	0.9187	0.56956	0.36022	0.87616	-0.55848
hsa-mir-6716	-0.081793	0.5577	0.36071	0.87628	0.442503
hsa-mir-3147	0.18388	0.80896	0.81945	0.87628	0.63557
hsa-mir-650	-0.42953	0.27193	0.36097	0.87629	0.7905
hsa-mir-583	0.43069	0.99977	0.36108	0.87632	-0.06961
hsa-mir-4439	0.39897	0.97992	0.36186	0.87659	-0.03711
hsa-mir-4433	0.23272	0.85467	0.81729	0.87706	0.58457
hsa-mir-367	-0.011276	0.62224	0.3628	0.87714	0.374076
hsa-mir-10b	0.41391	0.99094	0.36373	0.87778	-0.05018
hsa-mir-548aj-2	0.18391	0.80896	0.36469	0.87881	0.18078
hsa-mir-2909	0.57026	0.90589	0.8156	0.87888	0.24534
hsa-mir-548ao	0.39197	0.97443	0.3653	0.87933	-0.02667
hsa-mir-6506	0.37887	0.97079	0.84889	0.87971	0.47002
hsa-mir-647	0.31987	0.92809	0.36795	0.8809	0.04808
hsa-mir-620	0.43254	0.99935	0.36821	0.8809	-0.06433
hsa-mir-4664	0.099247	0.72634	0.81308	0.8809	0.713833
hsa-mir-376a-1	-0.93466	0.072231	0.36868	0.88127	1.30334
hsa-mir-4734	0.46161	0.98115	0.81227	0.88152	0.35066
hsa-mir-548h-1	-0.56195	0.19819	0.81149	0.88175	1.37344
hsa-mir-3120	0.30771	0.94937	0.23954	0.88175	-0.06817
hsa-mir-6773	0.739	0.74703	0.81072	0.88207	0.07172
hsa-mir-568	-0.095583	0.54259	0.37124	0.88263	0.466823
hsa-mir-3683	0.83141	0.65712	0.80877	0.88354	-0.02264
hsa-mir-7158	0.52749	0.93852	0.80837	0.88359	0.28088
hsa-mir-5192	0.52146	0.94233	0.80793	0.88374	0.28647
hsa-mir-34a	0.88497	0.60269	0.80772	0.88374	-0.07725
hsa-mir-7854	0.30225	0.91439	0.37423	0.88413	0.07198
hsa-mir-8068	0.25162	0.87185	0.37456	0.88431	0.12294
hsa-mir-4274	1.2576	0.28535	0.37471	0.88431	-0.88289
hsa-mir-6817	-0.080453	0.55871	0.80612	0.88447	0.886573
hsa-mir-613	0.46208	0.98086	0.37512	0.88447	-0.08696
hsa-mir-302f	1.2844	0.34867	0.83644	0.8848	-0.44796
hsa-mir-7704	0.060143	0.69146	0.80508	0.88506	0.744937
hsa-mir-4494	1.0499	0.44296	0.80503	0.88506	-0.24487
hsa-mir-7154	0.038928	0.67099	0.37667	0.88563	0.337742
hsa-mir-4635	0.90147	0.58824	0.80458	0.88563	-0.09689
hsa-mir-499a	0.96832	0.52271	0.80437	0.88567	-0.16395
hsa-mir-29b-1	0.33697	0.93919	0.80362	0.88583	0.46665
hsa-mir-4778	-0.095705	0.54242	0.37764	0.88597	0.473345
hsa-mir-375	1.315	0.25109	0.37777	0.88607	-0.93723
hsa-mir-548as	1.3311	0.24015	0.80178	0.88662	-0.52932
hsa-mir-379	0.080734	0.70969	0.80156	0.88662	0.720826
hsa-mir-548h-3	0.13501	0.76208	0.37975	0.88688	0.24474
hsa-mir-3170	0.51707	0.94559	0.38042	0.88704	-0.13665
hsa-mir-6728	0.1821	0.80777	0.38108	0.88758	0.19898
hsa-mir-107	0.7228	0.76265	0.79957	0.88815	0.07677
hsa-mir-1197	0.7965	0.69148	0.38384	0.89014	-0.41266
hsa-mir-527	0.20103	0.93878	0.87918	0.89061	0.67815
hsa-mir-27a	-0.018696	0.61634	0.79373	0.89279	0.812426
hsa-mir-3650	0.46005	0.98216	0.38851	0.89287	-0.07154
hsa-mir-1208	0.89912	0.59045	0.38867	0.89301	-0.51045
hsa-mir-4748	0.79506	0.69219	0.79321	0.89323	-0.00185
hsa-mir-877	0.80508	0.68208	0.79245	0.89395	-0.01263
hsa-mir-6751	0.60941	0.87185	0.79233	0.89414	0.18292
hsa-mir-887	0.32763	0.93453	0.39131	0.89465	0.06368
hsa-mir-516a-1	-0.53472	0.21237	0.79116	0.8952	1.32588
hsa-mir-181d	0.76237	0.72468	0.79103	0.89546	0.02866
hsa-mir-3618	1.1182	0.3846	0.79083	0.89571	-0.32737
hsa-mir-6839	0.6061	0.87475	0.79028	0.89609	0.18418
hsa-mir-4697	0.89802	0.59083	0.78982	0.8962	-0.1082
hsa-mir-8071-1	0.61022	0.87073	0.78857	0.89665	0.17835
hsa-mir-670	0.77005	0.71845	0.78831	0.89665	0.01826
hsa-mir-514a-1	-0.24768	0.40572	0.7881	0.89665	1.03578
hsa-mir-1972-1	0.6361	0.8472	0.78831	0.89665	0.15221
hsa-mir-142	-0.34139	0.33395	0.39469	0.89665	0.73608
hsa-mir-5092	-0.31011	0.35579	0.39699	0.89803	0.7071
hsa-mir-573	0.11495	0.74167	0.3978	0.89843	0.28285
hsa-mir-4652	0.314	0.92167	0.39831	0.89876	0.08431
hsa-mir-4423	0.5257	0.93919	0.39954	0.89972	-0.12616
hsa-mir-548f-2	0.090176	0.71856	0.784	0.89993	0.693824
hsa-mir-664b	-0.55239	0.20351	0.78327	0.90045	1.33566
hsa-mir-4263	0.95963	0.53178	0.78296	0.90062	-0.17667
hsa-mir-92b	0.57458	0.90216	0.7808	0.9019	0.20622
hsa-mir-636	-0.083612	0.55498	0.40359	0.90252	0.487202
hsa-mir-6882	0.97501	0.51477	0.40382	0.90265	-0.57119
hsa-mir-6068	0.41232	0.98973	0.40411	0.9031	-0.00821
hsa-mir-718	0.12757	0.7534	0.40439	0.9033	0.27682
hsa-mir-4669	0.072959	0.70178	0.40477	0.90338	0.331811
hsa-mir-296	1.1266	0.37975	0.77784	0.90355	-0.34876
hsa-mir-498	0.67517	0.80928	0.77723	0.90362	0.10206
hsa-mir-4418	0.10002	0.72635	0.40699	0.90367	0.30697
hsa-mir-8079	-0.6608	0.15485	0.40751	0.90371	1.06831
hsa-mir-6510	-0.71822	0.12867	0.40909	0.90442	1.12731
hsa-mir-4762	-0.27137	0.47354	0.79702	0.90457	1.06839
hsa-mir-21	0.8398	0.64761	0.40964	0.90457	-0.43016
hsa-mir-1302-1	0.020075	0.65393	0.40926	0.90457	0.389185
hsa-mir-3151	-0.33901	0.33547	0.41041	0.90484	0.74942
hsa-mir-1226	0.50462	0.95295	0.41029	0.90484	-0.09433
hsa-mir-4772	1.0351	0.45906	0.41098	0.90578	-0.62412
hsa-mir-665	1.0428	0.45234	0.77196	0.90582	-0.27084
hsa-mir-4279	0.66893	0.81619	0.4114	0.90582	-0.25753
hsa-mir-3672	0.28495	0.96806	0.079083	0.90582	-0.205867
hsa-mir-571	0.19836	0.82173	0.77084	0.90623	0.57248
hsa-mir-3689a	0.91352	0.57591	0.77001	0.90656	-0.14351
hsa-mir-4532	-0.52301	0.21631	0.41293	0.90668	0.93594
hsa-mir-1469	-0.256	0.39642	0.41294	0.90668	0.66894
hsa-mir-548ad	0.23316	0.85468	0.41333	0.90722	0.18017
hsa-mir-3923	-0.21121	0.43278	0.41471	0.90833	0.62592
hsa-mir-20a	0.89013	0.80895	0.82031	0.90849	-0.06982
hsa-mir-18b	1.3956	0.20667	0.4159	0.90912	-0.9797
hsa-mir-5705	-0.47706	0.24649	0.41601	0.90913	0.89307
hsa-mir-103a-1	0.45061	0.98905	0.41658	0.90939	-0.03403
hsa-mir-489	0.41441	0.99099	0.41719	0.9096	0.00278
hsa-mir-6826	1.2208	0.30684	0.41788	0.91005	-0.80292
hsa-mir-4797	-0.055715	0.64594	0.38368	0.91005	0.439395
hsa-mir-6830	1.5811	0.10348	0.76463	0.9103	-0.81647
hsa-mir-4637	-0.048562	0.65314	0.38442	0.91048	0.432982
hsa-mir-7973-1	0.2215	0.84466	0.41936	0.91087	0.19786
hsa-mir-6791	1.2192	0.30816	0.41946	0.91087	-0.79974
hsa-mir-193b	0.26526	0.88453	0.42039	0.91185	0.15513
hsa-mir-892c	0.39157	0.97388	0.42081	0.91202	0.02924
hsa-mir-4642	0.21034	0.83285	0.42105	0.91222	0.21071
hsa-mir-1231	0.44624	0.99107	0.76135	0.91276	0.31511
hsa-mir-6780a	0.79152	0.69642	0.76052	0.91279	-0.031
hsa-mir-3661	-0.07097	0.63387	0.7808	0.91359	0.85177
hsa-mir-4267	0.44102	0.99393	0.42329	0.91362	-0.01773
hsa-mir-4766	-0.38112	0.30326	0.42386	0.91424	0.80498
hsa-mir-190a	-0.20803	0.43553	0.42391	0.91425	0.63194
hsa-mir-944	-0.24196	0.49564	0.77795	0.91497	1.01991
hsa-mir-330	0.025335	0.66055	0.75714	0.91497	0.731805
hsa-mir-1537	0.66239	0.84874	0.39234	0.91509	-0.27005
hsa-mir-559	0.53335	0.93484	0.42548	0.91547	-0.10787
hsa-mir-4756	0.31785	0.92617	0.7563	0.91547	0.43845
hsa-mir-3688-1	-0.29445	0.36781	0.42636	0.91601	0.72081
hsa-mir-487b	-0.045038	0.59259	0.75518	0.91618	0.800218
hsa-mir-7157	0.45529	0.98589	0.42707	0.91662	-0.02822
hsa-mir-676	0.28942	0.90479	0.75391	0.91683	0.46449
hsa-mir-7113	0.47476	0.9708	0.42919	0.91684	-0.04557
hsa-mir-3155a	0.30839	0.91836	0.75131	0.91781	0.44292
hsa-mir-153-2	-0.34497	0.41983	0.7692	0.91781	1.11417
hsa-mir-500a	0.23723	0.85771	0.7511	0.91793	0.51387
hsa-mir-578	0.33228	0.93781	0.43153	0.9181	0.09925
hsa-mir-4296	0.57973	0.89755	0.43205	0.9184	-0.14768
hsa-mir-6847	0.75978	0.72635	0.74962	0.91842	-0.01016
hsa-mir-148b	0.33096	0.93719	0.43285	0.91848	0.10189
hsa-mir-758	0.62296	0.85832	0.43421	0.91989	-0.18875
hsa-mir-3180-4	0.20983	0.8325	0.43447	0.91993	0.22464
hsa-mir-4448	-0.19739	0.4457	0.43483	0.92	0.63222
hsa-mir-371a	0.19099	0.81619	0.43479	0.92	0.2438
hsa-mir-6079	-0.43663	0.26834	0.43493	0.92001	0.87156
hsa-mir-4646	0.63249	0.85035	0.43526	0.9202	-0.19723
hsa-mir-7978	0.18766	0.93587	0.12891	0.92021	-0.05875
hsa-mir-128-1	1.2294	0.30316	0.4361	0.92067	-0.7933
hsa-mir-1255a	0.33292	0.93802	0.4362	0.92067	0.10328
hsa-mir-6124	0.58876	0.88876	0.4383	0.92184	-0.15046
hsa-mir-3934	0.087829	0.71651	0.74394	0.92186	0.656111
hsa-mir-6125	-0.098159	0.54082	0.74356	0.92196	0.841719
hsa-mir-3150a	0.0036913	0.6359	0.74321	0.92196	0.739519
hsa-mir-8080	1.6446	0.096565	0.74257	0.92209	-0.90203
hsa-mir-675	-0.32532	0.34576	0.43967	0.92209	0.76499
hsa-mir-567	0.14463	0.77219	0.43985	0.92209	0.29522
hsa-mir-4260	0.79202	0.69596	0.74291	0.92209	-0.04911
hsa-mir-384	0.21823	0.84198	0.44023	0.92223	0.222
hsa-mir-3908	-0.0037929	0.62867	0.44045	0.92231	0.444243
hsa-mir-5047	0.24167	0.86145	0.74176	0.92235	0.50009
hsa-mir-4681	0.8439	0.64198	0.74165	0.92235	-0.10225
hsa-mir-6787	-0.26839	0.38718	0.74101	0.92268	1.0094
hsa-mir-186	0.67851	0.80657	0.44295	0.92344	-0.23556
hsa-mir-4789	0.26817	0.88641	0.4433	0.92378	0.17513
hsa-mir-1205	0.53616	0.93383	0.44352	0.92378	-0.09264
hsa-mir-20b	0.4096	0.98842	0.44382	0.9239	0.03422
hsa-mir-6795	-0.32397	0.34615	0.73809	0.92391	1.06206
hsa-mir-4726	0.54635	0.92472	0.44471	0.92481	-0.10164
hsa-mir-601	-0.26984	0.38597	0.44662	0.92597	0.71646
hsa-mir-4273	-0.69476	0.13744	0.73475	0.92598	1.42951
hsa-mir-4320	0.029054	0.66364	0.73369	0.9268	0.704636
hsa-mir-4794	0.38776	0.97672	0.42121	0.92724	0.03345
hsa-mir-4500	0.82586	0.66316	0.44932	0.92724	-0.37654
hsa-mir-1972-2	1.4889	0.51928	0.15013	0.92724	-1.33877
hsa-mir-194-1	0.6038	0.87703	0.73223	0.92724	0.12843
hsa-mir-514a-2	0.49742	0.97063	0.15966	0.92816	-0.33776
hsa-mir-920	1.1721	0.34439	0.73015	0.92856	-0.44195
hsa-mir-564	0.79543	0.69207	0.45196	0.92861	-0.34347
hsa-mir-4804	0.043392	0.67498	0.45259	0.92861	0.409198
hsa-mir-4678	0.4291	0.99903	0.45207	0.92861	0.02297
hsa-mir-6881	-1.1454	0.045113	0.45489	0.93026	1.60029
hsa-mir-329-2	2.7496	0.12117	0.74019	0.93084	-2.00941
hsa-mir-4328	-0.10765	0.53184	0.72462	0.93142	0.83227
hsa-mir-133b	1.6761	0.089862	0.72355	0.93236	-0.95255
hsa-mir-4737	1.0059	0.483	0.45857	0.9326	-0.54733
hsa-mir-4696	0.35885	0.95486	0.72308	0.9326	0.36423
hsa-mir-2117	-0.20752	0.43605	0.45874	0.9326	0.66626
hsa-mir-4426	0.48679	0.96642	0.43264	0.93266	-0.05415
hsa-mir-4645	-0.21402	0.43167	0.45893	0.93288	0.67295
hsa-mir-509-1	0.69754	0.78795	0.45898	0.93294	-0.23856
hsa-mir-218-2	0.36833	0.96134	0.45951	0.93335	0.09118
hsa-mir-5692c-2	0.19744	0.82145	0.72056	0.93345	0.52312
hsa-mir-1286	0.82261	0.66519	0.46018	0.93345	-0.36243
hsa-mir-4535	-0.005581	0.62698	0.46061	0.93379	0.466191
hsa-mir-4744	1.1201	0.38329	0.46153	0.93426	-0.65857
hsa-mir-576	0.88014	0.60759	0.71764	0.93523	-0.1625
hsa-mir-941-1	-0.12498	0.51477	0.71731	0.93535	0.84229
hsa-mir-4682	-0.013044	0.6206	0.71538	0.93637	0.728424
hsa-mir-659	0.41376	0.99093	0.71521	0.93643	0.30145
hsa-mir-5588	0.21338	0.89887	0.38051	0.93753	0.16713
hsa-mir-6838	0.78394	0.70454	0.46865	0.93896	-0.31529
hsa-mir-8083	1.2141	0.31165	0.46895	0.93921	-0.74515
hsa-mir-5195	-0.058617	0.58001	0.47052	0.94008	0.529137
hsa-mir-2114	0.84825	0.63788	0.471	0.94014	-0.37725
hsa-mir-4650-1	-0.020713	0.61498	0.4719	0.9408	0.492613
hsa-mir-630	0.47267	0.97221	0.47312	0.9416	0.00045
hsa-mir-4475	-0.88662	0.086691	0.70584	0.94179	1.59246
hsa-mir-5684	0.4514	0.98857	0.47379	0.94201	0.02239
hsa-mir-1270-1	0.18178	0.80777	0.47378	0.94201	0.292
hsa-mir-6869	0.98867	0.50014	0.70539	0.94218	-0.28328
hsa-mir-4455	-0.23841	0.41259	0.47398	0.94218	0.71239
hsa-mir-876	0.32309	0.93082	0.70418	0.94235	0.38109
hsa-mir-4718	0.43158	0.99977	0.47521	0.94235	0.04363
hsa-mir-4317	0.3939	0.97571	0.70446	0.94235	0.31056
hsa-mir-4289	0.42214	0.99529	0.4743	0.94235	0.05216
hsa-mir-6082	0.51832	0.94451	0.70311	0.94236	0.18479
hsa-mir-516b-1	-0.51629	0.30613	0.45383	0.94259	0.97012
hsa-mir-6513	-0.051812	0.58612	0.47693	0.94277	0.528742
hsa-mir-6840	0.28283	0.89975	0.47726	0.94317	0.19443
hsa-mir-598	0.4897	0.9619	0.70209	0.94317	0.21239
hsa-mir-5091	0.66927	0.81575	0.47748	0.94319	-0.19179
hsa-mir-3975	0.93101	0.55909	0.47748	0.94319	-0.45353
hsa-mir-4283-2	0.35622	0.95317	0.47855	0.94368	0.12233
hsa-mir-3658	0.81007	0.67614	0.70112	0.94368	-0.10895
hsa-mir-421	0.064486	0.69537	0.47935	0.94447	0.414864
hsa-mir-380	0.077602	0.70743	0.69948	0.94469	0.621878
hsa-mir-6828	0.0084873	0.64029	0.4808	0.94524	0.472313
hsa-mir-3937	-0.28542	0.37567	0.48133	0.94554	0.76675
hsa-mir-5001	-0.021032	0.61451	0.48439	0.94696	0.505422
hsa-mir-5703	0.34254	0.94403	0.48551	0.94744	0.14297
hsa-mir-3175	-1.0401	0.062791	0.69337	0.94798	1.73347
hsa-mir-2116	0.55939	0.91505	0.48681	0.94821	-0.07258
hsa-mir-3973	-0.1677	0.47289	0.48776	0.94867	0.65546
hsa-mir-320e	-0.14114	0.49696	0.48831	0.94874	0.62945
hsa-mir-933	0.60106	0.87844	0.48849	0.94896	-0.11257
hsa-mir-4424	0.44711	0.99099	0.68937	0.95043	0.24226
hsa-mir-6794	-0.24354	0.40871	0.49195	0.9512	0.73549
hsa-mir-4262	-0.12314	0.51633	0.49217	0.95121	0.61531
hsa-mir-517c	-0.85136	0.50014	0.65625	0.95133	1.50761
hsa-mir-424	-0.34428	0.33225	0.49346	0.95194	0.83774
hsa-mir-4750	-0.80464	0.098222	0.49397	0.95217	1.29861
hsa-mir-4521	-0.29568	0.36687	0.68638	0.95235	0.98206
hsa-mir-7702	0.11707	0.74431	0.49545	0.95253	0.37838
hsa-mir-513c	1.1814	0.33749	0.68446	0.95291	-0.49694
hsa-mir-7150	0.40173	0.98206	0.68375	0.95311	0.28202
hsa-mir-4655	0.40241	0.98227	0.68286	0.95361	0.28045
hsa-mir-4278	0.81451	0.67219	0.4977	0.95361	-0.31681
hsa-mir-7977	0.34258	0.94414	0.49783	0.95367	0.15525
hsa-mir-4487	-0.16917	0.55698	0.6927	0.95469	0.86187
hsa-mir-500b	0.70797	0.81071	0.69193	0.95513	-0.01604
hsa-mir-369	-0.76026	0.11439	0.50019	0.95592	1.26045
hsa-mir-6764	0.46408	0.97942	0.50046	0.95608	0.03638
hsa-mir-4269	0.52378	0.94003	0.67948	0.95631	0.1557
hsa-mir-545	0.4994	0.95643	0.67884	0.95664	0.17944
hsa-mir-1262	0.72834	0.75624	0.67807	0.95729	-0.05027
hsa-mir-922	0.029558	0.66376	0.50291	0.9573	0.473352
hsa-mir-24-2	-0.060888	0.57694	0.50295	0.9573	0.563838
hsa-mir-2277	-0.38118	0.30326	0.50307	0.95741	0.88425
hsa-mir-8059	0.47535	0.97063	0.50339	0.95756	0.02804
hsa-mir-6085	0.029743	0.66383	0.67717	0.95756	0.647427
hsa-mir-132	0.12384	0.75054	0.67706	0.95756	0.55322
hsa-mir-4759	-0.13025	0.58705	0.48416	0.95816	0.61441
hsa-mir-23b	0.32771	0.93453	0.67626	0.95816	0.34855
hsa-mir-6865	0.70949	0.7755	0.67428	0.95886	-0.03521
hsa-mir-200a	0.8942	0.59352	0.50722	0.95929	-0.38698
hsa-mir-517b	0.65276	0.88454	0.68477	0.9595	0.03201
hsa-mir-4271	-0.53328	0.21288	0.67321	0.95965	1.20649
hsa-mir-4638	0.31869	0.92696	0.50758	0.95976	0.18889
hsa-mir-3936	0.89468	0.59333	0.50766	0.95983	-0.38702
hsa-mir-632	0.48668	0.9644	0.50878	0.9599	0.0221
hsa-mir-3194	-0.88187	0.088305	0.50859	0.9599	1.39046
hsa-mir-429	0.59329	0.88483	0.67051	0.96091	0.07722
hsa-mir-3938	0.65981	0.82469	0.67029	0.96098	0.01048
hsa-mir-504	0.14057	0.76758	0.66984	0.9611	0.52927
hsa-mir-4256	0.090266	0.7186	0.6699	0.9611	0.579634
hsa-mir-6860	0.54083	0.92982	0.66898	0.96181	0.12815
hsa-mir-3646	0.73974	0.74656	0.66884	0.96181	-0.0709
hsa-mir-3141	0.67065	0.8146	0.66842	0.96202	-0.00223
hsa-mir-126	-0.40375	0.28891	0.51311	0.9623	0.91686
hsa-mir-3607	0.52825	0.9619	0.60912	0.96237	0.08087
hsa-mir-203a	0.89381	0.59352	0.51365	0.96237	-0.38016
hsa-mir-548ae-2	-0.039488	0.84643	0.29164	0.96247	0.331128
hsa-mir-138-2	0.26781	0.88599	0.6671	0.96276	0.39929
hsa-mir-4788	-0.13351	0.50561	0.51462	0.96287	0.64813
hsa-mir-6895	0.41045	0.98847	0.51493	0.96298	0.10448
hsa-mir-3118-3	0.95981	0.77222	0.29609	0.96299	-0.66372
hsa-mir-4539	-0.23281	0.41728	0.66611	0.96325	0.89892
hsa-mir-4315-1	0.21772	0.84145	0.66619	0.96325	0.44847
hsa-mir-7159	0.79331	0.69478	0.5173	0.96394	-0.27601
hsa-mir-4658	0.84979	0.6362	0.51815	0.96454	-0.33164
hsa-mir-4519	0.17532	0.80203	0.51828	0.96454	0.34296
hsa-mir-450a-2	-0.40313	0.28984	0.66363	0.96454	1.06676
hsa-mir-5190	-0.17584	0.46585	0.51946	0.96502	0.6953
hsa-mir-5688	-0.32516	0.34576	0.51984	0.96512	0.845
hsa-mir-6879	0.54581	0.92524	0.66256	0.96518	0.11675
hsa-mir-764	1.2614	0.28324	0.52037	0.96534	-0.74103
hsa-mir-3976	0.44164	0.99378	0.66092	0.96579	0.21928
hsa-mir-4462	0.24097	0.86037	0.52176	0.96605	0.28079
hsa-mir-3174	0.23483	0.85553	0.66052	0.96606	0.42569
hsa-mir-211	0.74469	0.74115	0.66004	0.96627	-0.08465
hsa-mir-181b-2	-0.012243	0.62147	0.65924	0.96674	0.671483
hsa-mir-587	-0.55501	0.20176	0.65903	0.96675	1.21404
hsa-mir-147b	0.50541	0.95265	0.65868	0.96701	0.15327
hsa-mir-4667	1.0609	0.43249	0.52369	0.96738	-0.53721
hsa-mir-6788	0.38606	0.9702	0.65771	0.96753	0.27165
hsa-mir-6784	0.74899	0.7368	0.65765	0.96753	-0.09134
hsa-mir-1343	-0.20985	0.43336	0.52425	0.96753	0.7341
hsa-mir-125b-2	0.18668	0.81088	0.52506	0.96765	0.33838
hsa-mir-4639	0.49271	0.9614	0.6565	0.96766	0.16379
hsa-mir-4490	0.28493	0.90153	0.52699	0.96856	0.24206
hsa-mir-1276	0.56973	0.90629	0.52806	0.96876	-0.04167
hsa-mir-626	-0.94779	0.070117	0.65347	0.96877	1.60126
hsa-mir-372	0.45776	0.98322	0.65345	0.96877	0.19569
hsa-mir-139	0.22951	0.85177	0.65331	0.96878	0.4238
hsa-let-7f-2	0.66377	0.82137	0.5287	0.96878	-0.13507
hsa-mir-95	-0.67953	0.14505	0.52907	0.96904	1.2086
hsa-mir-524	0.22712	0.87395	0.65908	0.96904	0.43196
hsa-mir-655	0.077732	0.70743	0.53055	0.96979	0.452818
hsa-mir-6748	0.71464	0.77099	0.65106	0.9701	-0.06358
hsa-mir-939	-0.27789	0.38016	0.53113	0.97022	0.80902
hsa-mir-4496	0.49444	0.96044	0.65033	0.97028	0.15589
hsa-mir-488	0.5462	0.92472	0.53199	0.97039	-0.01421
hsa-mir-194-2	0.83954	0.64781	0.53257	0.97095	-0.30697
hsa-mir-10a	0.49992	0.95626	0.53252	0.97095	0.0326
hsa-mir-8085	-0.79255	0.10008	0.53427	0.97179	1.32682
hsa-mir-8058	-0.12672	0.51138	0.53393	0.97179	0.66065
hsa-mir-642a	1.0339	0.4603	0.53426	0.97179	-0.49964
hsa-mir-548f-3	-1.0787	0.096565	0.5193	0.97179	1.598
hsa-mir-4687	0.31828	0.92638	0.53691	0.97329	0.21863
hsa-mir-6747	-0.28824	0.37307	0.64551	0.9733	0.93375
hsa-mir-1288	-0.032479	0.60394	0.64354	0.97447	0.676019
hsa-mir-1243	0.85375	0.63204	0.64291	0.97478	-0.21084
hsa-mir-612	0.31575	0.92363	0.64274	0.97489	0.32699
hsa-mir-656	0.67889	0.80626	0.54006	0.97511	-0.13883
hsa-mir-3671	0.7596	0.76756	0.52605	0.97511	-0.23355
hsa-mir-3124	0.70549	0.7797	0.64193	0.97511	-0.06356
hsa-mir-4728	0.20566	0.82811	0.64125	0.97572	0.43559
hsa-mir-3910-1	0.5244	0.93919	0.63921	0.97655	0.11481
hsa-mir-4757	0.43701	0.99652	0.63862	0.97724	0.20161
hsa-mir-494	0.19931	0.82264	0.54381	0.97736	0.3445
hsa-mir-4301	0.093287	0.7212	0.54392	0.97736	0.450633
hsa-mir-124-1	0.39164	0.97398	0.63783	0.97742	0.24619
hsa-mir-7846	0.63176	0.85059	0.63624	0.97763	0.00448
hsa-mir-6759	1.1756	0.34206	0.63613	0.97763	-0.53947
hsa-mir-6073	0.44399	0.99207	0.54567	0.97763	0.10168
hsa-mir-579	-0.1408	0.49717	0.5457	0.97763	0.6865
hsa-mir-5693	0.75239	0.77335	0.53142	0.97763	-0.22097
hsa-mir-3909	0.76265	0.72459	0.54599	0.97763	-0.21666
hsa-mir-1273c	0.46132	0.98135	0.54589	0.97763	0.08457
hsa-mir-1912	-0.36803	0.52428	0.6273	0.97768	0.99533
hsa-mir-4999	0.95487	0.53651	0.54631	0.97778	-0.40856
hsa-mir-6126	0.67453	0.81007	0.63513	0.97788	-0.0394
hsa-mir-219b	0.31726	0.92518	0.54669	0.97793	0.22943
hsa-mir-6887	-0.69625	0.13744	0.63386	0.97851	1.33011
hsa-mir-617	-0.028518	0.60813	0.63321	0.97851	0.661728
hsa-mir-192	-0.85105	0.09323	0.63162	0.97967	1.48267
hsa-mir-572	0.73377	0.7513	0.55097	0.97982	-0.1828
hsa-mir-5581	0.491	0.96187	0.62968	0.98073	0.13868
hsa-mir-495	-0.40443	0.28797	0.55238	0.98073	0.95681
hsa-mir-3180-1	0.12463	0.75084	0.62926	0.98073	0.50463
hsa-mir-8077	-0.033287	0.60326	0.62868	0.98093	0.661967
hsa-mir-19b-1	0.25846	0.87806	0.62856	0.98093	0.3701
hsa-mir-4300	0.70217	0.78315	0.55362	0.98094	-0.14855
hsa-mir-3176	0.16419	0.79182	0.5562	0.98253	0.39201
hsa-mir-631	0.57432	0.90261	0.62566	0.98257	0.05134
hsa-mir-5681a	0.33619	0.93919	0.55757	0.98356	0.22138
hsa-mir-345	0.27318	0.89093	0.55844	0.98372	0.28526
hsa-mir-4529	0.814	0.67245	0.55847	0.98377	-0.25553
hsa-mir-4294	0.32989	0.93629	0.62332	0.98392	0.29343
hsa-mir-924	-0.26182	0.3923	0.62232	0.98446	0.88414
hsa-mir-5585	-1.055	0.060827	0.5604	0.9848	1.6154
hsa-mir-5000	0.50618	0.95234	0.62116	0.98514	0.11498
hsa-mir-2355	-1.3544	0.013889	0.56139	0.98525	1.91579
hsa-mir-6819	0.15122	0.7787	0.61983	0.98579	0.46861
hsa-mir-4674	0.45656	0.98468	0.56226	0.98579	0.1057
hsa-mir-29b-2	0.061355	0.6919	0.61962	0.98579	0.558265
hsa-mir-5590	0.56514	0.9357	0.60244	0.98592	0.0373
hsa-mir-550a-3	-0.25151	0.48727	0.6183	0.98592	0.86981
hsa-mir-520b	0.83445	0.703	0.61776	0.98592	-0.21669
hsa-mir-1976	-0.084415	0.55362	0.61819	0.98592	0.702605
hsa-mir-584	-0.1909	0.45393	0.56514	0.98636	0.75604
hsa-mir-5196	1.0688	0.4273	0.5658	0.98642	-0.503
hsa-mir-433	0.49163	0.96177	0.61648	0.98647	0.12485
hsa-mir-525	1.1918	0.3303	0.56611	0.9868	-0.62569
hsa-mir-544a	0.96779	0.52326	0.56652	0.98705	-0.40127
hsa-mir-297	-0.77817	0.52842	0.40807	0.98705	1.18624
hsa-mir-4534	0.82167	0.66572	0.61492	0.98743	-0.20675
hsa-mir-3609	0.25902	0.87837	0.61464	0.98745	0.35562
hsa-mir-203b	0.13394	0.91618	0.41236	0.98817	0.27842
hsa-mir-191	-0.080656	0.55867	0.56906	0.98817	0.649716
hsa-mir-5002	-0.5267	0.21527	0.57007	0.98851	1.09677
hsa-mir-4476	0.61658	0.86448	0.61109	0.98861	-0.00549
hsa-mir-17	-0.44054	0.26638	0.57143	0.98928	1.01197
hsa-mir-4310	0.60492	0.87576	0.57158	0.98938	-0.03334
hsa-mir-548ai	0.21054	0.83285	0.60971	0.98943	0.39917
hsa-mir-1307	0.24598	0.86535	0.57194	0.98953	0.32596
hsa-mir-4740	0.1257	0.7517	0.5727	0.98977	0.447
hsa-mir-1913	0.30026	0.912	0.57298	0.98987	0.27272
hsa-mir-30c-1	-0.22386	0.4246	0.60742	0.98994	0.83128
hsa-mir-4505	0.34667	0.94762	0.60644	0.99022	0.25977
hsa-mir-1301	-0.14832	0.48899	0.60631	0.99036	0.75463
hsa-mir-6892	-0.033638	0.60284	0.60506	0.99187	0.638698
hsa-mir-196b	0.78106	0.70787	0.60462	0.9922	-0.17644
hsa-mir-8053	0.90674	0.58295	0.6037	0.99263	-0.30304
hsa-mir-769	1.3389	0.23357	0.57785	0.99263	-0.76105
hsa-mir-484	1.3327	0.23857	0.60351	0.99272	-0.72919
hsa-mir-124-3	0.72926	0.79392	0.57196	0.99319	-0.1573
hsa-mir-7849	0.011771	0.64406	0.60242	0.99357	0.590649
hsa-mir-4466	0.059042	0.69024	0.6025	0.99357	0.543458
hsa-mir-759	0.52735	0.93852	0.59981	0.99461	0.07246
hsa-mir-4803	0.4686	0.97561	0.581	0.99461	0.1124
hsa-mir-4255	1.2062	0.31662	0.6	0.99461	-0.6062
hsa-mir-4657	0.47207	0.97263	0.58161	0.99466	0.10954
hsa-mir-6781	0.62246	0.85883	0.59882	0.99526	-0.02364
hsa-mir-4780	0.49624	0.95847	0.58336	0.99578	0.08712
hsa-mir-548k	0.046946	0.6778	0.59775	0.99624	0.550804
hsa-mir-760	-0.37352	0.30796	0.59614	0.99745	0.96966
hsa-mir-1302-4	0.19305	0.81836	0.5857	0.99755	0.39265
hsa-mir-4510	-0.83649	0.16991	0.58126	0.99801	1.41775
hsa-mir-4758	-0.15675	0.48259	0.595	0.99806	0.75175
hsa-mir-5706	0.72678	0.75796	0.58783	0.99852	-0.13895
hsa-mir-639	0.11946	0.74656	0.59346	0.99857	0.474
hsa-mir-6070	-0.70986	0.13007	0.58815	0.99857	1.29801
hsa-mir-762	0.7785	0.71008	0.58952	0.99903	-0.18898
hsa-mir-4264	-0.23255	0.41735	0.59119	0.99931	0.82374
