# Supplementary material for: CRISPR screens in 3D tumourspheres identified miR-4787-3p as a transcriptional start site miRNA essential for breast tumour-initiating cell growth
Source: Commun Biol. 2024 Jul 13;7:859. doi: 10.1038/s42003-024-06555-1 (PMC11246431; doi:10.1038/s42003-024-06555-1)
Supplement: Supplementary file 5 — Supplementary Data 2 [file 42003_2024_6555_MOESM5_ESM.xlsx]

## Sheet: miR-301a-3p_MCF-7
ensembl_gene_id	hgnc_symbol	entrezgene_id	gene_biotype	baseMean	log2FoldChange	lfcSE	stat	pvalue	padj
ENSG00000102595	UGGT2	55757	protein_coding	5387.79	8.24664	1.46539	-5.62761	1.83e-08	4.16e-05
ENSG00000133135	RNF128	79589	protein_coding	3259.81	8.83904	1.58288	-5.58416	2.35e-08	4.16e-05
ENSG00000157856	DRC1	92749	protein_coding	9460.7	10.4691	1.83894	-5.69302	1.25e-08	4.16e-05
ENSG00000235092	ID2-AS1	NA	lncRNA	2578.68	9.83465	1.75102	-5.61652	1.95e-08	4.16e-05
ENSG00000146070	PLA2G7	7941	protein_coding	2273.13	9.53465	1.73838	-5.48481	4.14e-08	5.24e-05
ENSG00000148180	GSN	2934	protein_coding	3370.83	8.71578	1.5843	-5.50134	3.77e-08	5.24e-05
ENSG00000125895	TMEM74B	55321	protein_coding	12522	9.10315	1.68619	-5.39866	6.71e-08	5.41e-05
ENSG00000134905	CARS2	79587	protein_coding	13252.5	8.42612	1.55301	-5.42566	5.77e-08	5.41e-05
ENSG00000168116	KIAA1586	57691	protein_coding	10293.7	8.40901	1.55387	-5.41168	6.24e-08	5.41e-05
ENSG00000119977	TCTN3	26123	protein_coding	6312.15	7.82311	1.46966	-5.32306	1.02e-07	6.4e-05
ENSG00000120925	RNF170	81790	protein_coding	3911.38	8.09507	1.52385	-5.31224	1.08e-07	6.4e-05
ENSG00000184232	OAF	220323	protein_coding	7256.84	8.09418	1.5182	-5.33143	9.74e-08	6.4e-05
ENSG00000204149	AGAP6	414189	protein_coding	1492.87	7.69721	1.43827	-5.35171	8.71e-08	6.4e-05
ENSG00000103043	VAC14	55697	protein_coding	2331.09	8.34818	1.59454	-5.23547	1.65e-07	7.76e-05
ENSG00000120738	EGR1	1958	protein_coding	4698.37	7.85526	1.49752	-5.24552	1.56e-07	7.76e-05
ENSG00000154736	ADAMTS5	11096	protein_coding	6823.46	9.08487	1.73416	-5.23877	1.62e-07	7.76e-05
ENSG00000271474	UNC5C-AS1	NA	lncRNA	4174.81	9.6131	1.83682	-5.23355	1.66e-07	7.76e-05
ENSG00000142546	NOSIP	51070	protein_coding	6498.93	7.83386	1.51257	-5.17917	2.23e-07	8.98e-05
ENSG00000164308	ERAP2	64167	protein_coding	3916.62	9.05028	1.74471	-5.18727	2.13e-07	8.98e-05
ENSG00000185432	METTL7A	25840	protein_coding	1938.63	7.17438	1.38506	-5.17983	2.22e-07	8.98e-05
ENSG00000142694	EVA1B	55194	protein_coding	1327.91	9.28729	1.80221	-5.15327	2.56e-07	9.87e-05
ENSG00000046653	GPM6B	2824	protein_coding	8869.03	7.91289	1.54378	-5.12565	2.97e-07	0.000105345
ENSG00000213626	LBH	81606	protein_coding	2229.23	7.73091	1.50838	-5.12529	2.97e-07	0.000105345
ENSG00000103449	SALL1	6299	protein_coding	5419.94	7.76342	1.52479	-5.09148	3.55e-07	0.000116649
ENSG00000198885	ITPRIPL1	150771	protein_coding	6166.46	7.72944	1.51622	-5.09784	3.44e-07	0.000116649
ENSG00000075407	ZNF37A	7587	protein_coding	7857.52	7.73329	1.5278	-5.06173	4.15e-07	0.000131542
ENSG00000088812	ATRN	8455	protein_coding	1482.5	7.45159	1.47797	-5.04176	4.61e-07	0.000136787
ENSG00000205903	ZNF316	100131017	protein_coding	5712.43	7.67019	1.52154	-5.04109	4.63e-07	0.000136787
ENSG00000255112	CHMP1B	57132	protein_coding	4883.86	7.80642	1.56322	-4.99382	5.92e-07	0.000169287
ENSG00000244045	TMEM199	147007	protein_coding	7736.57	7.73675	1.5531	-4.9815	6.31e-07	0.000174793
ENSG00000090006	LTBP4	8425	protein_coding	5225.38	8.49482	1.71264	-4.96008	7.05e-07	0.000183675
ENSG00000104973	MED25	81857	protein_coding	1832.44	8.11257	1.63522	-4.96114	7.01e-07	0.000183675
ENSG00000162065	TBC1D24	57465	protein_coding	1584.9	7.49781	1.51333	-4.9545	7.25e-07	0.000183675
ENSG00000148187	MRRF	92399	protein_coding	5362.41	7.36318	1.49092	-4.93867	7.87e-07	0.000192541
ENSG00000187193	MT1X	4501	protein_coding	904.595	7.03509	1.4257	-4.93449	8.04e-07	0.000192541
ENSG00000002586	CD99	4267	protein_coding	11030	7.55158	1.536	-4.91639	8.82e-07	0.00020111
ENSG00000251111	FCF1P8	NA	processed_pseudogene	82.7501	7.00468	1.42497	-4.91568	8.85e-07	0.00020111
ENSG00000127080	IPPK	64768	protein_coding	4236.54	7.53602	1.53522	-4.90875	9.17e-07	0.000203137
ENSG00000140688	RUSF1	64755	protein_coding	5679.11	7.29122	1.49586	-4.87427	1.09e-06	0.000232115
ENSG00000167395	ZNF646	9726	protein_coding	4251.71	8.44745	1.73356	-4.8729	1.1e-06	0.000232115
ENSG00000217236	SP9	100131390	protein_coding	4099.91	8.48407	1.74644	-4.85793	1.19e-06	0.000244543
ENSG00000117475	BLZF1	8548	protein_coding	4486.2	8.45569	1.74481	-4.84621	1.26e-06	0.000245908
ENSG00000127252	PLAAT1	57110	protein_coding	1464.8	7.83468	1.61758	-4.84346	1.28e-06	0.000245908
ENSG00000172733	PURG	29942	protein_coding	4708.49	8.49091	1.74989	-4.85225	1.22e-06	0.000245908
ENSG00000130821	SLC6A8	6535	protein_coding	8838.62	8.53269	1.76352	-4.83844	1.31e-06	0.000246829
ENSG00000149679	CABLES2	81928	protein_coding	9756.27	8.85927	1.83369	-4.8314	1.36e-06	0.000250398
ENSG00000143156	NME7	29922	protein_coding	2070.42	7.37354	1.52991	-4.8196	1.44e-06	0.000260239
ENSG00000263465	SRSF8	10929	protein_coding	3371.51	7.10901	1.48231	-4.79589	1.62e-06	0.000287141
ENSG00000102921	N4BP1	9683	protein_coding	4504.53	6.96694	1.46132	-4.76756	1.86e-06	0.000317896
ENSG00000137411	VARS2	57176	protein_coding	6549.23	7.17857	1.51073	-4.75171	2.02e-06	0.000337375
ENSG00000070778	PTPN21	11099	protein_coding	3309.68	8.22397	1.73544	-4.73883	2.15e-06	0.00034792
ENSG00000132357	CARD6	84674	protein_coding	643.839	7.3362	1.54958	-4.73433	2.2e-06	0.00034792
ENSG00000151304	SRFBP1	153443	protein_coding	2403.79	7.01322	1.48036	-4.73752	2.16e-06	0.00034792
ENSG00000119280	C1orf198	84886	protein_coding	6146.42	7.32153	1.54868	-4.72761	2.27e-06	0.000353328
ENSG00000023287	RB1CC1	9821	protein_coding	11311.3	6.95999	1.47367	-4.72289	2.33e-06	0.000355389
ENSG00000153879	CEBPG	1054	protein_coding	4380.78	7.39532	1.57136	-4.70633	2.52e-06	0.000378964
ENSG00000149231	CCDC82	79780	protein_coding	7041.72	8.01826	1.71219	-4.68303	2.83e-06	0.000393812
ENSG00000157470	FAM81A	145773	protein_coding	1180.05	8.42156	1.80082	-4.67652	2.92e-06	0.000393812
ENSG00000180818	HOXC10	3226	protein_coding	2516.19	7.21403	1.54201	-4.67833	2.89e-06	0.000393812
ENSG00000184056	VPS33B	26276	protein_coding	1422.07	7.03356	1.50145	-4.68452	2.81e-06	0.000393812
ENSG00000196470	SIAH1	6477	protein_coding	3253.2	7.14245	1.5224	-4.69158	2.71e-06	0.000393812
ENSG00000213190	MLLT11	10962	protein_coding	4055.32	7.21187	1.54036	-4.68195	2.84e-06	0.000393812
ENSG00000242493	RN7SL37P	NA	misc_RNA	4611.58	8.06019	1.72391	-4.67553	2.93e-06	0.000393812
ENSG00000267855	NDUFA7	4701	protein_coding	3081.03	7.14935	1.53249	-4.66518	3.08e-06	0.00040798
ENSG00000120910	PPP3CC	5533	protein_coding	1078.45	7.51355	1.61205	-4.66085	3.15e-06	0.000410527
ENSG00000103507	BCKDK	10295	protein_coding	4343.73	7.18311	1.54504	-4.64914	3.33e-06	0.000428247
ENSG00000074855	ANO8	57719	protein_coding	3821.47	7.09189	1.53277	-4.62684	3.71e-06	0.000451723
ENSG00000108946	PRKAR1A	5573	protein_coding	23314.6	6.93909	1.50517	-4.61017	4.02e-06	0.000451723
ENSG00000112062	MAPK14	1432	protein_coding	6044.35	7.16514	1.55203	-4.61662	3.9e-06	0.000451723
ENSG00000113196	HAND1	9421	protein_coding	1455.52	6.64848	1.44055	-4.61523	3.93e-06	0.000451723
ENSG00000130772	MED18	54797	protein_coding	4115.16	7.65129	1.65969	-4.61006	4.03e-06	0.000451723
ENSG00000132286	TIMM10B	26515	protein_coding	2337.49	6.75135	1.46246	-4.61643	3.9e-06	0.000451723
ENSG00000155330	C16orf87	388272	protein_coding	4782.44	7.32373	1.58286	-4.62689	3.71e-06	0.000451723
ENSG00000161021	MAML1	9794	protein_coding	2972.93	7.41037	1.60136	-4.62755	3.7e-06	0.000451723
ENSG00000170653	ATF7	11016	protein_coding	1896.72	7.21837	1.56319	-4.6177	3.88e-06	0.000451723
ENSG00000188010	MORN2	729967	protein_coding	1430.15	6.78404	1.46657	-4.62579	3.73e-06	0.000451723
ENSG00000171298	GAA	2548	protein_coding	4324.55	7.38263	1.60287	-4.60589	4.11e-06	0.000455105
ENSG00000105879	CBLL1	79872	protein_coding	1283.18	6.43987	1.4027	-4.59105	4.41e-06	0.00045793
ENSG00000110619	CARS1	833	protein_coding	9209.59	7.08835	1.54495	-4.58807	4.47e-06	0.00045793
ENSG00000116406	EDEM3	80267	protein_coding	911.564	6.24734	1.36193	-4.58712	4.49e-06	0.00045793
ENSG00000169855	ROBO1	6091	protein_coding	9320.2	7.18124	1.56301	-4.59448	4.34e-06	0.00045793
ENSG00000171150	SOCS5	9655	protein_coding	4982.71	8.37455	1.82197	-4.59644	4.3e-06	0.00045793
ENSG00000172771	EFCAB12	90288	protein_coding	64.1401	8.52368	1.85477	-4.59555	4.32e-06	0.00045793
ENSG00000250317	SMIM20	389203	protein_coding	2348.6	6.97138	1.51968	-4.58741	4.49e-06	0.00045793
ENSG00000159885	ZNF222	7673	protein_coding	2718.76	8.23996	1.80097	-4.5753	4.76e-06	0.00047366
ENSG00000273841	TAF9	6880	protein_coding	4911.45	6.85828	1.49867	-4.57623	4.73e-06	0.00047366
ENSG00000156398	SFXN2	118980	protein_coding	3471.74	7.44343	1.63001	-4.5665	4.96e-06	0.000483133
ENSG00000198648	STK39	27347	protein_coding	2789.93	6.63951	1.45382	-4.56692	4.95e-06	0.000483133
ENSG00000101019	UQCC1	55245	protein_coding	4745.07	6.95782	1.52593	-4.55972	5.12e-06	0.000491893
ENSG00000198315	ZKSCAN8	7745	protein_coding	2399.42	6.87735	1.5088	-4.55816	5.16e-06	0.000491893
ENSG00000197969	VPS13A	23230	protein_coding	5449.3	7.03955	1.54545	-4.55502	5.24e-06	0.000493985
ENSG00000182700	IGIP	492311	protein_coding	2166.73	7.96305	1.74914	-4.55254	5.3e-06	0.000494588
ENSG00000109189	USP46	64854	protein_coding	3559.54	7.14978	1.5737	-4.54331	5.54e-06	0.000501877
ENSG00000112977	DAP	1611	protein_coding	12967.4	7.33272	1.6171	-4.53448	5.77e-06	0.000501877
ENSG00000123240	OPTN	10133	protein_coding	4834.58	6.8946	1.51906	-4.53873	5.66e-06	0.000501877
ENSG00000131470	PSMC3IP	29893	protein_coding	6993.8	7.04266	1.55041	-4.54245	5.56e-06	0.000501877
ENSG00000162664	ZNF326	284695	protein_coding	10650.8	7.13134	1.57267	-4.53453	5.77e-06	0.000501877
ENSG00000164284	GRPEL2	134266	protein_coding	6065.57	7.43706	1.63971	-4.5356	5.74e-06	0.000501877
ENSG00000184787	UBE2G2	7327	protein_coding	13558.8	6.95152	1.53116	-4.54003	5.62e-06	0.000501877
ENSG00000196305	IARS1	3376	protein_coding	9337.71	7.22223	1.59534	-4.52707	5.98e-06	0.000509793
ENSG00000273706	LHX1	3975	protein_coding	1207.29	6.76264	1.49358	-4.52781	5.96e-06	0.000509793
ENSG00000159788	RGS12	6002	protein_coding	5545.39	8.21855	1.82304	-4.50816	6.54e-06	0.0005521
ENSG00000121289	CEP89	84902	protein_coding	2912.29	7.78972	1.7304	-4.50169	6.74e-06	0.000558536
ENSG00000162402	USP24	23358	protein_coding	4241.9	7.22292	1.60396	-4.50317	6.69e-06	0.000558536
ENSG00000112234	FBXL4	26235	protein_coding	5256.93	7.69152	1.71216	-4.49229	7.05e-06	0.000569042
ENSG00000130731	METTL26	84326	protein_coding	3931.78	6.93629	1.5442	-4.49185	7.06e-06	0.000569042
ENSG00000156697	UTP14A	10813	protein_coding	6929.99	7.05385	1.56988	-4.49324	7.01e-06	0.000569042
ENSG00000108561	C1QBP	708	protein_coding	9865.18	6.85589	1.52699	-4.48981	7.13e-06	0.000569325
ENSG00000129084	PSMA1	5682	protein_coding	12660	6.86513	1.53043	-4.48574	7.27e-06	0.000575133
ENSG00000080986	NDC80	10403	protein_coding	4526.23	6.79352	1.51543	-4.48291	7.36e-06	0.000576622
ENSG00000182154	MRPL41	64975	protein_coding	4712.44	6.62792	1.47945	-4.47999	7.46e-06	0.000576622
ENSG00000234297	PSIP1P1	NA	processed_pseudogene	123.503	8.55815	1.91049	-4.47955	7.48e-06	0.000576622
ENSG00000108679	LGALS3BP	3959	protein_coding	6998.39	7.28318	1.62729	-4.47564	7.62e-06	0.000582214
ENSG00000240344	PPIL3	53938	protein_coding	1121.67	6.91697	1.54859	-4.46661	7.95e-06	0.00060212
ENSG00000129625	REEP5	7905	protein_coding	4681.02	6.48741	1.45392	-4.46201	8.12e-06	0.000609988
ENSG00000015475	BID	637	protein_coding	6833.64	6.72946	1.51191	-4.45096	8.55e-06	0.000631537
ENSG00000163374	YY1AP1	55249	protein_coding	8115.95	6.70068	1.50503	-4.45219	8.5e-06	0.000631537
ENSG00000140299	BNIP2	663	protein_coding	5120.61	6.51734	1.46563	-4.44677	8.72e-06	0.000638643
ENSG00000169599	NFU1	27247	protein_coding	8844.9	6.97347	1.57078	-4.4395	9.02e-06	0.000655205
ENSG00000164904	ALDH7A1	501	protein_coding	5765.44	6.41922	1.44887	-4.43051	9.4e-06	0.000677565
ENSG00000103018	CYB5B	80777	protein_coding	2632.82	6.35665	1.43667	-4.42458	9.66e-06	0.000681156
ENSG00000106009	BRAT1	221927	protein_coding	1093.79	6.49258	1.46993	-4.41695	1e-05	0.000681156
ENSG00000131115	ZNF227	7770	protein_coding	1304.94	6.65491	1.50708	-4.41576	1.01e-05	0.000681156
ENSG00000137692	DCUN1D5	84259	protein_coding	2712.86	6.76854	1.53107	-4.4208	9.83e-06	0.000681156
ENSG00000161551	ZNF577	84765	protein_coding	3219.57	8.0267	1.81706	-4.41742	9.99e-06	0.000681156
ENSG00000174021	GNG5	2787	protein_coding	6040.55	6.4579	1.46182	-4.41772	9.97e-06	0.000681156
ENSG00000214182	PTMAP5	NA	transcribed_processed_pseudogene	735.608	7.82195	1.77057	-4.41776	9.97e-06	0.000681156
ENSG00000101444	AHCY	191	protein_coding	7219.06	6.62865	1.50294	-4.41046	1.03e-05	0.00068756
ENSG00000138430	OLA1	29789	protein_coding	8656.9	6.57903	1.49136	-4.41143	1.03e-05	0.00068756
ENSG00000067829	IDH3G	3421	protein_coding	3488.05	6.83061	1.5507	-4.40484	1.06e-05	0.000692551
ENSG00000147874	HAUS6	54801	protein_coding	2647.09	6.29451	1.42847	-4.40646	1.05e-05	0.000692551
ENSG00000159228	CBR1	873	protein_coding	5015.24	6.69213	1.5199	-4.40301	1.07e-05	0.000692551
ENSG00000197594	ENPP1	5167	protein_coding	3523.51	6.69694	1.52118	-4.40247	1.07e-05	0.000692551
ENSG00000111799	COL12A1	1303	protein_coding	457.471	7.75777	1.76408	-4.39763	1.09e-05	0.000703028
ENSG00000112308	C6orf62	81688	protein_coding	7859.42	6.81733	1.55359	-4.3881	1.14e-05	0.000729256
ENSG00000109911	ELP4	26610	protein_coding	1156.85	6.90261	1.57366	-4.38635	1.15e-05	0.000729905
ENSG00000158769	F11R	50848	protein_coding	4520.08	7.0189	1.60358	-4.37701	1.2e-05	0.000756458
ENSG00000135333	EPHA7	2045	protein_coding	3672.5	6.75979	1.54628	-4.37166	1.23e-05	0.000759109
ENSG00000166123	GPT2	84706	protein_coding	6090.05	6.40838	1.46533	-4.37334	1.22e-05	0.000759109
ENSG00000159346	ADIPOR1	51094	protein_coding	1562.75	6.37242	1.45823	-4.36998	1.24e-05	0.000759688
ENSG00000104872	PIH1D1	55011	protein_coding	15133.6	6.65445	1.52627	-4.35994	1.3e-05	0.000784951
ENSG00000138030	KHK	3795	protein_coding	955.099	7.75238	1.77814	-4.35983	1.3e-05	0.000784951
ENSG00000105856	HBP1	26959	protein_coding	4583.64	7.50638	1.72451	-4.35275	1.34e-05	0.000805267
ENSG00000103264	FBXO31	79791	protein_coding	5215.65	6.48333	1.49021	-4.35062	1.36e-05	0.000807669
ENSG00000049541	RFC2	5982	protein_coding	3996.04	6.81502	1.57012	-4.34045	1.42e-05	0.000827917
ENSG00000106355	LSM5	23658	protein_coding	10936.8	6.56783	1.51397	-4.33815	1.44e-05	0.000827917
ENSG00000113593	PPWD1	23398	protein_coding	2075.92	7.12483	1.64352	-4.3351	1.46e-05	0.000827917
ENSG00000117222	RBBP5	5929	protein_coding	7864.7	7.39102	1.70396	-4.33756	1.44e-05	0.000827917
ENSG00000165675	ENOX2	10495	protein_coding	3499.13	6.99365	1.61324	-4.33515	1.46e-05	0.000827917
ENSG00000165943	MOAP1	64112	protein_coding	3961.27	7.5571	1.74131	-4.3399	1.43e-05	0.000827917
ENSG00000085831	TTC39A	22996	protein_coding	13539	7.97222	1.84076	-4.33094	1.48e-05	0.000832568
ENSG00000144034	TPRKB	51002	protein_coding	2956.94	6.31557	1.45859	-4.32992	1.49e-05	0.000832568
ENSG00000144649	GASK1A	729085	protein_coding	955.199	7.67635	1.77353	-4.3283	1.5e-05	0.000832568
ENSG00000269190	FBXO17	115290	protein_coding	4097.61	6.5284	1.50813	-4.32881	1.5e-05	0.000832568
ENSG00000133422	MORC2	22880	protein_coding	1486.86	6.18381	1.42922	-4.32669	1.51e-05	0.00083346
ENSG00000178896	EXOSC4	54512	protein_coding	1343.01	6.18005	1.42959	-4.32296	1.54e-05	0.000842429
ENSG00000101138	CSTF1	1477	protein_coding	3911.91	6.53675	1.51861	-4.30442	1.67e-05	0.0008979
ENSG00000114956	DGUOK	1716	protein_coding	8151.25	6.39152	1.48453	-4.30542	1.67e-05	0.0008979
ENSG00000124098	FAM210B	116151	protein_coding	6260.73	7.02921	1.63338	-4.30348	1.68e-05	0.0008979
ENSG00000158019	BABAM2	9577	protein_coding	1603.49	6.48646	1.50607	-4.30687	1.66e-05	0.0008979
ENSG00000168298	H1-4	3008	protein_coding	470.474	7.28352	1.69381	-4.30008	1.71e-05	0.000906321
ENSG00000142892	PIGK	10026	protein_coding	3677.33	7.46633	1.73699	-4.29842	1.72e-05	0.000906795
ENSG00000181031	RPH3AL	9501	protein_coding	698.694	7.60097	1.76877	-4.29733	1.73e-05	0.000906795
ENSG00000163710	PCOLCE2	26577	protein_coding	1126.67	6.54444	1.5252	-4.29088	1.78e-05	0.000928062
ENSG00000087053	MTMR2	8898	protein_coding	4305.51	6.62829	1.54711	-4.28431	1.83e-05	0.000939788
ENSG00000107651	SEC23IP	11196	protein_coding	5618.19	6.78438	1.58324	-4.28514	1.83e-05	0.000939788
ENSG00000182934	SRPRA	6734	protein_coding	2353.77	6.55055	1.529	-4.2842	1.83e-05	0.000939788
ENSG00000196670	ZFP62	643836	protein_coding	906.936	6.01278	1.40411	-4.28228	1.85e-05	0.00094247
ENSG00000086015	MAST2	23139	protein_coding	5912.08	7.0406	1.64565	-4.2783	1.88e-05	0.000954005
ENSG00000138821	SLC39A8	64116	protein_coding	858.012	6.10651	1.42935	-4.27222	1.94e-05	0.000970227
ENSG00000160294	MCM3AP	8888	protein_coding	8468.48	6.56253	1.53662	-4.27076	1.95e-05	0.000970227
ENSG00000186193	SAPCD2	89958	protein_coding	2907.91	6.08735	1.42502	-4.27177	1.94e-05	0.000970227
ENSG00000166794	PPIB	5479	protein_coding	3063.3	6.84343	1.60609	-4.26093	2.04e-05	0.00100824
ENSG00000103512	NOMO1	23420	protein_coding	6524.98	7.47612	1.75692	-4.25525	2.09e-05	0.00102106
ENSG00000198356	GET3	439	protein_coding	1267.47	7.59824	1.7851	-4.25648	2.08e-05	0.00102106
ENSG00000126787	DLGAP5	9787	protein_coding	8636.86	6.53954	1.53768	-4.25285	2.11e-05	0.00102246
ENSG00000124279	FASTKD3	79072	protein_coding	3650.24	7.67943	1.81198	-4.23815	2.25e-05	0.00108581
ENSG00000074266	EED	8726	protein_coding	7475.27	6.57759	1.55321	-4.23484	2.29e-05	0.00109597
ENSG00000037241	RPL26L1	51121	protein_coding	3099.04	6.26998	1.48265	-4.22889	2.35e-05	0.00109837
ENSG00000114554	PLXNA1	5361	protein_coding	4424.66	6.89665	1.63105	-4.22835	2.35e-05	0.00109837
ENSG00000161267	BDH1	622	protein_coding	35.0012	7.8889	1.86518	-4.22957	2.34e-05	0.00109837
ENSG00000163655	GMPS	8833	protein_coding	9181.87	7.15081	1.69034	-4.23039	2.33e-05	0.00109837
ENSG00000165819	METTL3	56339	protein_coding	3939.99	6.3314	1.49631	-4.23134	2.32e-05	0.00109837
ENSG00000117862	TXNDC12	51060	protein_coding	4959.09	6.19834	1.46765	-4.22332	2.41e-05	0.0011141
ENSG00000159692	CTBP1	1487	protein_coding	4945.16	6.0501	1.43306	-4.22181	2.42e-05	0.0011141
ENSG00000196437	ZNF569	148266	protein_coding	2147.25	7.27929	1.72429	-4.22162	2.43e-05	0.0011141
ENSG00000106415	GLCCI1	113263	protein_coding	2901.59	6.28746	1.49149	-4.21555	2.49e-05	0.00113176
ENSG00000124374	PAIP2B	400961	protein_coding	339.569	6.4326	1.52555	-4.21657	2.48e-05	0.00113176
ENSG00000128654	MTX2	10651	protein_coding	1309.63	6.05293	1.43618	-4.2146	2.5e-05	0.00113176
ENSG00000169249	ZRSR2	8233	protein_coding	1163.98	6.14032	1.45835	-4.21047	2.55e-05	0.00114678
ENSG00000122033	MTIF3	219402	protein_coding	4572.61	6.71281	1.59577	-4.20663	2.59e-05	0.00116011
ENSG00000183513	COA5	493753	protein_coding	3491.29	6.41357	1.52502	-4.20558	2.6e-05	0.00116011
ENSG00000188811	NHLRC3	387921	protein_coding	3508.55	7.57901	1.80522	-4.19839	2.69e-05	0.00119154
ENSG00000164023	SGMS2	166929	protein_coding	5069.78	7.33524	1.74865	-4.19479	2.73e-05	0.00120458
ENSG00000147162	OGT	8473	protein_coding	6444.17	6.73902	1.60764	-4.19187	2.77e-05	0.00121419
ENSG00000169032	MAP2K1	5604	protein_coding	1772.38	6.34913	1.51752	-4.1839	2.87e-05	0.00125138
ENSG00000128829	EIF2AK4	440275	protein_coding	7783.92	6.31912	1.51369	-4.17464	2.98e-05	0.00128439
ENSG00000153147	SMARCA5	8467	protein_coding	13633.6	6.33823	1.51811	-4.17507	2.98e-05	0.00128439
ENSG00000164109	MAD2L1	4085	protein_coding	4723.66	6.16621	1.47653	-4.17614	2.97e-05	0.00128439
ENSG00000169718	DUS1L	64118	protein_coding	4503.44	6.23973	1.4952	-4.17318	3e-05	0.00128642
ENSG00000185838	GNB1L	54584	protein_coding	1453.24	7.44776	1.78531	-4.17168	3.02e-05	0.00128865
ENSG00000198087	CD2AP	23607	protein_coding	3507.28	6.22599	1.49307	-4.16991	3.05e-05	0.00129249
ENSG00000100075	SLC25A1	6576	protein_coding	868.374	6.02152	1.44465	-4.16816	3.07e-05	0.00129312
ENSG00000183337	BCOR	54880	protein_coding	3867.41	6.22375	1.49335	-4.16763	3.08e-05	0.00129312
ENSG00000184613	NELL2	4753	protein_coding	2250.85	7.46642	1.79313	-4.16391	3.13e-05	0.00130816
ENSG00000145782	ATG12	9140	protein_coding	6052.13	6.678	1.60592	-4.15836	3.21e-05	0.00132783
ENSG00000160221	GATD3A	8209	protein_coding	12841.5	7.19567	1.7304	-4.15837	3.21e-05	0.00132783
ENSG00000132702	HAPLN2	60484	protein_coding	51.6723	7.14829	1.72204	-4.15107	3.31e-05	0.00136451
ENSG00000070214	SLC44A1	23446	protein_coding	2131.28	5.88589	1.41928	-4.1471	3.37e-05	0.00138178
ENSG00000156298	TSPAN7	7102	protein_coding	3547.31	7.099	1.71223	-4.14607	3.38e-05	0.00138178
ENSG00000198815	FOXJ3	22887	protein_coding	3169.57	6.14555	1.4833	-4.14316	3.43e-05	0.00139299
ENSG00000100823	APEX1	328	protein_coding	1695.5	5.99421	1.4482	-4.13909	3.49e-05	0.00139783
ENSG00000101842	VSIG1	340547	protein_coding	40.07	7.19155	1.73828	-4.13716	3.52e-05	0.00139783
ENSG00000160352	ZNF714	148206	protein_coding	1746.28	5.89289	1.42419	-4.13772	3.51e-05	0.00139783
ENSG00000177674	AGTRAP	57085	protein_coding	1761.87	6.32705	1.52805	-4.1406	3.46e-05	0.00139783
ENSG00000237036	ZEB1-AS1	220930	lncRNA	1917.14	7.40267	1.78879	-4.13836	3.5e-05	0.00139783
ENSG00000105483	CARD8	22900	protein_coding	2499.93	6.9329	1.67626	-4.13593	3.54e-05	0.00139907
ENSG00000168476	REEP4	80346	protein_coding	1437.45	5.85956	1.41741	-4.134	3.57e-05	0.00140463
ENSG00000177042	TMEM80	283232	protein_coding	2862.6	7.14275	1.72831	-4.1328	3.58e-05	0.00140575
ENSG00000111215	PRR4	11272	protein_coding	2745.08	7.13228	1.72704	-4.12978	3.63e-05	0.00141805
ENSG00000247400	DNAJC3-DT	100289274	lncRNA	5938.42	7.50332	1.81883	-4.12536	3.7e-05	0.00143841
ENSG00000117697	NSL1	25936	protein_coding	7340.19	6.95744	1.68828	-4.12103	3.77e-05	0.00144779
ENSG00000158941	CCAR2	57805	protein_coding	1192.04	7.01837	1.70308	-4.12098	3.77e-05	0.00144779
ENSG00000141665	FBXO15	201456	protein_coding	38.6906	7.15324	1.7392	-4.11294	3.91e-05	0.00148803
ENSG00000153006	SREK1IP1	285672	protein_coding	3971.06	6.15827	1.49739	-4.11267	3.91e-05	0.00148803
ENSG00000113460	BRIX1	55299	protein_coding	10365.7	6.3703	1.55039	-4.10885	3.98e-05	0.00149147
ENSG00000114491	UMPS	7372	protein_coding	4747.7	6.02537	1.46595	-4.11022	3.95e-05	0.00149147
ENSG00000118193	KIF14	9928	protein_coding	1469.76	5.85545	1.42598	-4.10627	4.02e-05	0.00149147
ENSG00000133104	SPART	23111	protein_coding	4583.96	6.56745	1.59815	-4.10941	3.97e-05	0.00149147
ENSG00000136940	PDCL	5082	protein_coding	8030.67	7.23612	1.76205	-4.10664	4.01e-05	0.00149147
ENSG00000141858	SAMD1	90378	protein_coding	4198.57	6.1203	1.49046	-4.10631	4.02e-05	0.00149147
ENSG00000135338	LCA5	167691	protein_coding	2336.98	7.06732	1.72227	-4.10349	4.07e-05	0.00150322
ENSG00000119514	GALNT12	79695	protein_coding	1169.13	7.2779	1.77554	-4.09897	4.15e-05	0.00152022
ENSG00000159792	PSKH1	5681	protein_coding	3597.35	6.86193	1.67385	-4.0995	4.14e-05	0.00152022
ENSG00000112697	TMEM30A	55754	protein_coding	5336.69	6.14821	1.50037	-4.0978	4.17e-05	0.00152163
ENSG00000101166	PRELID3B	51012	protein_coding	2097.88	6.46078	1.57738	-4.09589	4.21e-05	0.00152168
ENSG00000108651	UTP6	55813	protein_coding	2436.36	6.00319	1.46553	-4.09625	4.2e-05	0.00152168
ENSG00000131378	RFTN1	23180	protein_coding	2523.76	6.96664	1.70136	-4.09474	4.23e-05	0.00152304
ENSG00000272047	GTF2H5	404672	protein_coding	4598.24	5.96988	1.45969	-4.08984	4.32e-05	0.00154932
ENSG00000065320	NTN1	9423	protein_coding	2570.96	6.90509	1.6893	-4.08754	4.36e-05	0.00155217
ENSG00000164815	ORC5	5001	protein_coding	2517.69	6.36051	1.55607	-4.08756	4.36e-05	0.00155217
ENSG00000001629	ANKIB1	54467	protein_coding	6178.84	7.163	1.75283	-4.08653	4.38e-05	0.00155268
ENSG00000100360	IFT27	11020	protein_coding	3197.45	6.25302	1.53084	-4.0847	4.41e-05	0.00155874
ENSG00000137727	ARHGAP20	57569	protein_coding	48.4638	6.16404	1.50985	-4.08256	4.45e-05	0.00156693
ENSG00000139977	NAA30	122830	protein_coding	3571.13	6.02825	1.47796	-4.07876	4.53e-05	0.0015865
ENSG00000146373	RNF217	154214	protein_coding	9621.36	7.01698	1.72291	-4.07274	4.65e-05	0.00162165
ENSG00000091009	RBM27	54439	protein_coding	3568.38	6.34084	1.55746	-4.07128	4.68e-05	0.00162543
ENSG00000128253	RFPL2	10739	protein_coding	46.3959	6.68539	1.64455	-4.06519	4.8e-05	0.00165574
ENSG00000146676	PURB	5814	protein_coding	3018.3	6.09254	1.49937	-4.0634	4.84e-05	0.00165574
ENSG00000172586	CHCHD1	118487	protein_coding	2956.5	5.93449	1.46032	-4.06384	4.83e-05	0.00165574
ENSG00000186184	POLR1D	51082	protein_coding	4132.92	6.11559	1.50506	-4.06335	4.84e-05	0.00165574
ENSG00000177192	PUS1	80324	protein_coding	2310.1	6.08895	1.49996	-4.05942	4.92e-05	0.00167738
ENSG00000104852	SNRNP70	6625	protein_coding	9096.47	6.02264	1.4861	-4.05263	5.06e-05	0.00171703
ENSG00000128641	MYO1B	4430	protein_coding	3913.68	6.09593	1.50469	-4.05127	5.09e-05	0.00171703
ENSG00000130749	ZC3H4	23211	protein_coding	3438.27	6.38148	1.57506	-4.05159	5.09e-05	0.00171703
ENSG00000110987	BCL7A	605	protein_coding	6763.14	6.12496	1.51354	-4.04677	5.19e-05	0.0017189
ENSG00000127337	YEATS4	8089	protein_coding	9843.33	6.45406	1.59362	-4.04994	5.12e-05	0.0017189
ENSG00000133884	DPF2	5977	protein_coding	2587.53	6.00135	1.48243	-4.04833	5.16e-05	0.0017189
ENSG00000137760	ALKBH8	91801	protein_coding	2548.33	7.27143	1.79651	-4.04754	5.18e-05	0.0017189
ENSG00000134871	COL4A2	1284	protein_coding	1171.08	5.8871	1.45541	-4.04496	5.23e-05	0.00172459
ENSG00000176624	MEX3C	51320	protein_coding	1679.9	6.76155	1.67346	-4.04046	5.33e-05	0.00175152
ENSG00000177370	TIMM22	29928	protein_coding	3768.53	6.22698	1.54224	-4.03761	5.4e-05	0.00176641
ENSG00000204272	NBDY	550643	protein_coding	2823.77	5.70224	1.41264	-4.03657	5.42e-05	0.00176772
ENSG00000117592	PRDX6	9588	protein_coding	7604.33	5.9257	1.46853	-4.03514	5.46e-05	0.00177204
ENSG00000130741	EIF2S3	1968	protein_coding	10655.9	6.18277	1.5329	-4.03339	5.5e-05	0.00177875
ENSG00000047621	C12orf4	57102	protein_coding	4517.9	7.28516	1.81129	-4.02209	5.77e-05	0.00185953
ENSG00000188976	NOC2L	26155	protein_coding	4588.61	6.17889	1.5367	-4.0209	5.8e-05	0.00186221
ENSG00000107290	SETX	23064	protein_coding	5426.87	6.34058	1.57982	-4.01347	5.98e-05	0.00191483
ENSG00000063438	AHRR	57491	protein_coding	598.999	5.43414	1.35485	-4.01089	6.05e-05	0.00192893
ENSG00000131669	NINJ1	4814	protein_coding	392.309	6.12146	1.52693	-4.009	6.1e-05	0.00193694
ENSG00000204619	PPP1R11	6992	protein_coding	5331.73	6.01437	1.50051	-4.00822	6.12e-05	0.00193694
ENSG00000131437	KIF3A	11127	protein_coding	2746.96	5.87489	1.46706	-4.00454	6.21e-05	0.00195339
ENSG00000176731	RBIS	401466	protein_coding	3219.2	5.54568	1.38457	-4.00535	6.19e-05	0.00195339
ENSG00000225968	ELFN1	392617	protein_coding	25.0009	7.51897	1.87801	-4.00369	6.24e-05	0.00195347
ENSG00000196584	XRCC2	7516	protein_coding	3430.95	6.00846	1.50124	-4.00233	6.27e-05	0.00195782
ENSG00000136813	ECPAS	23392	protein_coding	3431.25	5.94115	1.48519	-4.00026	6.33e-05	0.00196812
ENSG00000101752	MIB1	57534	protein_coding	7465.37	5.85374	1.46437	-3.99744	6.4e-05	0.00198473
ENSG00000169189	NSMCE1	197370	protein_coding	4905.19	6.05752	1.51619	-3.99522	6.46e-05	0.00199644
ENSG00000182247	UBE2E2	7325	protein_coding	2216.22	5.88961	1.47567	-3.99114	6.58e-05	0.0020241
ENSG00000102755	FLT1	2321	protein_coding	1892.15	6.86846	1.72375	-3.98459	6.76e-05	0.00207348
ENSG00000147454	SLC25A37	51312	protein_coding	11327.6	6.34687	1.59331	-3.98345	6.79e-05	0.00207628
ENSG00000092096	SLC22A17	51310	protein_coding	2326.99	6.75135	1.69837	-3.9752	7.03e-05	0.00214226
ENSG00000197451	HNRNPAB	3182	protein_coding	6495.29	5.88883	1.48231	-3.97275	7.1e-05	0.00215695
ENSG00000170464	DNAJC18	202052	protein_coding	2741.91	6.76623	1.70351	-3.97193	7.13e-05	0.00215704
ENSG00000025293	PHF20	51230	protein_coding	5359.54	6.01287	1.51474	-3.96958	7.2e-05	0.00215819
ENSG00000135968	GCC2	9648	protein_coding	5328.59	5.90236	1.48698	-3.96937	7.21e-05	0.00215819
ENSG00000198682	PAPSS2	9060	protein_coding	3068.92	6.54714	1.64905	-3.97025	7.18e-05	0.00215819
ENSG00000122741	DCAF10	79269	protein_coding	4135.1	6.80617	1.71686	-3.96432	7.36e-05	0.00219703
ENSG00000015171	ZMYND11	10771	protein_coding	6570.96	6.86281	1.73154	-3.96341	7.39e-05	0.00219805
ENSG00000133706	LARS1	51520	protein_coding	7583.49	5.63222	1.42138	-3.96249	7.42e-05	0.00219916
ENSG00000228701	TNKS2-AS1	100507633	lncRNA	58.7748	6.36314	1.60893	-3.95488	7.66e-05	0.0022627
ENSG00000101577	LPIN2	9663	protein_coding	399.323	5.06479	1.28277	-3.94833	7.87e-05	0.00231015
ENSG00000105968	H2AZ2	94239	protein_coding	8298.59	5.80263	1.4696	-3.94844	7.87e-05	0.00231015
ENSG00000149636	DSN1	79980	protein_coding	2670.81	5.5132	1.39808	-3.9434	8.03e-05	0.00235038
ENSG00000090776	EFNB1	1947	protein_coding	708.72	6.96966	1.76817	-3.94173	8.09e-05	0.00235127
ENSG00000135334	AKIRIN2	55122	protein_coding	2336.31	6.53163	1.65696	-3.94193	8.08e-05	0.00235127
ENSG00000147416	ATP6V1B2	526	protein_coding	5181.03	5.96104	1.51335	-3.93897	8.18e-05	0.002363
ENSG00000165410	CFL2	1073	protein_coding	6120.21	6.23181	1.58315	-3.93632	8.27e-05	0.00238145
ENSG00000074695	LMAN1	3998	protein_coding	10685	5.79216	1.47206	-3.93474	8.33e-05	0.00238948
ENSG00000184845	DRD1	1812	protein_coding	22.587	7.40429	1.88317	-3.93183	8.43e-05	0.00239533
ENSG00000219545	UMAD1	729852	protein_coding	2348.25	7.05059	1.79321	-3.93183	8.43e-05	0.00239533
ENSG00000103035	PSMD7	5713	protein_coding	11350.1	6.20335	1.57987	-3.9265	8.62e-05	0.00244118
ENSG00000102030	NAA10	8260	protein_coding	2341.56	6.03015	1.53756	-3.92191	8.79e-05	0.00248023
ENSG00000143674	MAP3K21	84451	protein_coding	2893.08	6.2845	1.60284	-3.92085	8.82e-05	0.00248324
ENSG00000115875	SRSF7	6432	protein_coding	10947.1	5.66013	1.44435	-3.91881	8.9e-05	0.00249647
ENSG00000105519	CAPS	828	protein_coding	36.3269	6.76654	1.72899	-3.91358	9.09e-05	0.00253506
ENSG00000164134	NAA15	80155	protein_coding	4697.09	5.65356	1.44446	-3.91396	9.08e-05	0.00253506
ENSG00000084072	PPIE	10450	protein_coding	4845.24	6.29461	1.60889	-3.9124	9.14e-05	0.00253957
ENSG00000117477	CCDC181	57821	protein_coding	2920.97	5.95603	1.52307	-3.91053	9.21e-05	0.00254332
ENSG00000162437	RAVER2	55225	protein_coding	572.437	5.19634	1.3286	-3.91113	9.19e-05	0.00254332
ENSG00000112701	SENP6	26054	protein_coding	5871.85	6.5307	1.6714	-3.90733	9.33e-05	0.00256929
ENSG00000008324	SS18L2	51188	protein_coding	11068	7.16579	1.83487	-3.90533	9.41e-05	0.00257273
ENSG00000125817	CENPB	1059	protein_coding	1828.84	6.28223	1.60857	-3.90547	9.4e-05	0.00257273
ENSG00000108395	TRIM37	4591	protein_coding	2942.2	5.86634	1.5033	-3.90231	9.53e-05	0.00258305
ENSG00000085871	MGST2	4258	protein_coding	3935.33	5.93509	1.52243	-3.89844	9.68e-05	0.00260869
ENSG00000153786	ZDHHC7	55625	protein_coding	14534.4	6.28943	1.61316	-3.89882	9.67e-05	0.00260869
ENSG00000145439	CBR4	84869	protein_coding	6962.51	6.6092	1.69665	-3.89543	9.8e-05	0.00263325
ENSG00000152147	GEMIN6	79833	protein_coding	1819.46	5.46837	1.40442	-3.89369	9.87e-05	0.00264425
ENSG00000125826	RBCK1	10616	protein_coding	8208.9	6.07045	1.55988	-3.89162	9.96e-05	0.00265889
ENSG00000179119	SPTY2D1	144108	protein_coding	1872.68	5.6587	1.4545	-3.89048	0.000100044	0.00266334
ENSG00000102401	ARMCX3	51566	protein_coding	5534.69	5.68268	1.46094	-3.88974	0.00010035	0.00266348
ENSG00000106052	TAX1BP1	8887	protein_coding	7804.08	5.76068	1.48146	-3.88851	0.000100862	0.00266909
ENSG00000160113	NR2F6	2063	protein_coding	3151.9	5.99936	1.54411	-3.88531	0.000102199	0.00268842
ENSG00000126261	UBA2	10054	protein_coding	10177.8	5.78472	1.4905	-3.88107	0.000103999	0.00272767
ENSG00000073584	SMARCE1	6605	protein_coding	5219.94	5.90809	1.52384	-3.8771	0.000105709	0.00276099
ENSG00000159217	IGF2BP1	10642	protein_coding	4490.96	5.67107	1.46287	-3.87668	0.000105893	0.00276099
ENSG00000113643	RARS1	5917	protein_coding	6895.99	5.50127	1.42067	-3.87232	0.000107805	0.00280262
ENSG00000198961	PJA2	9867	protein_coding	3233.92	5.7477	1.48515	-3.8701	0.000108789	0.00281992
ENSG00000091651	ORC6	23594	protein_coding	3024.14	5.8518	1.51252	-3.8689	0.000109325	0.00282556
ENSG00000175130	MARCKSL1	65108	protein_coding	2277.56	6.07487	1.5715	-3.86565	0.000110796	0.00285524
ENSG00000137824	RMDN3	55177	protein_coding	6116.35	6.76337	1.75116	-3.86222	0.000112361	0.00288719
ENSG00000204370	SDHD	6392	protein_coding	184.514	5.49657	1.42356	-3.86115	0.000112854	0.00289148
ENSG00000132386	SERPINF1	5176	protein_coding	507.58	5.81581	1.50686	-3.85956	0.000113589	0.00290193
ENSG00000099821	POLRMT	5442	protein_coding	1277.89	5.7443	1.48926	-3.85714	0.000114723	0.00291727
ENSG00000133627	ACTR3B	57180	protein_coding	577.446	5.60043	1.45207	-3.85687	0.000114848	0.00291727
ENSG00000113312	TTC1	7265	protein_coding	3771.09	5.59832	1.4521	-3.85533	0.000115573	0.00291932
ENSG00000151612	ZNF827	152485	protein_coding	1190.49	5.55852	1.44179	-3.8553	0.000115587	0.00291932
ENSG00000161057	PSMC2	5701	protein_coding	2137.17	5.4525	1.415	-3.85335	0.000116511	0.00293429
ENSG00000135469	COQ10A	93058	protein_coding	2454.34	6.62549	1.72281	-3.84576	0.00012018	0.00301811
ENSG00000126453	BCL2L12	83596	protein_coding	2675.76	5.57781	1.45085	-3.8445	0.000120798	0.00302508
ENSG00000112996	MRPS30	10884	protein_coding	3281.6	5.80699	1.51143	-3.84205	0.000122012	0.00304686
ENSG00000085872	CHERP	10523	protein_coding	3945.88	5.82879	1.51785	-3.84017	0.000122949	0.00306165
ENSG00000167118	URM1	81605	protein_coding	3769.17	5.67893	1.48016	-3.8367	0.000124697	0.00309647
ENSG00000072210	ALDH3A2	224	protein_coding	1488.49	5.55195	1.44758	-3.83534	0.00012539	0.0030977
ENSG00000107758	PPP3CB	5532	protein_coding	3908.87	6.45252	1.68251	-3.83505	0.000125536	0.0030977
ENSG00000171130	ATP6V0E2	155066	protein_coding	1888.45	5.73023	1.49437	-3.83455	0.000125795	0.0030977
ENSG00000180938	ZNF572	137209	protein_coding	36.0005	6.51599	1.70215	-3.82808	0.000129145	0.00317138
ENSG00000072506	HSD17B10	3028	protein_coding	3392.93	5.51603	1.44229	-3.82449	0.000131044	0.00320762
ENSG00000163882	POLR2H	5437	protein_coding	6506.93	6.09894	1.59527	-3.82314	0.000131763	0.00320901
ENSG00000075618	FSCN1	6624	protein_coding	4314.91	5.50818	1.44135	-3.82155	0.000132618	0.00322098
ENSG00000099381	SETD1A	9739	protein_coding	1483.94	5.96816	1.56333	-3.81759	0.000134762	0.00326411
ENSG00000108389	MTMR4	9110	protein_coding	3977.02	5.64093	1.47928	-3.81329	0.000137127	0.00331234
ENSG00000125378	BMP4	652	protein_coding	1476.9	6.41458	1.68309	-3.81119	0.000138299	0.00333158
ENSG00000166710	B2M	567	protein_coding	4434.47	5.52983	1.45174	-3.8091	0.000139472	0.00334477
ENSG00000184887	BTBD6	90135	protein_coding	2548.97	5.75116	1.50994	-3.80887	0.000139601	0.00334477
ENSG00000101132	PFDN4	5203	protein_coding	2901.75	5.30809	1.39438	-3.80677	0.000140794	0.0033552
ENSG00000179295	PTPN11	5781	protein_coding	7584.23	5.87287	1.54274	-3.80678	0.000140785	0.0033552
ENSG00000184220	CMSS1	84319	protein_coding	6000.82	5.67192	1.49104	-3.80401	0.000142373	0.00338375
ENSG00000158050	DUSP2	1844	protein_coding	25.2419	6.67603	1.75592	-3.802	0.00014353	0.00340212
ENSG00000244509	APOBEC3C	27350	protein_coding	2665.41	5.6069	1.47655	-3.79729	0.000146289	0.00345827
ENSG00000175906	ARL4D	379	protein_coding	1301.64	5.83976	1.53815	-3.79662	0.000146682	0.00345834
ENSG00000138069	RAB1A	5861	protein_coding	2184.87	5.35225	1.41052	-3.79453	0.00014792	0.00347829
ENSG00000103064	SLC7A6	9057	protein_coding	738.304	5.50325	1.45149	-3.79144	0.000149778	0.00348924
ENSG00000164045	CDC25A	993	protein_coding	13628.3	5.70156	1.50326	-3.7928	0.00014896	0.00348924
ENSG00000164615	CAMLG	819	protein_coding	11349.6	5.76796	1.52097	-3.79229	0.000149266	0.00348924
ENSG00000168385	SEPTIN2	4735	protein_coding	3973.4	5.37752	1.41845	-3.79113	0.000149961	0.00348924
ENSG00000125249	RAP2A	5911	protein_coding	3433.31	6.35293	1.67672	-3.7889	0.000151315	0.00351153
ENSG00000204525	HLA-C	3107	protein_coding	4789.26	5.42814	1.43363	-3.78629	0.000152914	0.00353938
ENSG00000112685	EXOC2	55770	protein_coding	3121.62	6.38376	1.68717	-3.7837	0.000154513	0.00356318
ENSG00000143149	ALDH9A1	223	protein_coding	2604.54	5.59912	1.4802	-3.78268	0.000155148	0.00356318
ENSG00000173540	GMPPB	29925	protein_coding	1978.14	6.49108	1.71584	-3.78302	0.000154936	0.00356318
ENSG00000119138	KLF9	687	protein_coding	3169.53	5.90083	1.56071	-3.78086	0.00015629	0.0035709
ENSG00000157911	PEX10	5192	protein_coding	3427.78	6.41892	1.69772	-3.78091	0.000156258	0.0035709
ENSG00000205208	C4orf46	201725	protein_coding	2252.1	6.41628	1.69883	-3.77688	0.000158808	0.00361911
ENSG00000122952	ZWINT	11130	protein_coding	6812.08	5.85592	1.55139	-3.77464	0.000160241	0.00364241
ENSG00000104490	NCALD	83988	protein_coding	54.188	6.04912	1.60307	-3.77347	0.000160992	0.00365011
ENSG00000170088	TMEM192	201931	protein_coding	7600.63	6.45609	1.71324	-3.76836	0.000164323	0.00371613
ENSG00000037757	MRI1	84245	protein_coding	3787.55	6.53074	1.73598	-3.76198	0.000168574	0.00379291
ENSG00000215319	EIF5P1	NA	processed_pseudogene	61.87	6.89035	1.83138	-3.76239	0.000168298	0.00379291
ENSG00000158555	GDPD5	81544	protein_coding	29.2577	6.52525	1.73653	-3.75763	0.000171531	0.00384969
ENSG00000110955	ATP5F1B	506	protein_coding	7462.81	5.2848	1.40709	-3.75583	0.000172765	0.00386757
ENSG00000074319	TSG101	7251	protein_coding	1798.15	6.11278	1.62856	-3.75349	0.000174388	0.00389408
ENSG00000087263	OGFOD1	55239	protein_coding	2080.07	5.36916	1.43173	-3.75011	0.000176755	0.00393178
ENSG00000110931	CAMKK2	10645	protein_coding	4720.15	6.53283	1.74276	-3.74856	0.000177851	0.00393178
ENSG00000116649	SRM	6723	protein_coding	5985.61	5.56491	1.48418	-3.74947	0.000177206	0.00393178
ENSG00000182149	IST1	9798	protein_coding	10878.2	6.36366	1.69757	-3.74869	0.000177761	0.00393178
ENSG00000159840	ZYX	7791	protein_coding	276.586	4.83122	1.28931	-3.74715	0.000178856	0.00393438
ENSG00000164252	AGGF1	55109	protein_coding	2858	5.45312	1.45505	-3.74772	0.000178448	0.00393438
ENSG00000163466	ARPC2	10109	protein_coding	7223.14	5.39439	1.4403	-3.74533	0.000180157	0.0039532
ENSG00000156931	VPS8	23355	protein_coding	4014.81	6.76837	1.80757	-3.74446	0.000180781	0.0039571
ENSG00000111684	LPCAT3	10162	protein_coding	1586.15	6.30849	1.68531	-3.74322	0.000181677	0.00396691
ENSG00000117148	ACTL8	81569	protein_coding	47.1005	5.98532	1.5996	-3.74177	0.000182732	0.00398015
ENSG00000131116	ZNF428	126299	protein_coding	1755.41	5.30845	1.41923	-3.74038	0.000183739	0.00399228
ENSG00000165280	VCP	7415	protein_coding	8255.46	5.84847	1.56415	-3.73907	0.000184701	0.00400336
ENSG00000112290	WASF1	8936	protein_coding	2637.49	6.0277	1.61265	-3.73777	0.000185663	0.0040144
ENSG00000111832	RWDD1	51389	protein_coding	4582.29	5.50623	1.47429	-3.73482	0.000187847	0.00404355
ENSG00000146425	DYNLT1	6993	protein_coding	2443.14	5.15124	1.37928	-3.73472	0.000187923	0.00404355
ENSG00000022277	RTF2	51507	protein_coding	5020.23	5.37285	1.43964	-3.73208	0.000189907	0.00407277
ENSG00000170584	NUDCD2	134492	protein_coding	999.182	5.54826	1.4868	-3.73169	0.000190201	0.00407277
ENSG00000143554	SLC27A3	11000	protein_coding	1068.02	6.2802	1.68393	-3.72948	0.000191876	0.00409874
ENSG00000122042	UBL3	5412	protein_coding	969.742	6.15827	1.65246	-3.72673	0.000193979	0.00412498
ENSG00000215193	PEX26	55670	protein_coding	2010.89	5.61944	1.5079	-3.72666	0.000194035	0.00412498
ENSG00000163527	STT3B	201595	protein_coding	5273.36	6.1244	1.64416	-3.72494	0.000195363	0.00414328
ENSG00000080822	CLDND1	56650	protein_coding	1267.72	6.17808	1.6625	-3.71615	0.000202283	0.00424938
ENSG00000111786	SRSF9	8683	protein_coding	2161.4	5.5103	1.48221	-3.71763	0.000201104	0.00424938
ENSG00000164451	CALHM4	221301	protein_coding	16.8971	7.06728	1.90177	-3.71615	0.000202283	0.00424938
ENSG00000180917	CMTR2	55783	protein_coding	2693.88	6.67833	1.79658	-3.71724	0.000201414	0.00424938
ENSG00000005194	CIAPIN1	57019	protein_coding	7397.02	6.39318	1.72166	-3.71339	0.0002045	0.00425584
ENSG00000128923	MINDY2	54629	protein_coding	806.427	5.04897	1.35917	-3.71473	0.000203419	0.00425584
ENSG00000141380	SS18	6760	protein_coding	3448.94	5.59714	1.50683	-3.71453	0.000203585	0.00425584
ENSG00000230076	RPL10P6	NA	processed_pseudogene	12.8995	6.85979	1.84732	-3.71338	0.000204511	0.00425584
ENSG00000071859	FAM50A	9130	protein_coding	3130.87	5.45281	1.47156	-3.70545	0.000211015	0.00438092
ENSG00000109107	ALDOC	230	protein_coding	2650.3	5.51025	1.48836	-3.70223	0.000213711	0.00442622
ENSG00000117650	NEK2	4751	protein_coding	6441.46	6.73895	1.82052	-3.70166	0.000214196	0.00442622
ENSG00000004779	NDUFAB1	4706	protein_coding	6335.12	5.22224	1.41238	-3.69747	0.000217756	0.00447891
ENSG00000108582	CPD	1362	protein_coding	1516.44	4.98753	1.34962	-3.69552	0.000219438	0.00450306
ENSG00000108064	TFAM	7019	protein_coding	2950.86	5.11511	1.38552	-3.69184	0.000222637	0.00454764
ENSG00000136436	CALCOCO2	10241	protein_coding	3500.59	5.53218	1.49847	-3.69189	0.000222595	0.00454764
ENSG00000102271	KLHL4	56062	protein_coding	32.792	5.5833	1.51422	-3.68725	0.000226687	0.00461973
ENSG00000095139	ARCN1	372	protein_coding	536.333	4.94141	1.34173	-3.68286	0.000230629	0.00468929
ENSG00000128609	NDUFA5	4698	protein_coding	10350.5	6.20447	1.68536	-3.6814	0.000231961	0.00470556
ENSG00000141759	TXNL4A	10907	protein_coding	7724.85	5.51652	1.49925	-3.67951	0.000233683	0.00472967
ENSG00000063245	EPN1	29924	protein_coding	1391.31	5.70645	1.55358	-3.67311	0.000239615	0.0048387
ENSG00000241837	ATP5PO	539	protein_coding	10283.1	5.21056	1.41889	-3.67228	0.000240394	0.00484338
ENSG00000065000	AP3D1	8943	protein_coding	6580.65	5.39228	1.47019	-3.66773	0.00024471	0.00491907
ENSG00000185201	IFITM2	10581	protein_coding	3441.86	5.67785	1.5483	-3.66716	0.00024526	0.00491907
ENSG00000183255	PTTG1IP	754	protein_coding	2893.2	5.21877	1.42405	-3.66475	0.000247581	0.00495442
ENSG00000069011	PITX1	5307	protein_coding	1099.93	4.92955	1.3459	-3.66265	0.000249621	0.00497278
ENSG00000185088	RPS27L	51065	protein_coding	3313.45	5.31353	1.45068	-3.66279	0.000249484	0.00497278
ENSG00000113649	TCERG1	10915	protein_coding	24223.7	5.47839	1.49707	-3.6594	0.000252804	0.00502491
ENSG00000130560	UBAC1	10422	protein_coding	11885	6.4716	1.76988	-3.65651	0.000255668	0.00506068
ENSG00000168393	DTYMK	1841	protein_coding	2595.57	5.60262	1.5325	-3.65586	0.000256316	0.00506068
ENSG00000198625	MDM4	4194	protein_coding	3246.83	5.35943	1.46588	-3.65612	0.000256066	0.00506068
ENSG00000177410	ZFAS1	441951	lncRNA	11761.9	5.41421	1.48188	-3.6536	0.00025859	0.00509002
ENSG00000183018	SPNS2	124976	protein_coding	25.4645	6.36741	1.74295	-3.65324	0.000258951	0.00509002
ENSG00000083799	CYLD	1540	protein_coding	349.377	5.07194	1.38907	-3.65133	0.000260891	0.0051168
ENSG00000103769	RAB11A	8766	protein_coding	3277.44	5.00723	1.37238	-3.64857	0.000263701	0.00516051
ENSG00000168993	CPLX1	10815	protein_coding	384.48	6.36981	1.74681	-3.64654	0.000265794	0.00519001
ENSG00000171723	GPHN	10243	protein_coding	776.596	6.1409	1.68654	-3.64112	0.000271455	0.00527731
ENSG00000169439	SDC2	6383	protein_coding	4988.42	6.61118	1.81672	-3.63907	0.000273624	0.00530783
ENSG00000253146	CIR1P1	NA	processed_pseudogene	27.7881	7.14828	1.96533	-3.63719	0.000275631	0.00533508
ENSG00000150991	UBC	7316	protein_coding	8505.32	5.25364	1.44484	-3.63614	0.000276752	0.00534512
ENSG00000185585	OLFML2A	169611	protein_coding	27.7243	6.2168	1.71079	-3.63387	0.000279197	0.0053806
ENSG00000084754	HADHA	3030	protein_coding	6121.02	5.43487	1.49612	-3.63265	0.000280526	0.0053945
ENSG00000136026	CKAP4	10970	protein_coding	5152.99	5.35288	1.47417	-3.63112	0.000282192	0.0054031
ENSG00000158435	CNOT11	55571	protein_coding	4728.88	5.28327	1.45481	-3.6316	0.000281675	0.0054031
ENSG00000166037	CEP57	9702	protein_coding	10690.3	6.25504	1.72409	-3.62803	0.000285595	0.00545646
ENSG00000167085	PHB	5245	protein_coding	9591.44	5.42065	1.49459	-3.62684	0.000286908	0.00546976
ENSG00000115808	STRN	6801	protein_coding	4283.76	6.30616	1.73964	-3.62498	0.000288985	0.00548576
ENSG00000277586	NEFL	4747	protein_coding	4851.44	5.34918	1.47555	-3.6252	0.000288742	0.00548576
ENSG00000109184	DCUN1D4	23142	protein_coding	805.268	5.133	1.41735	-3.62154	0.000292855	0.00554735
ENSG00000047579	DTNBP1	84062	protein_coding	5610.84	6.10915	1.68825	-3.61862	0.000296175	0.00559827
ENSG00000101557	USP14	9097	protein_coding	2035.64	5.16403	1.42868	-3.61455	0.000300871	0.00567494
ENSG00000180769	WDFY3-AS2	404201	lncRNA	51.1486	5.29899	1.46628	-3.61389	0.000301638	0.00567732
ENSG00000136810	TXN	7295	protein_coding	5055.13	5.0394	1.39557	-3.61099	0.000305032	0.00572904
ENSG00000113648	MACROH2A1	9555	protein_coding	4331.01	5.31923	1.47368	-3.60948	0.000306806	0.00575018
ENSG00000101888	NXT2	55916	protein_coding	532.017	5.10872	1.41612	-3.60753	0.000309121	0.00578134
ENSG00000096401	CDC5L	988	protein_coding	9022.94	5.16793	1.43475	-3.60197	0.000315814	0.00589409
ENSG00000139726	DENR	8562	protein_coding	4523.31	5.20302	1.44491	-3.60094	0.000317071	0.00590512
ENSG00000100504	PYGL	5836	protein_coding	2912.18	4.87244	1.35496	-3.596	0.000323142	0.00600556
ENSG00000004848	ARX	170302	protein_coding	53.3225	5.66942	1.58055	-3.58699	0.000334522	0.00620406
ENSG00000178980	SELENOW	6415	protein_coding	939.529	4.92728	1.3747	-3.58427	0.000338026	0.00624292
ENSG00000112695	COX7A2	1347	protein_coding	11459.5	5.19994	1.4515	-3.58247	0.000340358	0.00627068
ENSG00000061676	NCKAP1	10787	protein_coding	3176.42	6.03938	1.68759	-3.57869	0.000345317	0.00632516
ENSG00000183648	NDUFB1	4707	protein_coding	11136.6	5.47674	1.53038	-3.57868	0.000345333	0.00632516
ENSG00000221164	SNORA11F	109617000	snoRNA	527.194	6.29771	1.76047	-3.57728	0.000347184	0.00634595
ENSG00000132613	MTSS2	92154	protein_coding	428.328	4.70037	1.3142	-3.5766	0.000348086	0.00634935
ENSG00000130522	JUND	3727	protein_coding	7004.26	5.63437	1.57688	-3.57312	0.000352748	0.00640802
ENSG00000144120	TMEM177	80775	protein_coding	2663.61	5.34055	1.49444	-3.57362	0.000352084	0.00640802
ENSG00000196632	WNK3	65267	protein_coding	3863.67	6.43578	1.80611	-3.56334	0.000366169	0.00663822
ENSG00000138592	USP8	9101	protein_coding	5408.24	5.91481	1.66079	-3.56143	0.000368838	0.00667092
ENSG00000189043	NDUFA4	4697	protein_coding	5468.58	5.09769	1.43154	-3.56098	0.000369478	0.00667092
ENSG00000143033	MTF2	22823	protein_coding	3753.04	5.04439	1.41714	-3.55956	0.000371475	0.00668106
ENSG00000198909	MAP3K3	4215	protein_coding	2547.05	5.57429	1.56603	-3.55951	0.000371547	0.00668106
ENSG00000087206	UIMC1	51720	protein_coding	2983.72	5.92527	1.66525	-3.55818	0.00037343	0.00669785
ENSG00000178982	EIF3K	27335	protein_coding	6976.59	5.22605	1.4689	-3.55779	0.000373991	0.00669785
ENSG00000148308	GTF3C5	9328	protein_coding	2738.62	5.2105	1.46525	-3.55605	0.000376469	0.00672862
ENSG00000136888	ATP6V1G1	9550	protein_coding	8761.9	5.30896	1.49404	-3.55343	0.000380237	0.00676867
ENSG00000131446	MGAT1	4245	protein_coding	2565.21	5.87174	1.65408	-3.54984	0.00038546	0.0068479
ENSG00000153187	HNRNPU	3192	protein_coding	11472.1	5.08781	1.43355	-3.54909	0.00038657	0.00685389
ENSG00000099940	SNAP29	9342	protein_coding	1398.2	5.08423	1.43329	-3.54723	0.000389302	0.00687369
ENSG00000113583	C5orf15	56951	protein_coding	2139.15	5.11235	1.44163	-3.54623	0.000390788	0.00687369
ENSG00000117620	SLC35A3	23443	protein_coding	1596.67	6.31996	1.78184	-3.54688	0.000389822	0.00687369
ENSG00000176533	GNG7	2788	protein_coding	834.531	5.64759	1.5925	-3.54637	0.000390581	0.00687369
ENSG00000205581	HMGN1	3150	protein_coding	9054.28	4.96358	1.40043	-3.54433	0.000393613	0.00690967
ENSG00000170860	LSM3	27258	protein_coding	3393.97	5.14131	1.45129	-3.54259	0.000396216	0.0069416
ENSG00000198522	GPN1	11321	protein_coding	1832.04	4.86177	1.37398	-3.53846	0.000402468	0.00703723
ENSG00000105640	RPL18A	6142	protein_coding	6088.09	5.27421	1.4908	-3.53784	0.000403413	0.00703988
ENSG00000113569	NUP155	9631	protein_coding	1768.76	5.08009	1.43663	-3.53612	0.000406044	0.00707187
ENSG00000278540	ACACA	31	protein_coding	5149.77	6.0088	1.69981	-3.53498	0.000407801	0.00708854
ENSG00000162981	LRATD1	151354	protein_coding	18.0002	6.28326	1.77797	-3.53396	0.000409386	0.00710216
ENSG00000171956	FOXB1	27023	protein_coding	1254.93	5.68877	1.61008	-3.53323	0.000410523	0.00710798
ENSG00000103495	MAZ	4150	protein_coding	2525.22	5.0689	1.43586	-3.53022	0.000415214	0.00715887
ENSG00000113360	DROSHA	29102	protein_coding	6271.37	5.34016	1.51261	-3.53042	0.000414903	0.00715887
ENSG00000157500	APPL1	26060	protein_coding	5197.29	5.23425	1.48309	-3.52928	0.000416692	0.00715887
ENSG00000169230	PRELID1	27166	protein_coding	5201.66	5.08631	1.44103	-3.52963	0.000416138	0.00715887
ENSG00000177469	CAVIN1	284119	protein_coding	2277.52	5.89952	1.67246	-3.52746	0.000419569	0.00719436
ENSG00000123473	STIL	6491	protein_coding	6901.91	6.43713	1.82519	-3.52682	0.000420577	0.00719771
ENSG00000147224	PRPS1	5631	protein_coding	10959.4	5.48251	1.55645	-3.52244	0.000427593	0.00730369
ENSG00000121988	ZRANB3	84083	protein_coding	1277.37	5.99551	1.70286	-3.52085	0.000430161	0.00732312
ENSG00000166275	BORCS7	119032	protein_coding	334.618	4.69827	1.33446	-3.52072	0.000430383	0.00732312
ENSG00000134058	CDK7	1022	protein_coding	1426.23	6.29054	1.78741	-3.51937	0.000432581	0.00734641
ENSG00000183775	KCTD16	57528	protein_coding	17.6554	6.26033	1.77951	-3.51802	0.000434786	0.00736974
ENSG00000124243	BCAS4	55653	protein_coding	788.207	5.19771	1.47988	-3.51225	0.000444333	0.00751342
ENSG00000169684	CHRNA5	1138	protein_coding	708.363	4.71679	1.3431	-3.51187	0.000444957	0.00751342
ENSG00000143190	POU2F1	5451	protein_coding	2951.37	5.37435	1.53145	-3.50932	0.000449247	0.00755707
ENSG00000198561	CTNND1	1500	protein_coding	989.765	4.70348	1.34024	-3.50944	0.00044905	0.00755707
ENSG00000119285	HEATR1	55127	protein_coding	5977.1	5.27148	1.50242	-3.50866	0.000450373	0.00756166
ENSG00000131831	RAI2	10742	protein_coding	69.4227	5.55153	1.58307	-3.50681	0.000453518	0.00760007
ENSG00000145495	MARCHF6	10299	protein_coding	7362.83	5.42155	1.54641	-3.50589	0.000455081	0.00761188
ENSG00000125148	MT2A	4502	protein_coding	2770.15	5.13096	1.46543	-3.50133	0.000462938	0.00772872
ENSG00000139163	ETNK1	55500	protein_coding	1053.57	4.63423	1.32405	-3.50004	0.000465191	0.00775173
ENSG00000206053	JPT2	90861	protein_coding	5243.62	5.47233	1.56407	-3.49877	0.000467404	0.00777399
ENSG00000042753	AP2S1	1175	protein_coding	850.658	5.30009	1.51596	-3.4962	0.000471939	0.00780719
ENSG00000165392	WRN	7486	protein_coding	3208.06	5.66873	1.62143	-3.49614	0.000472042	0.00780719
ENSG00000257267	ZNF271P	10778	transcribed_unitary_pseudogene	3961.92	5.57274	1.59376	-3.49659	0.00047124	0.00780719
ENSG00000065150	IPO5	3843	protein_coding	4445.51	5.27116	1.50952	-3.49193	0.000479535	0.00790164
ENSG00000139218	SCAF11	9169	protein_coding	4885.95	5.41148	1.54961	-3.49215	0.000479147	0.00790164
ENSG00000121058	COIL	8161	protein_coding	4584.2	5.00557	1.43409	-3.49041	0.000482282	0.00793215
ENSG00000104341	LAPTM4B	55353	protein_coding	4919.05	5.08631	1.45783	-3.48895	0.000484917	0.00796073
ENSG00000101152	DNAJC5	80331	protein_coding	5002.02	5.74355	1.64675	-3.48781	0.000486995	0.00798005
ENSG00000099341	PSMD8	5714	protein_coding	2800.5	5.06379	1.45228	-3.48678	0.00048888	0.00798775
ENSG00000161013	MGAT4B	11282	protein_coding	9272.92	5.58405	1.60159	-3.48656	0.000489267	0.00798775
ENSG00000112146	FBXO9	26268	protein_coding	2060.54	4.89688	1.40746	-3.47924	0.000502838	0.00819422
ENSG00000115866	DARS1	1615	protein_coding	11796.6	5.14078	1.4785	-3.47702	0.000507028	0.00824734
ENSG00000246273	SBF2-AS1	283104	lncRNA	496.683	6.08996	1.75202	-3.47596	0.000509022	0.00826461
ENSG00000150551	LYPD1	116372	protein_coding	2712.1	5.24662	1.50984	-3.47496	0.000510936	0.0082698
ENSG00000178057	NDUFAF3	25915	protein_coding	3425.71	5.14877	1.48192	-3.47439	0.000512017	0.0082698
ENSG00000010404	IDS	3423	protein_coding	1454.9	5.35072	1.54072	-3.47286	0.000514945	0.00829204
ENSG00000173275	ZNF449	203523	protein_coding	1265.72	6.17342	1.77774	-3.47263	0.000515388	0.00829204
ENSG00000132466	ANKRD17	26057	protein_coding	7722.19	5.11783	1.47485	-3.47007	0.000520319	0.00835003
ENSG00000204843	DCTN1	1639	protein_coding	4349.92	4.92817	1.42126	-3.46748	0.000525365	0.00840678
ENSG00000172716	SLFN11	91607	protein_coding	1310.36	4.64806	1.34077	-3.46672	0.000526855	0.00841544
ENSG00000171311	EXOSC1	51013	protein_coding	2423.8	5.97153	1.72467	-3.46241	0.000535354	0.00853582
ENSG00000143771	CNIH4	29097	protein_coding	4368.21	5.06033	1.46265	-3.45969	0.000540795	0.00860709
ENSG00000131143	COX4I1	1327	protein_coding	17406.8	5.13673	1.48537	-3.45822	0.000543766	0.00863887
ENSG00000117318	ID3	3399	protein_coding	5639.34	5.26404	1.52271	-3.45703	0.000546161	0.00864852
ENSG00000128050	PAICS	10606	protein_coding	4117.46	4.67808	1.35324	-3.45695	0.000546325	0.00864852
ENSG00000126749	EMG1	10436	protein_coding	5140.56	5.16708	1.4955	-3.45509	0.000550105	0.00869284
ENSG00000151694	ADAM17	6868	protein_coding	1101.5	4.8368	1.40164	-3.45083	0.000558874	0.00881569
ENSG00000103342	GSPT1	2935	protein_coding	4049.57	4.83034	1.40035	-3.44939	0.000561853	0.00884694
ENSG00000107959	PITRM1	10531	protein_coding	478.627	4.80574	1.39445	-3.44634	0.000568228	0.00893145
ENSG00000125870	SNRPB2	6629	protein_coding	15457	5.02815	1.46084	-3.44195	0.000577536	0.00906169
ENSG00000103326	CAPN15	6650	protein_coding	2805.35	5.38585	1.56812	-3.43458	0.000593475	0.0092626
ENSG00000140463	BBS4	585	protein_coding	547.685	4.55274	1.32539	-3.43502	0.000592502	0.0092626
ENSG00000156990	RPUSD3	285367	protein_coding	2160.96	4.76392	1.38673	-3.43536	0.000591762	0.0092626
ENSG00000138468	SENP7	57337	protein_coding	1853.33	5.87699	1.71302	-3.43077	0.00060187	0.0093712
ENSG00000181061	HIGD1A	25994	protein_coding	1970.36	4.94051	1.44027	-3.43027	0.000602971	0.0093712
ENSG00000154174	TOMM70	9868	protein_coding	5879.91	5.39368	1.57459	-3.42545	0.000613784	0.00951258
ENSG00000213551	DNAJC9	23234	protein_coding	1239.01	4.80259	1.40411	-3.42037	0.000625357	0.00967502
ENSG00000204516	MICB	4277	protein_coding	1985.79	5.78363	1.69227	-3.41766	0.00063161	0.00975475
ENSG00000070047	PHRF1	57661	protein_coding	6120.14	5.91075	1.73033	-3.41596	0.000635565	0.00979875
ENSG00000089159	PXN	5829	protein_coding	2765.74	5.72801	1.67767	-3.41427	0.000639521	0.00984264
ENSG00000054282	SDCCAG8	10806	protein_coding	2509.04	5.88104	1.72296	-3.41333	0.000641741	0.00985967
ENSG00000127540	UQCR11	10975	protein_coding	9438.6	4.97119	1.45732	-3.41118	0.000646832	0.00988989
ENSG00000147687	TATDN1	83940	protein_coding	2706.9	5.25041	1.53922	-3.41108	0.000647055	0.00988989
ENSG00000165152	PGAP4	84302	protein_coding	776.702	4.82892	1.41583	-3.41065	0.000648079	0.00988989
ENSG00000173915	ATP5MK	84833	protein_coding	2408.16	4.65727	1.36552	-3.41061	0.00064817	0.00988989
ENSG00000240972	MIF	4282	protein_coding	432.637	4.72413	1.38543	-3.40986	0.00064996	0.00990017
ENSG00000060749	QSER1	79832	protein_coding	2660.7	5.21548	1.53019	-3.40839	0.000653464	0.00992277
ENSG00000167670	CHAF1A	10036	protein_coding	2560.43	5.09207	1.49422	-3.40784	0.000654802	0.00992277
ENSG00000174684	B4GAT1	11041	protein_coding	2310.39	5.04167	1.47943	-3.40784	0.000654797	0.00992277
ENSG00000109971	HSPA8	3312	protein_coding	2124.29	4.48633	1.31685	-3.40687	0.000657122	0.00994093
ENSG00000079739	PGM1	5236	protein_coding	3266.61	5.81478	1.70845	-3.40354	0.000665185	0.0100287
ENSG00000105185	PDCD5	9141	protein_coding	1889.32	4.49465	1.32165	-3.40079	0.000671926	0.0100971
ENSG00000154277	UCHL1	7345	protein_coding	4567.14	4.78623	1.40779	-3.39983	0.000674282	0.0100971
ENSG00000157741	UBN2	254048	protein_coding	2531.12	5.26069	1.5471	-3.40036	0.000672969	0.0100971
ENSG00000179271	GADD45GIP1	90480	protein_coding	1925.33	5.27784	1.55231	-3.39999	0.000673884	0.0100971
ENSG00000011295	TTC19	54902	protein_coding	7485.64	5.01019	1.47538	-3.39587	0.000684102	0.0101925
ENSG00000116985	BMP8B	656	protein_coding	62.4221	5.33648	1.57128	-3.39626	0.000683127	0.0101925
ENSG00000215424	MCM3AP-AS1	114044	lncRNA	583.935	5.96704	1.75672	-3.39669	0.000682071	0.0101925
ENSG00000100888	CHD8	57680	protein_coding	4243.04	5.01619	1.4787	-3.3923	0.000693092	0.0103092
ENSG00000184508	HDDC3	374659	protein_coding	2671.95	5.63631	1.66194	-3.3914	0.00069536	0.0103256
ENSG00000139631	CSAD	51380	protein_coding	468.182	5.57164	1.64323	-3.39067	0.000697225	0.0103359
ENSG00000189403	HMGB1	3146	protein_coding	3308.56	4.46888	1.31855	-3.38924	0.000700861	0.0103725
ENSG00000173692	PSMD1	5707	protein_coding	5677.34	4.80515	1.41948	-3.38514	0.00071143	0.0105114
ENSG00000172409	CLP1	10978	protein_coding	376.031	5.89782	1.74272	-3.38427	0.000713685	0.0105271
ENSG00000047315	POLR2B	5431	protein_coding	3291.59	4.75735	1.40645	-3.38253	0.000718209	0.0105763
ENSG00000102172	SMS	6611	protein_coding	3143.27	4.83813	1.43106	-3.3808	0.000722758	0.0106256
ENSG00000070087	PFN2	5217	protein_coding	1715.01	4.58958	1.35915	-3.37681	0.000733321	0.0107631
ENSG00000090520	DNAJB11	51726	protein_coding	2109.32	5.06915	1.50202	-3.37489	0.000738444	0.0108203
ENSG00000159167	STC1	6781	protein_coding	51.7855	-5.13768	1.52269	3.37407	0.000740653	0.0108348
ENSG00000168092	PAFAH1B2	5049	protein_coding	7189.05	5.10653	1.51377	-3.37339	0.0007425	0.0108439
ENSG00000153904	DDAH1	23576	protein_coding	3391.01	5.32369	1.5839	-3.36113	0.000776255	0.0113183
ENSG00000183172	SMDT1	91689	protein_coding	622.098	4.82859	1.4388	-3.35599	0.000790818	0.0115117
ENSG00000138398	PPIG	9360	protein_coding	6627.85	4.87672	1.45355	-3.35504	0.000793537	0.0115323
ENSG00000111615	KRR1	11103	protein_coding	3812.8	4.66368	1.39225	-3.34975	0.000808859	0.0117166
ENSG00000118181	RPS25	6230	protein_coding	8159.83	4.69309	1.40089	-3.35009	0.00080785	0.0117166
ENSG00000112304	ACOT13	55856	protein_coding	1729.93	5.50616	1.64406	-3.34913	0.000810662	0.0117235
ENSG00000137815	RTF1	23168	protein_coding	3632.13	4.91936	1.46918	-3.34839	0.000812839	0.0117359
ENSG00000131773	KHDRBS3	10656	protein_coding	964.563	4.6923	1.40178	-3.34739	0.000815761	0.0117589
ENSG00000255302	EID1	23741	protein_coding	4671.92	4.55366	1.36127	-3.34516	0.000822363	0.0118348
ENSG00000181418	DDN	23109	protein_coding	10.69	6.50276	1.94454	-3.34411	0.000825469	0.0118603
ENSG00000260427	AGGF1P9	NA	processed_pseudogene	18.5254	6.64259	1.98673	-3.34349	0.000827322	0.0118677
ENSG00000133640	LRRIQ1	84125	protein_coding	101.968	4.90406	1.46774	-3.34124	0.000834051	0.0119449
ENSG00000127184	COX7C	1350	protein_coding	21338.4	4.65638	1.3946	-3.33886	0.000841223	0.0119777
ENSG00000135250	SRPK2	6733	protein_coding	5210.41	5.29698	1.58642	-3.33896	0.000840916	0.0119777
ENSG00000140943	MBTPS1	8720	protein_coding	946.164	4.7343	1.41801	-3.33869	0.000841751	0.0119777
ENSG00000164953	TMEM67	91147	protein_coding	551.849	5.59793	1.67644	-3.33919	0.000840242	0.0119777
ENSG00000101367	MAPRE1	22919	protein_coding	1899.81	4.82169	1.44449	-3.33798	0.000843883	0.0119888
ENSG00000183283	DAZAP2	9802	protein_coding	3830.35	4.81428	1.44292	-3.33648	0.000848451	0.0120344
ENSG00000113068	PFDN1	5201	protein_coding	3682.03	4.67142	1.40079	-3.33486	0.000853431	0.0120857
ENSG00000131779	PEX11B	8799	protein_coding	955.635	4.94595	1.48596	-3.32845	0.000873292	0.0123146
ENSG00000167842	MIS12	79003	protein_coding	1309.36	4.81844	1.44771	-3.32831	0.000873758	0.0123146
ENSG00000237307	SRRM1P3	NA	processed_pseudogene	62.1945	5.76378	1.73131	-3.32915	0.000871113	0.0123146
ENSG00000163479	SSR2	6746	protein_coding	3655.97	4.9247	1.47996	-3.32759	0.000875992	0.0123265
ENSG00000163512	AZI2	64343	protein_coding	2336.47	5.64543	1.69761	-3.32552	0.000882539	0.0123989
ENSG00000065518	NDUFB4	4710	protein_coding	3223.76	4.71314	1.41789	-3.32405	0.00088719	0.0124326
ENSG00000132182	NUP210	23225	protein_coding	4004.11	5.51873	1.66033	-3.32388	0.000887745	0.0124326
ENSG00000143155	TIPRL	261726	protein_coding	5499.47	5.58827	1.68161	-3.32318	0.000889988	0.0124413
ENSG00000159352	PSMD4	5710	protein_coding	7838.32	4.87964	1.46872	-3.32237	0.000892575	0.0124413
ENSG00000184900	SUMO3	6612	protein_coding	4991.39	4.7105	1.41781	-3.32239	0.000892505	0.0124413
ENSG00000137337	MDC1	9656	protein_coding	4022.84	5.24184	1.57815	-3.3215	0.000895348	0.0124604
ENSG00000163902	RPN1	6184	protein_coding	1678.84	4.96972	1.49667	-3.32053	0.000898479	0.0124843
ENSG00000101363	MANBAL	63905	protein_coding	4734.1	5.61026	1.68981	-3.32007	0.000899964	0.0124854
ENSG00000137168	PPIL1	51645	protein_coding	2128.12	4.81713	1.45175	-3.31815	0.000906167	0.0125431
ENSG00000141314	RHBDL3	162494	protein_coding	29.532	5.33797	1.6089	-3.31777	0.000907389	0.0125431
ENSG00000263266	RPS7P1	NA	processed_pseudogene	26.0688	4.71977	1.4227	-3.31747	0.000908368	0.0125431
ENSG00000158042	MRPL17	63875	protein_coding	1466.72	4.72331	1.42402	-3.31689	0.000910269	0.0125498
ENSG00000100220	RTCB	51493	protein_coding	3205.99	5.11449	1.54227	-3.31621	0.000912473	0.0125607
ENSG00000143393	PI4KB	5298	protein_coding	826.082	5.58811	1.68651	-3.31341	0.000921644	0.0126672
ENSG00000262246	CORO7	79585	protein_coding	215.504	5.47492	1.65305	-3.31201	0.000926296	0.0127115
ENSG00000101266	CSNK2A1	1457	protein_coding	3906.85	4.86756	1.46996	-3.31136	0.000928444	0.0127213
ENSG00000138138	ATAD1	84896	protein_coding	48.2759	-5.04656	1.52578	3.30752	0.000941245	0.0128768
ENSG00000168140	VASN	114990	protein_coding	37.9955	5.21616	1.57735	-3.30691	0.000943298	0.012885
ENSG00000240489	SETP14	NA	processed_pseudogene	24.7691	6.1745	1.86816	-3.30513	0.00094934	0.0129475
ENSG00000136628	EPRS1	2058	protein_coding	3851.69	4.88661	1.47893	-3.30415	0.000952636	0.0129725
ENSG00000127884	ECHS1	1892	protein_coding	1740.37	5.01827	1.519	-3.30368	0.000954264	0.0129748
ENSG00000065183	WDR3	10885	protein_coding	1827.74	4.94552	1.49945	-3.29822	0.000972989	0.0131715
ENSG00000101003	GINS1	9837	protein_coding	866.342	4.74424	1.43828	-3.29855	0.000971857	0.0131715
ENSG00000123485	HJURP	55355	protein_coding	47.7284	-5.0322	1.52604	3.29756	0.000975278	0.0131715
ENSG00000167461	RAB8A	4218	protein_coding	2534.21	5.06552	1.53624	-3.29735	0.000976013	0.0131715
ENSG00000178691	SUZ12	23512	protein_coding	5126.07	4.83391	1.46602	-3.29731	0.00097616	0.0131715
ENSG00000106443	PHF14	9678	protein_coding	1224.52	4.58245	1.39054	-3.29545	0.00098264	0.0132388
ENSG00000184903	IMMP2L	83943	protein_coding	370.217	5.72806	1.73886	-3.29415	0.000987194	0.0132799
ENSG00000100714	MTHFD1	4522	protein_coding	3904.41	4.56682	1.38746	-3.29149	0.000996598	0.0133861
ENSG00000121774	KHDRBS1	10657	protein_coding	4960.8	4.59063	1.39534	-3.28997	0.001002	0.0134363
ENSG00000136643	RPS6KC1	26750	protein_coding	858.012	5.79974	1.76306	-3.28958	0.00100337	0.0134363
ENSG00000119421	NDUFA8	4702	protein_coding	2694.74	4.68622	1.42568	-3.287	0.0010126	0.0135395
ENSG00000155438	NIFK	84365	protein_coding	4082.78	4.95848	1.50972	-3.28437	0.00102212	0.0136462
ENSG00000130035	GALNT8	26290	protein_coding	25.7557	5.65489	1.7222	-3.28353	0.00102516	0.0136663
ENSG00000198157	HMGN5	79366	protein_coding	749.597	4.44844	1.35515	-3.28261	0.00102851	0.0136903
ENSG00000176723	ZNF843	283933	protein_coding	25.5833	5.64703	1.72252	-3.27835	0.00104416	0.0138778
ENSG00000117614	SYF2	25949	protein_coding	1661.85	5.04716	1.54005	-3.27728	0.00104813	0.013889
ENSG00000173848	NET1	10276	protein_coding	984.647	4.50845	1.37553	-3.27761	0.0010469	0.013889
ENSG00000110367	DDX6	1656	protein_coding	3568.85	4.58325	1.39895	-3.2762	0.00105213	0.0139037
ENSG00000125630	POLR1B	84172	protein_coding	2068.92	4.97555	1.51873	-3.27614	0.00105238	0.0139037
ENSG00000168496	FEN1	2237	protein_coding	8049.97	4.661	1.42391	-3.27338	0.0010627	0.0140191
ENSG00000148229	POLE3	54107	protein_coding	11441.6	4.96071	1.51699	-3.2701	0.00107511	0.0141617
ENSG00000127914	AKAP9	10142	protein_coding	3749.06	4.84404	1.48153	-3.26962	0.00107691	0.0141644
ENSG00000115306	SPTBN1	6711	protein_coding	3877.23	4.71961	1.44387	-3.26873	0.00108032	0.0141671
ENSG00000214756	CSKMT	751071	protein_coding	398.311	5.6899	1.74065	-3.26883	0.00107993	0.0141671
ENSG00000085982	USP40	55230	protein_coding	834.038	5.41716	1.66064	-3.26209	0.00110596	0.014482
ENSG00000136161	RCBTB2	1102	protein_coding	53.493	5.09437	1.56239	-3.26062	0.0011117	0.0145358
ENSG00000173947	PIFO	128344	protein_coding	17.5321	5.12889	1.57361	-3.25932	0.00111679	0.0145808
ENSG00000163430	FSTL1	11167	protein_coding	3134.05	5.52265	1.69567	-3.25692	0.00112627	0.014683
ENSG00000121892	PDS5A	23244	protein_coding	5383.78	5.25346	1.61451	-3.2539	0.00113831	0.0147948
ENSG00000130881	LRP3	4037	protein_coding	51.5904	4.9097	1.50913	-3.25333	0.00114063	0.0147948
ENSG00000134248	LAMTOR5	10542	protein_coding	2505.87	5.1034	1.56863	-3.25341	0.00114027	0.0147948
ENSG00000167693	NXN	64359	protein_coding	2794.13	5.03592	1.54823	-3.25269	0.0011432	0.0147948
ENSG00000196968	FUT11	170384	protein_coding	54.9874	-4.9278	1.51494	3.25281	0.00114272	0.0147948
ENSG00000171530	TBCA	6902	protein_coding	19316.3	4.74703	1.46016	-3.25103	0.0011499	0.0148598
ENSG00000175166	PSMD2	5708	protein_coding	2188.61	4.48969	1.38173	-3.24933	0.00115678	0.014927
ENSG00000075218	GTSE1	51512	protein_coding	2521.22	5.01412	1.5437	-3.24812	0.00116172	0.0149654
ENSG00000115677	HDLBP	3069	protein_coding	5600.64	4.655	1.43329	-3.24777	0.00116313	0.0149654
ENSG00000074657	ZNF532	55205	protein_coding	137.045	5.58755	1.72105	-3.2466	0.00116793	0.0150054
ENSG00000073792	IGF2BP2	10644	protein_coding	1508.83	4.70477	1.44977	-3.24519	0.00117372	0.015058
ENSG00000152270	PDE3B	5140	protein_coding	151.233	5.11917	1.57784	-3.24441	0.00117695	0.0150776
ENSG00000138495	COX17	10063	protein_coding	3285.88	4.52189	1.39466	-3.24229	0.00118572	0.015168
ENSG00000141030	COPS3	8533	protein_coding	4861.54	4.67762	1.44364	-3.24014	0.00119469	0.0152607
ENSG00000126016	AMOT	154796	protein_coding	6335.77	4.97727	1.53751	-3.23723	0.00120695	0.0153951
ENSG00000026297	RNASET2	8635	protein_coding	2794.23	5.43054	1.67824	-3.23585	0.0012128	0.0154292
ENSG00000083845	RPS5	6193	protein_coding	18597.8	4.639	1.43366	-3.23578	0.0012131	0.0154292
ENSG00000080823	MOK	5891	protein_coding	45.4788	-4.96203	1.53387	3.23498	0.00121651	0.01545
ENSG00000241680	RPL31P49	NA	processed_pseudogene	51.5129	4.96507	1.535	-3.23458	0.00121822	0.01545
ENSG00000130985	UBA1	7317	protein_coding	1246.08	4.58464	1.41905	-3.23078	0.00123453	0.0156344
ENSG00000105397	TYK2	7297	protein_coding	3289.15	5.59156	1.73164	-3.22905	0.00124202	0.0157068
ENSG00000131828	PDHA1	5160	protein_coding	3373.48	4.65093	1.44074	-3.22814	0.00124598	0.0157345
ENSG00000143469	SYT14	255928	protein_coding	59.2251	4.7246	1.46396	-3.22728	0.00124972	0.0157592
ENSG00000257433	RPAP3-DT	NA	lncRNA	34.4955	5.51934	1.71056	-3.22664	0.00125255	0.0157725
ENSG00000110651	CD81	975	protein_coding	2835.21	4.63062	1.43691	-3.22263	0.0012702	0.0159051
ENSG00000163513	TGFBR2	7048	protein_coding	50.2811	4.66629	1.4478	-3.22303	0.00126843	0.0159051
ENSG00000178033	CALHM5	254228	protein_coding	16.05	5.44287	1.68884	-3.22285	0.00126923	0.0159051
ENSG00000198604	BAZ1A	11177	protein_coding	2446.31	4.6694	1.44911	-3.22225	0.00127186	0.0159051
ENSG00000267296	CEBPA-DT	80054	lncRNA	75.2046	4.67901	1.45211	-3.22221	0.00127205	0.0159051
ENSG00000270069	MIR222HG	NA	lncRNA	36.8025	4.69372	1.45718	-3.2211	0.00127701	0.0159447
ENSG00000105755	ETHE1	23474	protein_coding	151.553	4.73355	1.47004	-3.22001	0.00128186	0.0159675
ENSG00000166226	CCT2	10576	protein_coding	4834.86	4.35249	1.35176	-3.21988	0.00128244	0.0159675
ENSG00000113810	SMC4	10051	protein_coding	5679.91	4.58976	1.42684	-3.21672	0.00129665	0.016109
ENSG00000150477	KIAA1328	57536	protein_coding	309.593	5.32213	1.65461	-3.21654	0.00129744	0.016109
ENSG00000160679	CHTOP	26097	protein_coding	7511.95	5.18497	1.61302	-3.21444	0.00130697	0.0162046
ENSG00000164654	MIOS	54468	protein_coding	600.666	5.29721	1.64944	-3.21153	0.00132031	0.0163471
ENSG00000139921	TMX1	81542	protein_coding	644.268	4.27604	1.33204	-3.21015	0.00132667	0.016403
ENSG00000144867	SRPRB	58477	protein_coding	1017.39	4.10197	1.27922	-3.20662	0.00134304	0.0165823
ENSG00000165915	SLC39A13	91252	protein_coding	1648.65	5.40072	1.68475	-3.20564	0.00134762	0.0165963
ENSG00000180376	CCDC66	285331	protein_coding	1322.42	5.32939	1.66254	-3.20558	0.00134792	0.0165963
ENSG00000241399	CD302	9936	protein_coding	87.9066	4.68753	1.46328	-3.20345	0.00135791	0.016673
ENSG00000141867	BRD4	23476	protein_coding	6720.21	4.96502	1.5502	-3.20284	0.00136081	0.0166855
ENSG00000115760	BIRC6	57448	protein_coding	34.8806	-5.00059	1.56196	3.20148	0.00136726	0.0167048
ENSG00000230757	NFU1P1	NA	processed_pseudogene	15.4378	6.40144	1.99956	-3.20142	0.00136753	0.0167048
ENSG00000167088	SNRPD1	6632	protein_coding	20857.2	4.73926	1.48119	-3.19962	0.00137611	0.0167801
ENSG00000159131	GART	2618	protein_coding	1980.09	4.66856	1.46001	-3.19763	0.00138563	0.0168713
ENSG00000164611	PTTG1	9232	protein_coding	4146.9	4.40821	1.3788	-3.19714	0.00138799	0.0168713
ENSG00000234009	RPL5P34	NA	processed_pseudogene	58.098	4.85641	1.51911	-3.19687	0.00138929	0.0168713
ENSG00000020181	ADGRA2	25960	protein_coding	53.1665	5.03567	1.57618	-3.19486	0.00139898	0.0169425
ENSG00000141446	ESCO1	114799	protein_coding	1285.23	4.5114	1.41195	-3.19516	0.00139755	0.0169425
ENSG00000134283	PPHLN1	51535	protein_coding	2988.77	4.56153	1.42879	-3.19258	0.00141006	0.0170534
ENSG00000162613	FUBP1	8880	protein_coding	7354.85	5.0399	1.57896	-3.19192	0.00141329	0.0170693
ENSG00000103061	SLC7A6OS	84138	protein_coding	28.1308	-5.23038	1.63912	3.19096	0.001418	0.0171028
ENSG00000117859	OSBPL9	114883	protein_coding	1302.88	4.78228	1.49932	-3.18963	0.00142457	0.0171587
ENSG00000167986	DDB1	1642	protein_coding	6992.73	4.61901	1.45022	-3.18505	0.0014473	0.0173617
ENSG00000196092	PAX5	5079	protein_coding	23.1341	5.14573	1.61559	-3.18505	0.00144728	0.0173617
ENSG00000198431	TXNRD1	7296	protein_coding	1018.46	5.19877	1.63185	-3.18582	0.00144345	0.0173617
ENSG00000096746	HNRNPH3	3189	protein_coding	2650.14	4.5261	1.42309	-3.18046	0.00147039	0.0175911
ENSG00000150753	CCT5	22948	protein_coding	10788.8	4.5286	1.42479	-3.17844	0.0014807	0.0176906
ENSG00000123064	DDX54	79039	protein_coding	3019.57	4.60041	1.44795	-3.17719	0.00148707	0.0177273
ENSG00000156113	KCNMA1	3778	protein_coding	60.5906	4.99857	1.57333	-3.17706	0.00148777	0.0177273
ENSG00000146834	MEPCE	56257	protein_coding	1409.33	4.64527	1.46233	-3.17661	0.00149005	0.0177306
ENSG00000087152	ATXN7L3	56970	protein_coding	3293.58	5.28039	1.66297	-3.17527	0.00149696	0.017789
ENSG00000173209	AHSA2P	130872	transcribed_unitary_pseudogene	1390.29	5.04974	1.59127	-3.17339	0.00150669	0.0178806
ENSG00000198355	PIM3	415116	protein_coding	9144.56	4.77772	1.50619	-3.17206	0.00151363	0.017939
ENSG00000140612	SEC11A	23478	protein_coding	9897.32	4.5139	1.42384	-3.17022	0.00152322	0.0180285
ENSG00000184897	H1-10	8971	protein_coding	2529.13	4.64647	1.46585	-3.16982	0.00152533	0.0180294
ENSG00000034510	TMSB10	9168	protein_coding	2930.37	4.41261	1.39258	-3.16865	0.00153148	0.018078
ENSG00000143222	UFC1	51506	protein_coding	3301.43	5.08793	1.6065	-3.16708	0.00153976	0.0181515
ENSG00000166855	CLPX	10845	protein_coding	881.46	4.67895	1.47761	-3.16658	0.00154245	0.0181591
ENSG00000143799	PARP1	142	protein_coding	14177.1	4.74173	1.49828	-3.16477	0.00155204	0.0182477
ENSG00000138071	ACTR2	10097	protein_coding	4523.85	4.94439	1.56277	-3.16387	0.00155685	0.0182801
ENSG00000129173	E2F8	79733	protein_coding	314.796	5.48546	1.7342	-3.16311	0.00156093	0.0183007
ENSG00000239198	RPL5P22	NA	processed_pseudogene	60.409	4.95924	1.568	-3.16277	0.00156274	0.0183007
ENSG00000147400	CETN2	1069	protein_coding	620.22	4.06476	1.2861	-3.16053	0.00157484	0.0184182
ENSG00000142168	SOD1	6647	protein_coding	5886.19	4.47247	1.4154	-3.15986	0.00157847	0.0184363
ENSG00000130023	ERMARD	55780	protein_coding	1652.09	5.63092	1.78251	-3.15899	0.00158315	0.0184666
ENSG00000102144	PGK1	5230	protein_coding	10378.1	4.33723	1.37332	-3.1582	0.00158748	0.0184927
ENSG00000087074	PPP1R15A	23645	protein_coding	2451.55	5.21505	1.65245	-3.15595	0.00159978	0.0186116
ENSG00000100711	ZFYVE21	79038	protein_coding	2204.96	5.2692	1.67018	-3.15487	0.00160568	0.0186331
ENSG00000138182	KIF20B	9585	protein_coding	3284.19	4.99916	1.5846	-3.15485	0.00160583	0.0186331
ENSG00000110911	SLC11A2	4891	protein_coding	908.436	4.68558	1.48606	-3.15302	0.00161588	0.0187252
ENSG00000120948	TARDBP	23435	protein_coding	3968.41	5.2324	1.65991	-3.15222	0.00162031	0.0187261
ENSG00000169607	CKAP2L	150468	protein_coding	1400.55	5.29074	1.67861	-3.15187	0.00162229	0.0187261
ENSG00000173207	CKS1B	1163	protein_coding	17281.8	4.70293	1.49184	-3.15245	0.00161908	0.0187261
ENSG00000135932	CAB39	51719	protein_coding	180.287	4.47835	1.42205	-3.14922	0.00163707	0.018872
ENSG00000120437	ACAT2	39	protein_coding	3380.86	4.69888	1.49289	-3.14751	0.00164668	0.0189582
ENSG00000174437	ATP2A2	488	protein_coding	2616.14	4.56156	1.44968	-3.14659	0.00165184	0.0189683
ENSG00000211895	IGHA1	NA	IG_C_gene	23.439	5.18494	1.64764	-3.14689	0.00165016	0.0189683
ENSG00000182117	NOP10	55505	protein_coding	3385.56	4.42018	1.40607	-3.14364	0.0016686	0.019136
ENSG00000179335	CLK3	1198	protein_coding	981.884	5.11772	1.62897	-3.14169	0.00167977	0.0192392
ENSG00000185608	MRPL40	64976	protein_coding	3748.88	4.56528	1.45338	-3.14113	0.00168295	0.0192508
ENSG00000068366	ACSL4	2182	protein_coding	1909.25	4.71289	1.50082	-3.14021	0.00168829	0.019287
ENSG00000106028	SSBP1	6742	protein_coding	6078.62	4.40976	1.40526	-3.13804	0.00170083	0.0194053
ENSG00000134333	LDHA	3939	protein_coding	8996.57	4.49287	1.43292	-3.13546	0.00171587	0.01955
ENSG00000143341	HMCN1	83872	protein_coding	40.4746	4.89837	1.56243	-3.1351	0.00171793	0.01955
ENSG00000203666	EFCAB2	84288	protein_coding	448.777	5.47445	1.74671	-3.13415	0.0017235	0.0195882
ENSG00000164251	F2RL1	2150	protein_coding	58.935	4.89833	1.56497	-3.12998	0.00174819	0.0198434
ENSG00000092330	TINF2	26277	protein_coding	26.174	-5.1399	1.64317	3.12804	0.00175977	0.0199493
ENSG00000134697	GNL2	29889	protein_coding	4016.58	4.37974	1.4004	-3.1275	0.00176302	0.0199607
ENSG00000162244	RPL29	6159	protein_coding	9174.63	4.57862	1.46452	-3.12636	0.00176985	0.0200124
ENSG00000122545	SEPTIN7	989	protein_coding	1773.03	4.29041	1.37384	-3.12292	0.00179065	0.0202218
ENSG00000115128	SF3B6	51639	protein_coding	1731.44	4.15864	1.33228	-3.12144	0.00179968	0.0202722
ENSG00000154734	ADAMTS1	9510	protein_coding	935.011	4.02898	1.29067	-3.12161	0.00179865	0.0202722
ENSG00000181610	MRPS23	51649	protein_coding	1252.82	4.13341	1.32829	-3.11182	0.0018594	0.0208917
ENSG00000198223	CSF2RA	1438	protein_coding	36.4085	4.90133	1.57495	-3.11205	0.00185791	0.0208917
ENSG00000085662	AKR1B1	231	protein_coding	951.317	4.19505	1.34944	-3.10873	0.00187891	0.0210842
ENSG00000101191	DIDO1	11083	protein_coding	961.656	4.56277	1.46805	-3.10805	0.00188326	0.0211063
ENSG00000234965	SHISA8	440829	protein_coding	274.539	5.3789	1.73085	-3.10767	0.0018857	0.021107
ENSG00000115970	THADA	63892	protein_coding	625.825	5.20669	1.67649	-3.1057	0.0018983	0.0211945
ENSG00000140280	LYSMD2	256586	protein_coding	44.9699	4.78755	1.5415	-3.10577	0.00189783	0.0211945
ENSG00000125351	UPF3B	65109	protein_coding	3697.36	4.44162	1.43157	-3.10262	0.00191819	0.0213896
ENSG00000143183	TMCO1	54499	protein_coding	3466.83	4.42609	1.42807	-3.09935	0.00193946	0.0215996
ENSG00000062485	CS	1431	protein_coding	1932.05	4.67075	1.5088	-3.09567	0.00196366	0.0218144
ENSG00000110321	EIF4G2	1982	protein_coding	10568.9	4.23675	1.36917	-3.09439	0.00197217	0.0218815
ENSG00000102226	USP11	8237	protein_coding	1299.32	4.35628	1.40971	-3.0902	0.00200021	0.0220719
ENSG00000119318	RAD23B	5887	protein_coding	1715.28	4.25029	1.37551	-3.08997	0.00200178	0.0220719
ENSG00000163935	SFMBT1	51460	protein_coding	53.421	-4.66491	1.50962	3.09013	0.00200069	0.0220719
ENSG00000171858	RPS21	6227	protein_coding	24985.4	4.46363	1.44427	-3.09058	0.00199769	0.0220719
ENSG00000213949	ITGA1	3672	protein_coding	58.1568	4.46123	1.44313	-3.09136	0.00199242	0.0220719
ENSG00000122692	SMU1	55234	protein_coding	25.3021	-5.08992	1.64825	3.08806	0.00201465	0.0221862
ENSG00000108055	SMC3	9126	protein_coding	5191.24	4.74542	1.53734	-3.08676	0.00202349	0.022191
ENSG00000170852	KBTBD2	25948	protein_coding	31.671	-4.86189	1.57519	3.08654	0.00202503	0.022191
ENSG00000185684	EP400P1	NA	transcribed_unprocessed_pseudogene	1830.98	5.50852	1.78445	-3.08696	0.00202214	0.022191
ENSG00000198727	MT-CYB	4519	protein_coding	26122.5	4.26402	1.38149	-3.08653	0.0020251	0.022191
ENSG00000119616	FCF1	51077	protein_coding	1855.59	4.61702	1.49616	-3.08592	0.00202922	0.0222086
ENSG00000107581	EIF3A	8661	protein_coding	17361.8	4.47648	1.45387	-3.07901	0.0020769	0.0227025
ENSG00000144713	RPL32	6161	protein_coding	46540.7	4.19179	1.363	-3.07541	0.0021021	0.0229496
ENSG00000204356	NELFE	7936	protein_coding	2159.41	4.58671	1.49339	-3.07135	0.00213093	0.0232358
ENSG00000143436	MRPL9	65005	protein_coding	3016.34	4.63388	1.50905	-3.07072	0.00213546	0.0232566
ENSG00000006625	GGCT	79017	protein_coding	5074	4.34663	1.4161	-3.06945	0.00214455	0.0232698
ENSG00000122417	ODF2L	57489	protein_coding	306.611	4.4784	1.45884	-3.06984	0.00214175	0.0232698
ENSG00000145700	ANKRD31	256006	protein_coding	34.5119	4.83697	1.57566	-3.06981	0.00214195	0.0232698
ENSG00000108639	SYNGR2	9144	protein_coding	1198.3	4.52477	1.47565	-3.0663	0.00216724	0.0234873
ENSG00000157429	ZNF19	7567	protein_coding	47.9403	4.78479	1.56123	-3.06475	0.00217851	0.0235806
ENSG00000204822	MRPL53	116540	protein_coding	40.5314	5.34479	1.74484	-3.0632	0.00218982	0.0236675
ENSG00000167562	ZNF701	55762	protein_coding	48.0625	4.82458	1.57638	-3.06054	0.0022094	0.0238276
ENSG00000171714	ANO5	203859	protein_coding	333.998	5.31273	1.73648	-3.05949	0.00221717	0.0238824
ENSG00000144395	CCDC150	284992	protein_coding	1828.47	5.23832	1.71243	-3.05899	0.00222082	0.0238927
ENSG00000185565	LSAMP	4045	protein_coding	27.8228	4.84194	1.58362	-3.05751	0.00223184	0.0239821
ENSG00000261609	GAN	8139	protein_coding	24.2588	-5.04106	1.64898	3.05709	0.002235	0.0239871
ENSG00000130935	NOL11	25926	protein_coding	1911.5	4.09694	1.34179	-3.05333	0.00226315	0.0242597
ENSG00000111206	FOXM1	2305	protein_coding	2350.2	4.42919	1.45131	-3.05185	0.00227436	0.0243505
ENSG00000076043	REXO2	25996	protein_coding	1952.69	4.37476	1.43481	-3.04902	0.00229588	0.0245512
ENSG00000213064	SFT2D2	375035	protein_coding	1007.32	5.02901	1.65114	-3.04578	0.00232081	0.0247879
ENSG00000196504	PRPF40A	55660	protein_coding	7933.95	4.17173	1.37054	-3.04386	0.00233567	0.0249166
ENSG00000090266	NDUFB2	4708	protein_coding	4762.7	4.38642	1.44165	-3.04264	0.00234509	0.024967
ENSG00000147649	MTDH	92140	protein_coding	7844.09	4.41215	1.45016	-3.04253	0.00234602	0.024967
ENSG00000065613	SLK	9748	protein_coding	3428.93	4.47329	1.47079	-3.04142	0.00235466	0.0250289
ENSG00000142627	EPHA2	1969	protein_coding	318.454	5.28566	1.73986	-3.03798	0.00238168	0.0252253
ENSG00000198918	RPL39	6170	protein_coding	1213.87	3.9191	1.28982	-3.03847	0.00237779	0.0252253
ENSG00000204713	TRIM27	5987	protein_coding	3246.48	5.08726	1.67455	-3.038	0.00238156	0.0252253
ENSG00000035403	VCL	7414	protein_coding	856.126	4.07385	1.34362	-3.032	0.0024294	0.0257001
ENSG00000154380	ENAH	55740	protein_coding	8471.6	4.23945	1.39948	-3.02931	0.00245117	0.0258994
ENSG00000172757	CFL1	1072	protein_coding	5909.16	4.33551	1.43195	-3.0277	0.00246421	0.0259836
ENSG00000272333	KMT2B	9757	protein_coding	2459.07	5.09703	1.68352	-3.02761	0.002465	0.0259836
ENSG00000203930	LINC00632	NA	lncRNA	18.6865	5.273	1.74191	-3.02713	0.00246884	0.0259932
ENSG00000148908	RGS10	6001	protein_coding	23.491	-4.9988	1.65166	3.02654	0.0024737	0.0260135
ENSG00000126934	MAP2K2	5605	protein_coding	366.224	4.60557	1.522	-3.02599	0.0024782	0.0260299
ENSG00000123562	MORF4L2	9643	protein_coding	11859.6	4.05254	1.3396	-3.02518	0.00248488	0.0260691
ENSG00000089737	DDX24	57062	protein_coding	9446.6	4.7302	1.56483	-3.02282	0.00250432	0.0262421
ENSG00000022840	RNF10	9921	protein_coding	1345.41	4.68829	1.55297	-3.01891	0.00253682	0.0264715
ENSG00000061273	HDAC7	51564	protein_coding	1720.32	4.17979	1.3844	-3.01922	0.0025343	0.0264715
ENSG00000133226	SRRM1	10250	protein_coding	10708.9	4.48983	1.48731	-3.01875	0.00253816	0.0264715
ENSG00000198554	WDHD1	11169	protein_coding	28.7649	-4.75057	1.57336	3.01938	0.00253295	0.0264715
ENSG00000124767	GLO1	2739	protein_coding	5837.47	4.04478	1.34059	-3.01716	0.00255158	0.0265802
ENSG00000172809	RPL38	6169	protein_coding	24722.4	4.18424	1.38709	-3.01657	0.00255656	0.0266009
ENSG00000135069	PSAT1	29968	protein_coding	632.805	4.57883	1.51871	-3.01495	0.00257023	0.0267117
ENSG00000119446	RBM18	92400	protein_coding	28.5838	-4.74233	1.57336	3.01415	0.00257702	0.0267359
ENSG00000143543	JTB	10899	protein_coding	3781.12	4.5357	1.5049	-3.01396	0.00257859	0.0267359
ENSG00000138433	CIR1	9541	protein_coding	1376.95	4.19695	1.39498	-3.00861	0.00262442	0.0271225
ENSG00000175727	MLXIP	22877	protein_coding	28.422	-4.73522	1.57393	3.00854	0.00262505	0.0271225
ENSG00000105393	BABAM1	29086	protein_coding	843.361	4.1297	1.37293	-3.00795	0.00263015	0.0271435
ENSG00000156411	ATP5MJ	9556	protein_coding	8495.13	4.23701	1.40993	-3.00511	0.00265486	0.0273667
ENSG00000151491	EPS8	2059	protein_coding	23.0623	-4.97011	1.65517	3.00279	0.00267521	0.0275125
ENSG00000261455	LINC01003	NA	lncRNA	328.115	5.20588	1.73365	-3.00284	0.00267473	0.0275125
ENSG00000107223	EDF1	8721	protein_coding	3246.73	4.80235	1.60072	-3.00011	0.0026988	0.0276909
ENSG00000237373	BRWD1-IT1	NA	lncRNA	36.082	4.81018	1.60319	-3.00038	0.00269644	0.0276909
ENSG00000149503	INCENP	3619	protein_coding	28.2028	-4.72419	1.57501	2.99948	0.00270444	0.0277166
ENSG00000169715	MT1E	4493	protein_coding	18.2984	4.89529	1.63444	-2.99508	0.00274374	0.028072
ENSG00000235916	MRPS18CP7	NA	processed_pseudogene	12.8962	5.29683	1.76862	-2.99489	0.00274545	0.028072
ENSG00000166598	HSP90B1	7184	protein_coding	5083.59	4.11888	1.37653	-2.99221	0.00276968	0.0282545
ENSG00000105372	RPS19	6223	protein_coding	28217.2	4.20725	1.40869	-2.98663	0.00282069	0.0287418
ENSG00000166848	TERF2IP	54386	protein_coding	1918.73	4.02712	1.35106	-2.98071	0.00287577	0.0292695
ENSG00000102316	MAGED2	10916	protein_coding	2334.14	4.08768	1.37173	-2.97995	0.00288297	0.0293091
ENSG00000140350	ANP32A	8125	protein_coding	1990.76	4.24778	1.4257	-2.97944	0.00288771	0.0293237
ENSG00000150456	EEF1AKMT1	221143	protein_coding	471.857	4.88326	1.63947	-2.97856	0.00289605	0.0293747
ENSG00000182872	RBM10	8241	protein_coding	961.327	4.49884	1.51063	-2.97813	0.0029001	0.0293821
ENSG00000168878	SFTPB	6439	protein_coding	100.324	4.03889	1.35638	-2.97771	0.00290411	0.0293891
ENSG00000152942	RAD17	5884	protein_coding	637.245	4.2709	1.43569	-2.9748	0.00293176	0.0296053
ENSG00000123349	PFDN5	5204	protein_coding	3618.57	4.08652	1.37687	-2.96799	0.00299758	0.0301972
ENSG00000130600	H19	102724852	lncRNA	25.754	4.19011	1.41205	-2.96738	0.00300348	0.0302223
ENSG00000135387	CAPRIN1	4076	protein_coding	2144.44	4.41301	1.48814	-2.96545	0.00302238	0.030378
ENSG00000125901	MRPS26	64949	protein_coding	2656.41	4.24064	1.43278	-2.95972	0.00307918	0.0309138
ENSG00000167785	ZNF558	148156	protein_coding	41.6432	4.27681	1.4461	-2.95747	0.00310173	0.0311051
ENSG00000135679	MDM2	4193	protein_coding	3377.45	4.95467	1.67592	-2.95639	0.00311268	0.0311795
ENSG00000104290	FZD3	7976	protein_coding	40.1187	-4.51685	1.52818	2.95571	0.00311948	0.0312124
ENSG00000160161	CILP2	148113	protein_coding	145.559	4.30981	1.45918	-2.95358	0.00314116	0.0313939
ENSG00000100320	RBFOX2	23543	protein_coding	1936.68	4.24285	1.4385	-2.94949	0.00318296	0.0317759
ENSG00000100138	SNU13	4809	protein_coding	4633.79	4.0918	1.38814	-2.94768	0.00320168	0.0319267
ENSG00000134644	PUM1	9698	protein_coding	1179.11	3.83619	1.30258	-2.94507	0.00322877	0.0320899
ENSG00000140157	NIPA2	81614	protein_coding	2409.46	4.8613	1.65053	-2.94529	0.00322648	0.0320899
ENSG00000166164	BRD7	29117	protein_coding	2233.62	4.39433	1.4921	-2.94506	0.0032289	0.0320899
ENSG00000154473	BUB3	9184	protein_coding	6069.99	4.32286	1.46863	-2.94346	0.00324568	0.0322206
ENSG00000165525	NEMF	9147	protein_coding	2137.17	4.62739	1.57265	-2.94241	0.00325667	0.0322659
ENSG00000188580	NKAIN2	154215	protein_coding	33.4957	4.72077	1.60443	-2.94233	0.00325753	0.0322659
ENSG00000103742	IGDCC4	57722	protein_coding	48.2738	4.26783	1.45091	-2.94149	0.00326642	0.0323179
ENSG00000136717	BIN1	274	protein_coding	32.1666	4.63652	1.5768	-2.94047	0.0032772	0.0323884
ENSG00000111775	COX6A1	1337	protein_coding	3434.52	4.07607	1.38751	-2.93769	0.00330666	0.0325519
ENSG00000130540	SULT4A1	25830	protein_coding	26.3269	-4.63619	1.57797	2.93807	0.00330259	0.0325519
ENSG00000163029	SMC6	79677	protein_coding	2833.63	5.00615	1.70365	-2.93849	0.00329813	0.0325519
ENSG00000204209	DAXX	113523636	protein_coding	1560.49	4.19794	1.42907	-2.93753	0.00330843	0.0325519
ENSG00000099219	ERMP1	79956	protein_coding	271.561	4.03984	1.37632	-2.93525	0.00333284	0.0327557
ENSG00000143549	TPM3	7170	protein_coding	5789.53	4.59876	1.56692	-2.9349	0.00333654	0.0327558
ENSG00000111665	CDCA3	83461	protein_coding	32.7556	-4.5378	1.54755	2.93225	0.00336519	0.0330005
ENSG00000089280	FUS	2521	protein_coding	8307.8	4.24388	1.44769	-2.93147	0.00337357	0.0330461
ENSG00000186301	MST1P2	NA	unprocessed_pseudogene	16.6174	5.12985	1.75152	-2.9288	0.00340271	0.0332703
ENSG00000213872	RPL32P11	NA	processed_pseudogene	15.5064	5.56818	1.90125	-2.92869	0.00340396	0.0332703
ENSG00000129460	NGDN	25983	protein_coding	7574.19	4.43512	1.51731	-2.92301	0.00346667	0.0338087
ENSG00000142396	ERVK3-1	NA	protein_coding	349.107	4.84861	1.66115	-2.91883	0.00351352	0.0342046
ENSG00000106153	CHCHD2	51142	protein_coding	20798.2	4.0645	1.39308	-2.91763	0.00352698	0.0342836
ENSG00000163728	TTC14	151613	protein_coding	25.7464	-4.60656	1.57974	2.91603	0.00354516	0.0344226
ENSG00000184640	SEPTIN9	10801	protein_coding	3029.92	4.66466	1.59997	-2.91547	0.00355158	0.0344472
ENSG00000140259	MFAP1	4236	protein_coding	1602.86	3.92639	1.34742	-2.914	0.00356826	0.0345712
ENSG00000143368	SF3B4	10262	protein_coding	2212.76	5.22308	1.79373	-2.91186	0.00359284	0.0347713
ENSG00000169045	HNRNPH1	3187	protein_coding	5393.93	3.91822	1.34652	-2.90988	0.00361564	0.0349538
ENSG00000074590	NUAK1	9891	protein_coding	1243.5	5.15385	1.77307	-2.90675	0.0036521	0.0351911
ENSG00000115758	ODC1	4953	protein_coding	1984.72	3.87435	1.33271	-2.90713	0.00364761	0.0351911
ENSG00000162976	SLC66A3	130814	protein_coding	61.096	4.19111	1.44254	-2.90537	0.00366815	0.0353075
ENSG00000143621	ILF2	3608	protein_coding	2160.8	3.68321	1.26805	-2.90463	0.00367693	0.0353183
ENSG00000159164	SV2A	9900	protein_coding	357.505	4.25105	1.46365	-2.90441	0.00367942	0.0353183
ENSG00000249987	RPS4XP20	NA	processed_pseudogene	28.9442	4.66669	1.60684	-2.90426	0.00368124	0.0353183
ENSG00000106399	RPA3	6119	protein_coding	648.343	3.7295	1.2849	-2.90257	0.00370117	0.0354329
ENSG00000148773	MKI67	4288	protein_coding	4864.72	4.53449	1.56212	-2.90277	0.00369874	0.0354329
ENSG00000137831	UACA	55075	protein_coding	2189.66	4.15665	1.43293	-2.90081	0.003722	0.0355555
ENSG00000136485	DCAF7	10238	protein_coding	3783.1	4.2827	1.47722	-2.89917	0.00374158	0.0357041
ENSG00000151725	CENPU	79682	protein_coding	1296.68	4.33613	1.49596	-2.89856	0.0037488	0.0357346
ENSG00000170315	UBB	7314	protein_coding	16861.4	4.0823	1.40889	-2.89753	0.00376108	0.0358131
ENSG00000137154	RPS6	6194	protein_coding	30228.7	4.00271	1.38188	-2.89656	0.00377284	0.0358865
ENSG00000034713	GABARAPL2	11345	protein_coding	1927.35	4.16734	1.44146	-2.89106	0.00383945	0.0364177
ENSG00000110921	MVK	4598	protein_coding	394.349	5.04456	1.74496	-2.89093	0.00384101	0.0364177
ENSG00000126214	KLC1	3831	protein_coding	654.304	4.21822	1.45894	-2.8913	0.00383657	0.0364177
ENSG00000164405	UQCRQ	27089	protein_coding	16543.4	4.19359	1.45105	-2.89003	0.00385201	0.036483
ENSG00000091164	TXNL1	9352	protein_coding	890.642	4.80098	1.66201	-2.88866	0.00386891	0.0365649
ENSG00000171017	LRRC8E	80131	protein_coding	20.5397	-4.81453	1.66658	2.88887	0.00386629	0.0365649
ENSG00000143870	PDIA6	10130	protein_coding	3955.93	4.02029	1.39195	-2.88823	0.00387414	0.0365753
ENSG00000060237	WNK1	65125	protein_coding	3792.76	4.03458	1.39775	-2.88647	0.00389585	0.0367412
ENSG00000143633	C1orf131	128061	protein_coding	43.3084	-4.3874	1.52126	2.88406	0.00392582	0.0369845
ENSG00000170606	HSPA4	3308	protein_coding	3861.7	4.25967	1.47763	-2.88276	0.00394202	0.0370225
ENSG00000237766	GGTA2P	NA	processed_pseudogene	21.9088	4.98622	1.72967	-2.88275	0.0039422	0.0370225
ENSG00000247572	CKMT2-AS1	100131067	lncRNA	89.5627	4.46869	1.55016	-2.88274	0.00394238	0.0370225
ENSG00000125633	CCDC93	54520	protein_coding	24.8329	-4.55957	1.58208	2.88202	0.00395139	0.0370678
ENSG00000253729	PRKDC	5591	protein_coding	2248.7	4.02109	1.39555	-2.88136	0.00395968	0.0371063
ENSG00000122566	HNRNPA2B1	3181	protein_coding	3352.58	3.6147	1.25503	-2.88017	0.00397461	0.0372069
ENSG00000111412	SPRING1	79794	protein_coding	20.1687	-4.79632	1.66566	2.87953	0.00398267	0.037243
ENSG00000013374	NUB1	51667	protein_coding	2854.59	4.71438	1.6385	-2.87726	0.00401146	0.0374727
ENSG00000116459	ATP5PB	515	protein_coding	1749.41	3.86143	1.34454	-2.87192	0.00407981	0.0380675
ENSG00000165458	INPPL1	3636	protein_coding	1219.99	4.72958	1.64713	-2.87142	0.00408638	0.0380675
ENSG00000243680	RPL37P23	NA	processed_pseudogene	51.1612	4.52654	1.57648	-2.87129	0.00408802	0.0380675
ENSG00000126790	L3HYPDH	112849	protein_coding	172.476	4.92695	1.71717	-2.86922	0.00411482	0.0382368
ENSG00000151883	PARP8	79668	protein_coding	60.7224	4.44116	1.54772	-2.86948	0.0041115	0.0382368
ENSG00000249471	ZNF324B	388569	protein_coding	35.5077	4.45932	1.55502	-2.86769	0.00413475	0.0383817
ENSG00000112118	MCM3	4172	protein_coding	7356.63	3.89156	1.35722	-2.8673	0.0041399	0.0383893
ENSG00000111845	PAK1IP1	55003	protein_coding	24.5095	-4.54055	1.58435	2.86587	0.00415866	0.038523
ENSG00000123975	CKS2	1164	protein_coding	628.335	3.69002	1.28793	-2.86509	0.00416895	0.038578
ENSG00000168214	RBPJ	3516	protein_coding	8110.76	4.13346	1.44366	-2.86318	0.00419418	0.038771
ENSG00000145919	BOD1	91272	protein_coding	1397.98	4.15671	1.45254	-2.86169	0.00421391	0.0389128
ENSG00000172301	COPRS	55352	protein_coding	1750.93	3.99079	1.39497	-2.86084	0.00422527	0.0389771
ENSG00000198668	CALM1	801	protein_coding	5421.21	3.97597	1.39017	-2.86006	0.00423556	0.0390314
ENSG00000166860	ZBTB39	9880	protein_coding	19.7561	-4.76709	1.66813	2.85774	0.00426667	0.0392773
ENSG00000100796	PPP4R3A	55671	protein_coding	1776.35	4.63491	1.62278	-2.85616	0.00428801	0.0393512
ENSG00000112742	TTK	7272	protein_coding	36.2294	-4.3823	1.53411	2.85658	0.00428228	0.0393512
ENSG00000179862	CITED4	163732	protein_coding	19.6321	4.62301	1.61847	-2.85641	0.00428465	0.0393512
ENSG00000198824	CHAMP1	283489	protein_coding	69.3121	3.98527	1.39661	-2.85354	0.00432354	0.0396362
ENSG00000111642	CHD4	1108	protein_coding	6007.31	4.20252	1.47368	-2.85173	0.00434826	0.0397531
ENSG00000167325	RRM1	6240	protein_coding	8218.88	3.95778	1.38789	-2.85165	0.0043493	0.0397531
ENSG00000181524	RPL24P4	NA	processed_pseudogene	170.971	4.60073	1.61338	-2.85162	0.00434974	0.0397531
ENSG00000120071	KANSL1	284058	protein_coding	533.253	4.68142	1.64375	-2.84802	0.00439924	0.0401227
ENSG00000091436	MAP3K20	51776	protein_coding	1151.67	4.68172	1.6448	-2.84638	0.00442187	0.0402877
ENSG00000182718	ANXA2	302	protein_coding	4392	4.16133	1.46305	-2.84429	0.00445106	0.0405119
ENSG00000257093	DENND11	57189	protein_coding	20.4713	-4.77736	1.67985	2.84392	0.00445616	0.0405168
ENSG00000070669	ASNS	440	protein_coding	1065.88	3.84566	1.35327	-2.84176	0.00448646	0.0407199
ENSG00000236764	COX7A2P2	NA	processed_pseudogene	18.7127	5.13169	1.80587	-2.84168	0.00448769	0.0407199
ENSG00000120800	UTP20	27340	protein_coding	23.8042	-4.50278	1.58579	2.83947	0.00451891	0.0409612
ENSG00000149591	TAGLN	6876	protein_coding	26.6308	4.46055	1.57142	-2.83854	0.00453198	0.0409959
ENSG00000198258	UBL5	59286	protein_coding	2375.72	4.06818	1.43313	-2.83866	0.0045304	0.0409959
ENSG00000110104	CCDC86	79080	protein_coding	1026.15	4.49366	1.58357	-2.83768	0.00454428	0.0410653
ENSG00000104897	SF3A2	8175	protein_coding	237.376	3.85415	1.35907	-2.83588	0.00456995	0.0411295
ENSG00000108349	CASC3	22794	protein_coding	3474.64	4.1653	1.46841	-2.83662	0.00455944	0.0411295
ENSG00000130203	APOE	348	protein_coding	20.5801	4.21497	1.48625	-2.83598	0.00456854	0.0411295
ENSG00000137038	DMAC1	90871	protein_coding	41.0956	-4.31915	1.52286	2.83621	0.00456522	0.0411295
ENSG00000114942	EEF1B2	1933	protein_coding	8407.93	3.9947	1.4091	-2.83494	0.00458347	0.0412094
ENSG00000244734	HBB	3043	protein_coding	61.3236	3.95676	1.39633	-2.83368	0.00460148	0.0413294
ENSG00000234028	EIF2AK3-DT	NA	lncRNA	26.5303	4.56089	1.60978	-2.83323	0.00460799	0.041346
ENSG00000130402	ACTN4	81	protein_coding	2677.1	4.1545	1.4666	-2.83274	0.00461508	0.0413677
ENSG00000196365	LONP1	9361	protein_coding	399.257	4.55482	1.60849	-2.83174	0.00462953	0.0414553
ENSG00000108828	VAT1	10493	protein_coding	1298.79	3.9083	1.38095	-2.83014	0.0046527	0.0416207
ENSG00000122026	RPL21	6144	protein_coding	3576.32	3.63319	1.28427	-2.82899	0.00466945	0.0417285
ENSG00000140443	IGF1R	3480	protein_coding	40.6928	-4.30658	1.52281	2.82804	0.00468335	0.0418106
ENSG00000114405	C3orf14	57415	protein_coding	183.241	4.62728	1.63669	-2.82722	0.00469537	0.0418757
ENSG00000183010	PYCR1	5831	protein_coding	3357.83	4.31029	1.52532	-2.82582	0.00471593	0.0420168
ENSG00000197702	PARVA	55742	protein_coding	102.16	3.97007	1.40571	-2.82425	0.00473907	0.0421383
ENSG00000127564	PKMYT1	9088	protein_coding	933.158	3.98492	1.41138	-2.82343	0.00475129	0.0421901
ENSG00000128585	MKLN1	4289	protein_coding	45.837	-4.27366	1.51375	2.82322	0.00475442	0.0421901
ENSG00000115816	CEBPZ	10153	protein_coding	1480.42	3.96392	1.40439	-2.82251	0.00476487	0.0422406
ENSG00000124614	RPS10	6204	protein_coding	22717.6	3.9789	1.4109	-2.82012	0.0048006	0.0425148
ENSG00000088356	PDRG1	81572	protein_coding	3365.74	5.07657	1.80128	-2.81832	0.00482756	0.0427109
ENSG00000132763	MMACHC	25974	protein_coding	767.495	4.95041	1.75754	-2.81667	0.00485242	0.0428881
ENSG00000132612	VPS4A	27183	protein_coding	40.1674	-4.2893	1.52366	2.81512	0.00487587	0.0430096
ENSG00000205269	TMEM170B	100113407	protein_coding	62.7815	4.06134	1.44261	-2.81527	0.0048736	0.0430096
ENSG00000261150	EPPK1	83481	protein_coding	19.1107	-4.71187	1.6758	2.81172	0.00492773	0.0433806
ENSG00000116120	FARSB	10056	protein_coding	1805.96	3.90035	1.3874	-2.81127	0.00493459	0.043398
ENSG00000004660	CAMKK1	84254	protein_coding	42.0026	4.35919	1.55159	-2.8095	0.00496184	0.0435944
ENSG00000188536	HBA2	3040	protein_coding	31.4165	4.16642	1.48354	-2.80844	0.00497824	0.0436951
ENSG00000177733	HNRNPA0	10949	protein_coding	2358.76	3.88354	1.38445	-2.80513	0.00502969	0.0441031
ENSG00000005483	KMT2E	55904	protein_coding	2026.54	4.02593	1.43552	-2.80451	0.00503937	0.0441109
ENSG00000250312	ZNF718	255403	protein_coding	24.9374	4.15379	1.48115	-2.80443	0.00504053	0.0441109
ENSG00000100401	RANGAP1	5905	protein_coding	4533.1	4.46636	1.59349	-2.80288	0.0050649	0.0442804
ENSG00000113811	SELENOK	58515	protein_coding	2003.7	4.12108	1.47213	-2.79939	0.00511994	0.0447175
ENSG00000114391	RPL24	6152	protein_coding	12299.4	3.79555	1.35629	-2.79848	0.00513432	0.044799
ENSG00000083457	ITGAE	3682	protein_coding	621.747	4.38963	1.56909	-2.79756	0.00514903	0.0448338
ENSG00000110063	DCPS	28960	protein_coding	81.5444	4.07815	1.4579	-2.79728	0.00515349	0.0448338
ENSG00000180957	PITPNB	23760	protein_coding	1191.22	3.56117	1.27293	-2.79762	0.00514807	0.0448338
ENSG00000136273	HUS1	3364	protein_coding	18.4862	-4.68085	1.67371	2.79668	0.00516299	0.0448725
ENSG00000108511	HOXB6	3216	protein_coding	599.408	3.72324	1.33192	-2.7954	0.00518361	0.0450076
ENSG00000138678	GPAT3	84803	protein_coding	277.979	4.60616	1.64944	-2.79256	0.0052292	0.0453589
ENSG00000115486	GGCX	2677	protein_coding	22.9802	-4.44677	1.59411	2.7895	0.00527895	0.045701
ENSG00000188343	CIBAR1	137392	protein_coding	464.23	4.86991	1.74625	-2.78878	0.00529065	0.0457576
ENSG00000131943	C19orf12	83636	protein_coding	451.825	4.85442	1.74116	-2.78804	0.00530282	0.0458182
ENSG00000130638	ATXN10	25814	protein_coding	916.95	3.78484	1.3579	-2.78728	0.00531528	0.0458812
ENSG00000137486	ARRB1	408	protein_coding	124.77	4.07968	1.46536	-2.78409	0.00536788	0.0462901
ENSG00000124214	STAU1	6780	protein_coding	1912.15	4.05659	1.45753	-2.78319	0.00538266	0.0463725
ENSG00000114279	FGF12	2257	protein_coding	37.2468	4.3107	1.54928	-2.78239	0.00539597	0.046397
ENSG00000226508	LINC01918	105373984	lncRNA	18.6194	4.77825	1.71719	-2.78259	0.00539262	0.046397
ENSG00000117448	AKR1A1	10327	protein_coding	1116.54	4.07776	1.4665	-2.78061	0.00542572	0.0466076
ENSG00000228253	MT-ATP8	4509	protein_coding	150.594	3.6388	1.30924	-2.77934	0.00544702	0.0467453
ENSG00000004799	PDK4	5166	protein_coding	78.4859	3.75902	1.35334	-2.77758	0.00547648	0.0469526
ENSG00000168803	ADAL	161823	protein_coding	18.1114	-4.65346	1.67577	2.77691	0.0054878	0.0469589
ENSG00000100347	SAMM50	25813	protein_coding	829.575	3.94329	1.42033	-2.77633	0.00549762	0.0469975
ENSG00000229807	XIST	7503	lncRNA	74590.7	3.82275	1.37824	-2.77365	0.0055432	0.0473415
ENSG00000166401	SERPINB8	5271	protein_coding	13.8587	4.9044	1.76922	-2.77208	0.00557	0.0474789
ENSG00000198791	CNOT7	29883	protein_coding	2082.35	3.80344	1.37194	-2.77231	0.00556607	0.0474789
ENSG00000142657	PGD	5226	protein_coding	33.1975	-4.26599	1.53988	2.77034	0.00559976	0.0476867
ENSG00000180574	EIF2S3B	255308	protein_coding	9.26269	5.67032	2.04873	-2.76773	0.0056448	0.0478405
ENSG00000240366	RPL36AP45	NA	processed_pseudogene	9.26269	5.67032	2.04873	-2.76773	0.0056448	0.0478405
ENSG00000174780	SRP72	6731	protein_coding	2617.63	3.61623	1.30672	-2.76741	0.0056503	0.0478414
ENSG00000136938	ANP32B	10541	protein_coding	3492.35	3.88426	1.40482	-2.76496	0.00569294	0.0481199
ENSG00000151239	TWF1	5756	protein_coding	204.229	4.77388	1.7266	-2.7649	0.00569406	0.0481199
ENSG00000126001	CEP250	11190	protein_coding	22.3579	-4.41147	1.59652	2.76318	0.00572417	0.0483284
ENSG00000113712	CSNK1A1	1452	protein_coding	1723.2	3.75866	1.36248	-2.75869	0.0058033	0.0489033
ENSG00000140990	NDUFB10	4716	protein_coding	1411.54	3.81305	1.3824	-2.75828	0.00581067	0.0489189
ENSG00000146731	CCT6A	908	protein_coding	3463.63	3.69914	1.34127	-2.75794	0.00581675	0.0489236
ENSG00000166439	RNF169	254225	protein_coding	27.3724	-4.30063	1.55966	2.75741	0.00582609	0.0489558
ENSG00000107130	NCS1	23413	protein_coding	17.8016	-4.62784	1.67878	2.75667	0.00583928	0.0490201
ENSG00000130340	SNX9	51429	protein_coding	21.9074	-4.39126	1.5933	2.75608	0.00584983	0.0490424
ENSG00000143772	ITPKB	3707	protein_coding	61.015	4.25034	1.54227	-2.7559	0.00585301	0.0490424
ENSG00000155660	PDIA4	9601	protein_coding	242.883	3.83678	1.39267	-2.75499	0.00586936	0.049133
ENSG00000108799	EZH1	2145	protein_coding	17.733	-4.6228	1.67911	2.75312	0.005903	0.049368
ENSG00000120265	PCMT1	5110	protein_coding	3168.57	3.95712	1.43799	-2.75185	0.00592597	0.0495134
ENSG00000008083	JARID2	3720	protein_coding	3262.44	3.99091	1.4511	-2.75026	0.00595475	0.049707
ENSG00000181826	RELL1	768211	protein_coding	78.3136	4.36477	1.58824	-2.74818	0.00599271	0.0499769
ENSG00000203499	IQANK1	642574	protein_coding	38.9174	4.24904	1.54676	-2.74706	0.00601313	0.0501
ENSG00000008018	PSMB1	5689	protein_coding	17864.2	4.02129	1.46414	-2.74651	0.00602333	0.0501378
ENSG00000157212	PAXIP1	22976	protein_coding	21.638	-4.37553	1.59393	2.74512	0.0060488	0.0503027
ENSG00000184986	TMEM121	80757	protein_coding	39.1588	3.96972	1.44747	-2.74253	0.00609682	0.0506544
ENSG00000165502	RPL36AL	6166	protein_coding	2825.15	3.92597	1.43257	-2.74051	0.00613436	0.0509186
ENSG00000111729	CLEC4A	50856	protein_coding	23.6996	4.31685	1.57614	-2.73887	0.00616505	0.0510612
ENSG00000140022	STON2	85439	protein_coding	49.8281	4.22248	1.5418	-2.73867	0.00616882	0.0510612
ENSG00000247595	SPTY2D1OS	100506540	protein_coding	42.1214	4.25162	1.55224	-2.73902	0.00616228	0.0510612
ENSG00000180817	PPA1	5464	protein_coding	799.23	3.78884	1.38569	-2.73427	0.00625191	0.0516525
ENSG00000137710	RDX	5962	protein_coding	3161.02	3.85691	1.41088	-2.73369	0.00626297	0.0516958
ENSG00000100503	NIN	51199	protein_coding	639.203	3.95456	1.44763	-2.73175	0.00629997	0.0519045
ENSG00000157540	DYRK1A	1859	protein_coding	593.212	4.23472	1.55006	-2.73197	0.00629561	0.0519045
ENSG00000182481	KPNA2	3838	protein_coding	2869.45	3.94106	1.4432	-2.73077	0.00631862	0.0519615
ENSG00000198130	HIBCH	26275	protein_coding	301.868	3.75697	1.37644	-2.72949	0.00634322	0.0521155
ENSG00000183576	SETD3	84193	protein_coding	26.5727	-4.26136	1.5618	2.72849	0.00636253	0.0521795
ENSG00000197498	RPF2	84154	protein_coding	1194.12	3.90929	1.43277	-2.72848	0.00636278	0.0521795
ENSG00000162623	TYW3	127253	protein_coding	619.126	3.90154	1.43089	-2.72666	0.0063979	0.0524191
ENSG00000050426	LETMD1	25875	protein_coding	26.689	-4.26337	1.56497	2.72425	0.0064448	0.0527546
ENSG00000142541	RPL13A	23521	protein_coding	31550.9	3.90063	1.43252	-2.72292	0.00647082	0.0529187
ENSG00000187109	NAP1L1	4673	protein_coding	8672.39	3.80109	1.39639	-2.72209	0.00648705	0.0530025
ENSG00000004487	KDM1A	23028	protein_coding	756.65	4.11984	1.51396	-2.72122	0.00650408	0.0530927
ENSG00000166681	BEX3	27018	protein_coding	6367.99	3.65021	1.34178	-2.72041	0.00652002	0.0531739
ENSG00000136936	XPA	7507	protein_coding	21.1531	-4.34309	1.59719	2.71921	0.00654381	0.0533188
ENSG00000234745	HLA-B	3106	protein_coding	1126.97	4.17672	1.53686	-2.71769	0.00657387	0.0535145
ENSG00000078304	PPP2R5C	5527	protein_coding	546.818	3.38678	1.2469	-2.71616	0.00660446	0.0535784
ENSG00000106348	IMPDH1	3614	protein_coding	1101.48	4.80106	1.76803	-2.71548	0.00661797	0.0535784
ENSG00000111602	TIMELESS	8914	protein_coding	126.171	-3.64039	1.34013	2.71645	0.00659859	0.0535784
ENSG00000176208	ATAD5	79915	protein_coding	1236.47	3.88744	1.43117	-2.71626	0.00660236	0.0535784
ENSG00000182612	TSPAN10	83882	protein_coding	53.7768	4.19796	1.5456	-2.71607	0.00660612	0.0535784
ENSG00000211592	IGKC	NA	IG_C_gene	76.7363	3.77627	1.39061	-2.71555	0.00661664	0.0535784
ENSG00000155368	DBI	1622	protein_coding	2908.38	3.81566	1.40579	-2.71425	0.00664256	0.0537284
ENSG00000131351	HAUS8	93323	protein_coding	20.9534	-4.33312	1.59668	2.71384	0.00665087	0.0537465
ENSG00000179314	WSCD1	23302	protein_coding	21.0501	-4.3363	1.59835	2.71299	0.00666798	0.0538357
ENSG00000117523	PRRC2C	23215	protein_coding	3743.17	3.79696	1.39981	-2.71248	0.00667819	0.0538691
ENSG00000074211	PPP2R2C	5522	protein_coding	20.8799	-4.32878	1.59667	2.71112	0.00670554	0.0540406
ENSG00000224531	SMIM13	221710	protein_coding	21.654	-4.35495	1.60695	2.71007	0.0067269	0.0541635
ENSG00000163319	MRPS18C	51023	protein_coding	1724.36	3.79536	1.40085	-2.70933	0.00674186	0.0542347
ENSG00000018510	AGPS	8540	protein_coding	20.8016	-4.32265	1.59754	2.70581	0.00681379	0.0547636
ENSG00000198763	MT-ND2	4536	protein_coding	8217.95	3.61934	1.33821	-2.70462	0.00683828	0.0549106
ENSG00000173334	TRIB1	10221	protein_coding	2747.59	4.38912	1.62317	-2.70404	0.00685018	0.0549138
ENSG00000054598	FOXC1	2296	protein_coding	16390.1	3.91845	1.4497	-2.70293	0.00687305	0.0549338
ENSG00000124172	ATP5F1E	514	protein_coding	5170.16	3.60942	1.3355	-2.70268	0.00687835	0.0549338
ENSG00000146701	MDH2	4191	protein_coding	6552.62	3.96533	1.46687	-2.70326	0.00686632	0.0549338
ENSG00000164754	RAD21	5885	protein_coding	4216.19	3.65243	1.35125	-2.70301	0.00687143	0.0549338
ENSG00000142230	SAE1	10055	protein_coding	1675.62	3.74018	1.38455	-2.70137	0.00690541	0.0551004
ENSG00000136492	BRIP1	83990	protein_coding	20.6828	-4.31511	1.59799	2.70034	0.00692696	0.0551877
ENSG00000165304	MELK	9833	protein_coding	16.7448	-4.54759	1.68414	2.70025	0.00692881	0.0551877
ENSG00000116903	EXOC8	149371	protein_coding	16.7583	-4.5476	1.68446	2.69974	0.00693927	0.0551947
ENSG00000135390	ATP5MC2	517	protein_coding	11859.3	3.87149	1.43409	-2.69961	0.00694214	0.0551947
ENSG00000183765	CHEK2	11200	protein_coding	17.9119	-4.5854	1.69885	2.69912	0.00695239	0.0552266
ENSG00000122299	ZC3H7A	29066	protein_coding	30.7716	-4.16635	1.54406	2.69831	0.00696917	0.0552902
ENSG00000122406	RPL5	6125	protein_coding	43808.3	3.69285	1.36897	-2.69754	0.00698533	0.0552902
ENSG00000144554	FANCD2	2177	protein_coding	1068.18	3.64489	1.35117	-2.69759	0.00698436	0.0552902
ENSG00000163877	SNIP1	79753	protein_coding	434.036	4.69426	1.73992	-2.69797	0.0069764	0.0552902
ENSG00000117597	UTP25	27042	protein_coding	681.916	4.72888	1.75405	-2.69598	0.00701825	0.0555012
ENSG00000107833	NPM3	10360	protein_coding	12863.6	4.14136	1.53827	-2.69222	0.00709785	0.0560658
ENSG00000120334	CENPL	91687	protein_coding	16.5991	-4.53615	1.68504	2.69201	0.0071023	0.0560658
ENSG00000172965	MIR4435-2HG	541471	lncRNA	411.071	3.57683	1.32981	-2.68973	0.007151	0.0563499
ENSG00000188229	TUBB4B	10383	protein_coding	5079.69	3.9094	1.45428	-2.68821	0.00718364	0.0565568
ENSG00000160606	TLCD1	116238	protein_coding	30.5512	-4.15518	1.54593	2.68781	0.00719218	0.0565738
ENSG00000121579	NAA50	80218	protein_coding	813.919	3.47042	1.2918	-2.6865	0.00722042	0.0566861
ENSG00000129559	NEDD8	4738	protein_coding	2763.26	4.0158	1.49494	-2.68626	0.00722563	0.0566861
ENSG00000132507	EIF5A	1984	protein_coding	190.951	3.56742	1.32797	-2.68637	0.00722337	0.0566861
ENSG00000169714	CNBP	7555	protein_coding	1880.76	3.70431	1.38096	-2.68241	0.00730943	0.0572421
ENSG00000172922	RNASEH2C	84153	protein_coding	728.879	3.63906	1.35652	-2.68265	0.0073042	0.0572421
ENSG00000154781	CCDC174	51244	protein_coding	856.509	4.24126	1.58191	-2.6811	0.00733809	0.0574158
ENSG00000134825	TMEM258	746	protein_coding	5698.11	3.67442	1.37083	-2.68044	0.0073525	0.0574779
ENSG00000163754	GYG1	2992	protein_coding	16.4289	-4.518	1.68774	2.67695	0.00742956	0.0579781
ENSG00000215021	PHB2	11331	protein_coding	9311.7	3.9909	1.4916	-2.67559	0.00745986	0.0581633
ENSG00000105849	POLR1F	221830	protein_coding	1254.62	3.76297	1.40707	-2.67434	0.00748775	0.0583294
ENSG00000084090	STARD7	56910	protein_coding	2270.24	3.53764	1.32321	-2.67354	0.0075055	0.0583731
ENSG00000107560	RAB11FIP2	22841	protein_coding	1267.81	4.3587	1.63034	-2.6735	0.00750652	0.0583731
ENSG00000163681	SLMAP	7871	protein_coding	16.2427	-4.50651	1.68759	2.67039	0.00757641	0.0588649
ENSG00000136450	SRSF1	6426	protein_coding	1250.02	3.7275	1.39637	-2.66942	0.00759832	0.0589557
ENSG00000137504	CREBZF	58487	protein_coding	1059.64	3.94151	1.47662	-2.66928	0.0076014	0.0589557
ENSG00000157502	PWWP3B	139221	protein_coding	27.1698	4.54305	1.70218	-2.66895	0.00760877	0.0589613
ENSG00000112029	FBXO5	26271	protein_coding	1508.44	4.23018	1.58552	-2.66801	0.00763011	0.059075
ENSG00000164919	COX6C	1345	protein_coding	3481.2	3.45768	1.29655	-2.66683	0.00765695	0.0592311
ENSG00000145592	RPL37	6167	protein_coding	34655.5	3.71023	1.39144	-2.66647	0.00766534	0.0592375
ENSG00000164609	SLU7	10569	protein_coding	892.837	3.70937	1.39125	-2.66621	0.00767114	0.0592375
ENSG00000008838	MED24	9862	protein_coding	2105.1	3.74291	1.40432	-2.66528	0.00769238	0.0592982
ENSG00000138670	RASGEF1B	153020	protein_coding	30.1762	4.22867	1.58643	-2.66553	0.00768675	0.0592982
ENSG00000108599	AKAP10	11216	protein_coding	19.9297	-4.26608	1.60125	2.66422	0.00771676	0.0593864
ENSG00000273604	EPOP	100170841	protein_coding	25.7108	-4.20121	1.57691	2.6642	0.00771722	0.0593864
ENSG00000140367	UBE2Q2	92912	protein_coding	387.824	3.55499	1.33485	-2.66322	0.00773974	0.0595081
ENSG00000137404	NRM	11270	protein_coding	24.9012	-4.17416	1.56772	2.66257	0.00775471	0.0595715
ENSG00000101310	SEC23B	10483	protein_coding	19.8109	-4.25798	1.60188	2.65812	0.0078579	0.0600003
ENSG00000101489	CELF4	56853	protein_coding	45.9598	3.80767	1.43222	-2.65858	0.007847	0.0600003
ENSG00000128891	CCDC32	90416	protein_coding	20.1514	-4.27079	1.60609	2.65912	0.00783452	0.0600003
ENSG00000146963	LUC7L2	51631	protein_coding	1547.9	3.76055	1.4142	-2.65913	0.00783425	0.0600003
ENSG00000161011	SQSTM1	8878	protein_coding	2120.75	4.33216	1.62957	-2.65846	0.00784979	0.0600003
ENSG00000167987	VPS37C	55048	protein_coding	24.7763	-4.16746	1.56776	2.65823	0.00785525	0.0600003
ENSG00000198718	TOGARAM1	23116	protein_coding	24.7628	-4.1672	1.56747	2.65855	0.00784778	0.0600003
ENSG00000140988	RPS2	6187	protein_coding	39222.3	3.77978	1.4222	-2.65771	0.00786736	0.0600208
ENSG00000245910	SNHG6	NA	lncRNA	5130.55	3.75411	1.41272	-2.65737	0.00787536	0.0600302
ENSG00000169188	APEX2	27301	protein_coding	62.4894	-3.88131	1.46117	2.65631	0.00790009	0.060167
ENSG00000213269	RPS6P26	NA	processed_pseudogene	9.50368	5.0103	1.88794	-2.65385	0.00795794	0.0605144
ENSG00000256222	MTRNR2L3	100462983	protein_coding	22.7609	4.25331	1.60273	-2.65379	0.00795936	0.0605144
ENSG00000185303	SFTPA2	729238	protein_coding	70.906	3.67109	1.38396	-2.65259	0.00798768	0.0606257
ENSG00000241468	ATP5MF	9551	protein_coding	1331.78	3.73081	1.40634	-2.65285	0.00798149	0.0606257
ENSG00000260804	LINC01963	150967	lncRNA	34.6069	4.10464	1.54765	-2.65217	0.0079977	0.0606498
ENSG00000022976	ZNF839	55778	protein_coding	29.4477	-4.10644	1.5489	2.65121	0.0080205	0.0607093
ENSG00000165630	PRPF18	8559	protein_coding	19.9322	-4.25776	1.60611	2.65097	0.00802609	0.0607093
ENSG00000186468	RPS23	6228	protein_coding	9717.87	3.58679	1.35296	-2.65106	0.00802398	0.0607093
ENSG00000089048	ESF1	51575	protein_coding	1514.03	3.44017	1.29806	-2.65023	0.00804362	0.06079
ENSG00000150768	DLAT	1737	protein_coding	15.9538	-4.4796	1.69047	2.64991	0.00805134	0.0607965
ENSG00000149925	ALDOA	226	protein_coding	3135.45	3.47679	1.31547	-2.64301	0.00821737	0.0619974
ENSG00000071082	RPL31	6160	protein_coding	44943.3	3.61312	1.36774	-2.64167	0.00824996	0.0621375
ENSG00000166199	ALKBH3	221120	protein_coding	24.6097	-4.15418	1.57245	2.64186	0.00824533	0.0621375
ENSG00000175470	PPP2R2D	55844	protein_coding	15.7713	-4.4662	1.6909	2.64132	0.00825842	0.0621485
ENSG00000271122	HERPUD2-AS1	101930085	lncRNA	50.1276	4.19811	1.59028	-2.63986	0.0082941	0.062364
ENSG00000100201	DDX17	10521	protein_coding	12025.7	3.8649	1.46424	-2.63953	0.0083021	0.0623713
ENSG00000114416	FXR1	8087	protein_coding	3882.41	4.11116	1.55782	-2.63905	0.00831394	0.0624073
ENSG00000099290	WASHC2A	387680	protein_coding	15.8619	-4.46674	1.6932	2.63805	0.00833842	0.0625381
ENSG00000129484	PARP2	10038	protein_coding	811.083	3.5358	1.34092	-2.63685	0.00836798	0.0627068
ENSG00000063046	EIF4B	1975	protein_coding	1554.92	4.36719	1.65743	-2.63492	0.00841568	0.063011
ENSG00000002919	SNX11	29916	protein_coding	15.672	-4.45354	1.69372	2.62945	0.0085523	0.0639259
ENSG00000125454	SLC25A19	60386	protein_coding	15.6353	-4.45225	1.69313	2.6296	0.00854854	0.0639259
ENSG00000163961	RNF168	165918	protein_coding	19.2795	-4.21937	1.60544	2.62816	0.00858475	0.0641144
ENSG00000105948	TTC26	79989	protein_coding	29.3583	-4.09323	1.55854	2.62632	0.00863148	0.0643009
ENSG00000176108	CHMP6	79643	protein_coding	39.4998	4.05911	1.54552	-2.62636	0.00863025	0.0643009
ENSG00000249992	TMEM158	25907	protein_coding	15.7822	-4.45568	1.69622	2.62683	0.00861854	0.0643009
ENSG00000241343	RPL36A	6173	protein_coding	26844.3	3.64669	1.38868	-2.62601	0.0086392	0.0643044
ENSG00000108298	RPL19	6143	protein_coding	6275.21	3.44501	1.31323	-2.62331	0.00870813	0.0646398
ENSG00000112893	MAN2A1	4124	protein_coding	19.1607	-4.21126	1.60592	2.62234	0.0087329	0.0646398
ENSG00000116580	GON4L	54856	protein_coding	60.4933	-3.83697	1.46235	2.62384	0.00869448	0.0646398
ENSG00000125691	RPL23	9349	protein_coding	19735.8	3.61376	1.3783	-2.6219	0.00874419	0.0646398
ENSG00000137868	STRA6	64220	protein_coding	20.7685	4.1527	1.5831	-2.62315	0.00871211	0.0646398
ENSG00000164244	PRRC1	133619	protein_coding	674.326	3.56397	1.35895	-2.6226	0.00872625	0.0646398
ENSG00000166136	NDUFB8	4714	protein_coding	3859.11	3.8794	1.47974	-2.62167	0.00874989	0.0646398
ENSG00000198618	PPIAP22	NA	processed_pseudogene	19.2266	4.58636	1.7492	-2.62197	0.00874229	0.0646398
ENSG00000217442	SYCE3	644186	protein_coding	24.5583	4.12167	1.57159	-2.62261	0.00872591	0.0646398
ENSG00000269028	MTRNR2L12	100462981	protein_coding	569.936	3.79153	1.44644	-2.62128	0.00875998	0.0646435
ENSG00000140553	UNC45A	55898	protein_coding	53.2825	-4.06114	1.5521	2.61655	0.00888231	0.0653458
ENSG00000199874	RNA5SP452	NA	rRNA_pseudogene	8.58572	4.77497	1.82478	-2.61674	0.00887743	0.0653458
ENSG00000213025	COX20P1	NA	processed_pseudogene	15.6132	-4.43898	1.69839	2.61363	0.00895856	0.0658521
ENSG00000184990	SIVA1	10572	protein_coding	766.312	3.72654	1.42627	-2.61279	0.00898055	0.0659591
ENSG00000132004	FBXW9	84261	protein_coding	99.9689	3.86753	1.48084	-2.61172	0.00900876	0.0661115
ENSG00000104131	EIF3J	8669	protein_coding	2558.74	4.10317	1.57165	-2.61074	0.00903469	0.066247
ENSG00000008952	SEC62	7095	protein_coding	904.912	3.49009	1.33763	-2.60916	0.00907651	0.0664986
ENSG00000099995	SF3A1	10291	protein_coding	115.354	-3.55216	1.36352	2.60515	0.00918352	0.067227
ENSG00000159713	TPPP3	51673	protein_coding	41.5152	4.0262	1.54588	-2.60448	0.00920146	0.0672324
ENSG00000179262	RAD23A	5886	protein_coding	784.614	3.53261	1.35647	-2.60427	0.009207	0.0672324
ENSG00000189091	SF3B3	23450	protein_coding	978.862	3.72574	1.43037	-2.60473	0.0091947	0.0672324
ENSG00000175899	A2M	2	protein_coding	22.9791	3.81957	1.46726	-2.60319	0.00923604	0.0673335
ENSG00000171448	ZBTB26	57684	protein_coding	50.7017	4.00603	1.53953	-2.60212	0.00926505	0.0674341
ENSG00000177731	FLII	2314	protein_coding	506.807	3.44219	1.32284	-2.60212	0.00926506	0.0674341
ENSG00000087157	PGS1	9489	protein_coding	15.3635	-4.41879	1.69878	2.60115	0.0092911	0.0675392
ENSG00000242358	RPS21P4	NA	processed_pseudogene	39.7198	4.01918	1.54523	-2.60102	0.00929473	0.0675392
ENSG00000125995	ROMO1	140823	protein_coding	2958.59	3.55683	1.36794	-2.60013	0.00931884	0.0676589
ENSG00000095787	WAC	51322	protein_coding	3915.05	3.58049	1.37721	-2.59981	0.00932748	0.0676662
ENSG00000115738	ID2	3398	protein_coding	4225.99	3.79278	1.46005	-2.5977	0.00938492	0.067925
ENSG00000158321	AUTS2	26053	protein_coding	1528.23	4.36562	1.68057	-2.5977	0.00938495	0.067925
ENSG00000206625	RNU6-1	26827	snRNA	18.3317	4.2467	1.63482	-2.59766	0.00938614	0.067925
ENSG00000229356	LRRC3-DT	100861510	lncRNA	10.5509	4.6309	1.78303	-2.59722	0.00939829	0.0679575
ENSG00000145494	NDUFS6	4726	protein_coding	5436.63	3.60643	1.38887	-2.59667	0.00941332	0.0680107
ENSG00000160917	CPSF4	10898	protein_coding	32.1269	-3.9922	1.53769	2.59623	0.00942522	0.0680412
ENSG00000184058	TBX1	6899	protein_coding	15.2336	-4.41028	1.69913	2.59561	0.00944237	0.0681095
ENSG00000100330	MTMR3	8897	protein_coding	15.1627	-4.40501	1.69858	2.59334	0.00950476	0.0685038
ENSG00000160305	DIP2A	23181	protein_coding	18.7883	-4.17932	1.61219	2.59233	0.00953281	0.0686502
ENSG00000136149	RPL13AP25	NA	processed_pseudogene	36.5124	3.67228	1.41795	-2.58985	0.00960167	0.0690105
ENSG00000164305	CASP3	836	protein_coding	325.491	3.57812	1.38175	-2.58955	0.00961012	0.0690105
ENSG00000164830	OXR1	55074	protein_coding	27.5362	-4.01858	1.55201	2.58928	0.00961769	0.0690105
ENSG00000176749	CDK5R1	8851	protein_coding	44.122	-3.91722	1.51288	2.58925	0.00961841	0.0690105
ENSG00000217555	CKLF	51192	protein_coding	19.9347	-4.21981	1.62981	2.58913	0.00962177	0.0690105
ENSG00000161513	FDXR	2232	protein_coding	14.9079	-4.39073	1.69706	2.58726	0.0096742	0.0693304
ENSG00000048649	RSF1	51773	protein_coding	1724.46	3.5362	1.36717	-2.58652	0.00969514	0.0694244
ENSG00000234741	GAS5	60674	lncRNA	2794.36	3.47777	1.34627	-2.58326	0.00978712	0.0700265
ENSG00000107104	KANK1	23189	protein_coding	23.6599	3.76791	1.45975	-2.5812	0.00984576	0.0703892
ENSG00000104643	MTMR9	66036	protein_coding	23.1243	-4.07109	1.57765	2.58047	0.00986648	0.0704805
ENSG00000224032	EPB41L4A-AS1	NA	lncRNA	1503.71	3.64825	1.41404	-2.58002	0.00987945	0.0705164
ENSG00000027869	SH2D2A	9047	protein_coding	14.8124	-4.38063	1.69853	2.57907	0.00990666	0.070552
ENSG00000029364	SLC39A9	55334	protein_coding	18.514	-4.1603	1.61314	2.57901	0.00990831	0.070552
ENSG00000266563	EIF1P5	NA	unprocessed_pseudogene	12.469	4.93216	1.91208	-2.57947	0.00989533	0.070552
ENSG00000133858	ZFC3H1	196441	protein_coding	14.7708	-4.37815	1.69813	2.57821	0.00993126	0.0706586
ENSG00000131469	RPL27	6155	protein_coding	14780.8	3.47188	1.34696	-2.57757	0.00994979	0.070677
ENSG00000173273	TNKS	8658	protein_coding	691.857	4.32489	1.67779	-2.57773	0.00994507	0.070677
ENSG00000099875	MKNK2	2872	protein_coding	339.566	3.45855	1.34213	-2.57691	0.00996875	0.0707187
ENSG00000135404	CD63	967	protein_coding	8401.3	3.73047	1.44771	-2.57681	0.00997162	0.0707187
ENSG00000051180	RAD51	5888	protein_coding	55.2989	-3.83151	1.48762	2.5756	0.0100066	0.0707301
ENSG00000077044	DGKD	8527	protein_coding	31.4521	-3.9645	1.5388	2.57636	0.00998454	0.0707301
ENSG00000111670	GNPTAB	79158	protein_coding	426.217	4.47727	1.73849	-2.57538	0.0100131	0.0707301
ENSG00000181218	H2AW	92815	protein_coding	15.0207	-4.38539	1.70256	2.57577	0.0100018	0.0707301
ENSG00000183955	KMT5A	387893	protein_coding	27.2998	-4.00511	1.55497	2.57568	0.0100043	0.0707301
ENSG00000209082	MT-TL1	NA	Mt_tRNA	1950.61	3.41705	1.32761	-2.57384	0.0100577	0.0709824
ENSG00000265972	TXNIP	10628	protein_coding	154.16	3.21625	1.24971	-2.57359	0.0100648	0.0709824
ENSG00000226525	RPS7P10	NA	processed_pseudogene	94.1022	3.76465	1.46388	-2.57169	0.0101205	0.0713179
ENSG00000185250	PPIL6	285755	protein_coding	23.3697	4.03216	1.56846	-2.57078	0.0101469	0.0714475
ENSG00000185219	ZNF445	353274	protein_coding	434.556	4.15841	1.61789	-2.57026	0.0101621	0.0714978
ENSG00000136536	MARCHF7	64844	protein_coding	1075.2	4.1294	1.60683	-2.5699	0.0101728	0.0715164
ENSG00000103942	HOMER2	9455	protein_coding	60.1465	-3.71826	1.44719	2.5693	0.0101905	0.0715836
ENSG00000231884	NDUFB1P1	NA	processed_pseudogene	29.6874	4.03798	1.57274	-2.56748	0.0102441	0.0719035
ENSG00000165283	STOML2	30968	protein_coding	3713.06	3.66485	1.42803	-2.56637	0.010277	0.0720771
ENSG00000100003	SEC14L2	23541	protein_coding	37.0942	4.06328	1.58488	-2.56378	0.0103541	0.0725603
ENSG00000187554	TLR5	7100	protein_coding	22.4574	4.03883	1.57588	-2.5629	0.0103801	0.0726856
ENSG00000103429	BFAR	51283	protein_coding	22.4594	-4.03654	1.57578	2.56161	0.0104188	0.0728415
ENSG00000148834	GSTO1	9446	protein_coding	1603.64	3.52246	1.37495	-2.56187	0.010411	0.0728415
ENSG00000150093	ITGB1	3688	protein_coding	26.7501	-3.97992	1.55418	2.56078	0.0104436	0.0729572
ENSG00000048028	USP28	57646	protein_coding	46.473	-3.85986	1.50832	2.55905	0.010496	0.0732651
ENSG00000141252	VPS53	55275	protein_coding	429.293	4.25952	1.66528	-2.55784	0.0105325	0.0733466
ENSG00000156482	RPL30	6156	protein_coding	4914.1	3.33794	1.30477	-2.55825	0.0105199	0.0733466
ENSG00000198888	MT-ND1	4535	protein_coding	5389.61	3.44432	1.34646	-2.55805	0.0105261	0.0733466
ENSG00000125686	MED1	5469	protein_coding	3695.1	3.9137	1.53188	-2.55483	0.0106238	0.0739207
ENSG00000144655	CSRNP1	64651	protein_coding	26.5859	-3.97156	1.55491	2.5542	0.0106431	0.0739207
ENSG00000186480	INSIG1	3638	protein_coding	1460.05	3.37348	1.32084	-2.55404	0.0106482	0.0739207
ENSG00000197705	KLHL14	57565	protein_coding	16.4465	4.41443	1.72841	-2.55404	0.0106483	0.0739207
ENSG00000101928	MOSPD1	56180	protein_coding	1697.96	4.36181	1.70886	-2.55247	0.0106964	0.0741385
ENSG00000179241	LDLRAD3	143458	protein_coding	14.603	-4.35156	1.70467	2.55273	0.0106883	0.0741385
ENSG00000105229	PIAS4	51588	protein_coding	22.2672	-4.02418	1.57715	2.55155	0.0107245	0.0742752
ENSG00000142676	RPL11	6135	protein_coding	21170.7	3.4972	1.37171	-2.54952	0.0107872	0.0746514
ENSG00000090470	PDCD7	10081	protein_coding	22.2304	-4.02133	1.57778	2.54872	0.0108118	0.0746788
ENSG00000100908	EMC9	51016	protein_coding	17.7806	-4.11091	1.61316	2.54836	0.0108229	0.0746788
ENSG00000136802	LRRC8A	56262	protein_coding	14.3275	-4.33662	1.70177	2.5483	0.0108249	0.0746788
ENSG00000213366	GSTM2	2946	protein_coding	18.5841	4.38333	1.7199	-2.54859	0.0108159	0.0746788
ENSG00000078668	VDAC3	7419	protein_coding	1961.67	3.56667	1.40039	-2.54691	0.0108682	0.0748616
ENSG00000212907	MT-ND4L	4539	protein_coding	4508.25	3.71059	1.45689	-2.54693	0.0108674	0.0748616
ENSG00000123416	TUBA1B	10376	protein_coding	37975.9	3.56025	1.39817	-2.54636	0.0108853	0.0748953
ENSG00000132475	H3-3B	3021	protein_coding	10817.8	3.52382	1.38395	-2.54621	0.01089	0.0748953
ENSG00000013573	DDX11	1663	protein_coding	26.3667	-3.96033	1.55578	2.54556	0.0109103	0.0749765
ENSG00000120063	GNA13	10672	protein_coding	22.0528	-4.01239	1.57717	2.54404	0.0109579	0.075129
ENSG00000162735	PEX19	5824	protein_coding	306.364	3.66435	1.44017	-2.54438	0.010947	0.075129
ENSG00000164620	RELL2	285613	protein_coding	47.2398	3.91974	1.54061	-2.54428	0.0109503	0.075129
ENSG00000005020	SKAP2	8935	protein_coding	30.3917	-3.91889	1.54095	2.54316	0.0109855	0.0751442
ENSG00000125457	MIF4GD	57409	protein_coding	22.0798	-4.0129	1.57787	2.54324	0.0109829	0.0751442
ENSG00000213654	GPSM3	63940	protein_coding	9.92967	4.16958	1.63951	-2.54318	0.0109849	0.0751442
ENSG00000168495	POLR3D	661	protein_coding	78.3584	-3.69161	1.45244	2.54166	0.0110327	0.0754088
ENSG00000103274	NUBP1	4682	protein_coding	17.5895	-4.09842	1.61321	2.54054	0.0110682	0.0755926
ENSG00000163428	LRRC58	116064	protein_coding	900.382	3.71262	1.46299	-2.53768	0.0111589	0.0760955
ENSG00000164221	CCDC112	153733	protein_coding	17.6544	-4.09974	1.61555	2.53768	0.011159	0.0760955
ENSG00000101782	RIOK3	8780	protein_coding	287.21	3.52655	1.39007	-2.53697	0.0111817	0.0761335
ENSG00000175182	FAM131A	131408	protein_coding	14.2308	-4.32336	1.70413	2.537	0.0111808	0.0761335
ENSG00000006715	VPS41	27072	protein_coding	21.9108	-4.00291	1.57832	2.53618	0.0112068	0.0762457
ENSG00000126768	TIMM17B	10245	protein_coding	382.836	3.59702	1.41879	-2.53528	0.0112358	0.0763844
ENSG00000125835	SNRPB	6628	protein_coding	5460.74	3.46339	1.36632	-2.53483	0.0112502	0.0764237
ENSG00000132522	GPS2	2874	protein_coding	14.1353	-4.31747	1.70362	2.53429	0.0112677	0.0764253
ENSG00000204628	RACK1	10399	protein_coding	6580.9	3.20363	1.26404	-2.53443	0.0112629	0.0764253
ENSG00000101361	NOP56	10528	protein_coding	3687.15	3.50297	1.38295	-2.53298	0.0113099	0.0766529
ENSG00000116213	WRAP73	49856	protein_coding	26.2089	-3.94763	1.56028	2.53007	0.0114039	0.0772311
ENSG00000102054	RBBP7	5931	protein_coding	966.707	3.38273	1.33809	-2.52803	0.0114705	0.0776226
ENSG00000175029	CTBP2	1488	protein_coding	1557.94	3.4612	1.36942	-2.52749	0.011488	0.0776817
ENSG00000136731	UGGT1	56886	protein_coding	457.728	4.09082	1.61902	-2.52673	0.0115131	0.0777661
ENSG00000168612	ZSWIM1	90204	protein_coding	14.003	-4.30531	1.70455	2.52578	0.0115441	0.0777661
ENSG00000181163	NPM1	4869	protein_coding	6419.74	3.34358	1.32346	-2.5264	0.0115238	0.0777661
ENSG00000196943	NOP9	161424	protein_coding	17.8246	-4.09999	1.62321	2.52585	0.0115419	0.0777661
ENSG00000213760	ATP6V1G2	534	protein_coding	47.4943	3.88348	1.53754	-2.52578	0.0115443	0.0777661
ENSG00000135414	GDF11	10220	protein_coding	17.3201	-4.07721	1.61514	2.52437	0.0115905	0.0780179
ENSG00000178741	COX5A	9377	protein_coding	2522.73	3.27387	1.29736	-2.52349	0.0116197	0.0780247
ENSG00000213160	KLHL23	100526832	protein_coding	766.128	4.06071	1.6093	-2.52328	0.0116267	0.0780247
ENSG00000221926	TRIM16	10626	protein_coding	17.2968	-4.07582	1.61485	2.52396	0.0116042	0.0780247
ENSG00000250742	LINC02381	400043	lncRNA	17.401	-4.07978	1.61659	2.5237	0.0116127	0.0780247
ENSG00000130255	RPL36	25873	protein_coding	22280.4	3.48479	1.38123	-2.52296	0.0116373	0.0780367
ENSG00000141696	P3H4	10609	protein_coding	1244.21	4.22054	1.67306	-2.52264	0.0116477	0.0780473
ENSG00000162517	PEF1	553115	protein_coding	1327.83	4.09431	1.62508	-2.51945	0.0117538	0.0786992
ENSG00000196967	ZNF585A	199704	protein_coding	14.2148	-4.30859	1.71074	2.51856	0.0117837	0.0788396
ENSG00000267100	ILF3-DT	147727	lncRNA	17.4584	-4.079	1.62064	2.5169	0.0118392	0.0791515
ENSG00000122687	MRM2	29960	protein_coding	387.431	3.31159	1.31625	-2.51593	0.011872	0.0791912
ENSG00000177951	BET1L	51272	protein_coding	13.8658	-4.29181	1.70576	2.51606	0.0118674	0.0791912
ENSG00000197261	C6orf141	135398	protein_coding	13.8658	-4.29181	1.70576	2.51606	0.0118674	0.0791912
ENSG00000151665	PIGF	5281	protein_coding	17.3594	-4.07168	1.61987	2.51359	0.011951	0.0796584
ENSG00000109475	RPL34	6164	protein_coding	7400.98	3.23637	1.28892	-2.51093	0.0120414	0.0801907
ENSG00000181026	AEN	64782	protein_coding	49.9195	-3.82146	1.52206	2.51071	0.012049	0.0801907
ENSG00000196700	ZNF512B	57473	protein_coding	13.8805	-4.28769	1.70838	2.50981	0.0120798	0.0803354
ENSG00000166908	PIP4K2C	79837	protein_coding	17.0544	-4.05642	1.61645	2.50946	0.0120914	0.0803528
ENSG00000162961	DPY30	84661	protein_coding	21.3757	-3.96804	1.58184	2.50849	0.0121249	0.0805146
ENSG00000092621	PHGDH	26227	protein_coding	899.518	3.54537	1.41369	-2.50789	0.0121454	0.0805897
ENSG00000264538	SUZ12P1	NA	transcribed_unprocessed_pseudogene	13.7471	-4.28007	1.70682	2.50763	0.0121544	0.0805897
ENSG00000177614	PGBD5	79605	protein_coding	42.116	3.86329	1.54141	-2.50633	0.0121992	0.0807062
ENSG00000240303	ACAD11	84129	protein_coding	27.3368	3.97065	1.58569	-2.50405	0.0122781	0.0811675
ENSG00000166295	ANAPC16	119504	protein_coding	483.258	3.3239	1.32785	-2.50322	0.0123069	0.0812972
ENSG00000156467	UQCRB	7381	protein_coding	4648.62	3.37212	1.34778	-2.50198	0.0123503	0.0815228
ENSG00000122852	SFTPA1	653509	protein_coding	30.3022	3.58165	1.43303	-2.49935	0.012442	0.0820673
ENSG00000146540	C7orf50	84310	protein_coding	414.731	3.73265	1.49439	-2.49777	0.0124976	0.082373
ENSG00000269821	KCNQ1OT1	10984	lncRNA	352.989	3.16886	1.26898	-2.49718	0.0125186	0.0824496
ENSG00000110851	PRDM4	11108	protein_coding	25.032	-3.89112	1.55957	2.495	0.0125956	0.082834
ENSG00000183779	ZNF703	80139	protein_coding	2200.71	3.89552	1.56122	-2.49517	0.0125897	0.082834
ENSG00000166166	TRMT61A	115708	protein_coding	42.1209	3.84941	1.54374	-2.49357	0.0126467	0.0831084
ENSG00000060982	BCAT1	586	protein_coding	609.625	3.61955	1.45195	-2.4929	0.0126706	0.0831423
ENSG00000163001	CFAP36	112942	protein_coding	16.7715	-4.03407	1.61823	2.49289	0.0126706	0.0831423
ENSG00000075340	ADD2	119	protein_coding	25.1385	-3.89339	1.56315	2.49073	0.0127482	0.0834659
ENSG00000092140	G2E3	55632	protein_coding	48.1183	-3.78259	1.51851	2.49099	0.0127388	0.0834659
ENSG00000169223	LMAN2	10960	protein_coding	1279.1	3.26198	1.30953	-2.49095	0.0127403	0.0834659
ENSG00000181291	TMEM132E	124842	protein_coding	84.4747	3.50228	1.40696	-2.48925	0.0128013	0.0837517
ENSG00000135862	LAMC1	3915	protein_coding	1354.55	4.10616	1.64987	-2.48878	0.0128182	0.0838005
ENSG00000092020	PPP2R3C	55012	protein_coding	406.837	3.16868	1.27365	-2.48787	0.012851	0.0838945
ENSG00000110880	CORO1C	23603	protein_coding	25.2807	-3.89634	1.56614	2.48786	0.0128515	0.0838945
ENSG00000126088	UROD	7389	protein_coding	849.002	3.41799	1.37586	-2.48425	0.0129825	0.0846644
ENSG00000130054	NALF2	27112	protein_coding	13.4225	-4.24731	1.70981	2.48408	0.0129886	0.0846644
ENSG00000170471	RALGAPB	57148	protein_coding	411.593	3.78024	1.5244	-2.47982	0.0131448	0.085557
ENSG00000176171	BNIP3	664	protein_coding	1166.92	3.5527	1.43405	-2.4774	0.0132345	0.0860777
ENSG00000183856	IQGAP3	128239	protein_coding	286.274	3.9657	1.60107	-2.4769	0.0132528	0.0861334
ENSG00000162413	KLHL21	9903	protein_coding	16.4788	-4.01035	1.61997	2.47557	0.0133023	0.086392
ENSG00000157578	LCA5L	150082	protein_coding	17.973	4.02066	1.62495	-2.47433	0.0133486	0.0865026
ENSG00000251192	ZNF674	641339	protein_coding	72.3169	4.52532	1.82875	-2.47454	0.0133409	0.0865026
ENSG00000184009	ACTG1	71	protein_coding	30915.2	3.44136	1.39155	-2.47304	0.0133969	0.0867518
ENSG00000145555	MYO10	4651	protein_coding	1007.83	3.8517	1.55825	-2.4718	0.0134433	0.0869889
ENSG00000077549	CAPZB	832	protein_coding	1470.23	3.35271	1.35684	-2.47097	0.0134749	0.0871296
ENSG00000204186	ZDBF2	57683	protein_coding	42.514	-3.73998	1.51386	2.47049	0.0134928	0.0871817
ENSG00000106608	URGCP	55665	protein_coding	16.7274	-4.01836	1.62715	2.46957	0.0135276	0.0872721
ENSG00000157764	BRAF	673	protein_coding	296.554	3.9273	1.59043	-2.46934	0.0135363	0.0872721
ENSG00000233747	RPL36AP13	NA	processed_pseudogene	49.8005	3.76237	1.52349	-2.46957	0.0135274	0.0872721
ENSG00000099968	BCL2L13	23786	protein_coding	1079.11	3.68397	1.49217	-2.46886	0.0135545	0.0873259
ENSG00000121966	CXCR4	7852	protein_coding	6324.72	3.71588	1.50551	-2.46819	0.01358	0.0874266
ENSG00000121350	PYROXD1	79912	protein_coding	45.7836	3.82125	1.55058	-2.4644	0.0137243	0.0882915
ENSG00000079785	DDX1	1653	protein_coding	1290.87	3.12565	1.26884	-2.46339	0.013763	0.0884763
ENSG00000253276	CCDC71L	168455	protein_coding	80.2832	3.81538	1.5492	-2.46281	0.0137852	0.0885552
ENSG00000102024	PLS3	5358	protein_coding	901.009	3.08766	1.25388	-2.46248	0.0137978	0.0885717
ENSG00000109332	UBE2D3	7323	protein_coding	5760.62	3.37161	1.36962	-2.46171	0.0138275	0.0886979
ENSG00000101109	STK4	6789	protein_coding	812.217	3.54891	1.44373	-2.45814	0.0139657	0.0895199
ENSG00000185787	MORF4L1	10933	protein_coding	10321.5	3.43905	1.3992	-2.45786	0.0139768	0.0895262
ENSG00000177606	JUN	3725	protein_coding	9998.12	3.44964	1.40462	-2.45593	0.0140519	0.0899424
ENSG00000152556	PFKM	5213	protein_coding	20.1878	-3.89271	1.586	2.45442	0.014111	0.0901905
ENSG00000101945	SUV39H1	6839	protein_coding	13.1519	-4.21051	1.71599	2.45369	0.0141399	0.0902864
ENSG00000182253	SYNM	23336	protein_coding	68.2341	3.51365	1.43208	-2.45352	0.0141464	0.0902864
ENSG00000005100	DHX33	56919	protein_coding	35.1304	-3.75362	1.53005	2.45326	0.0141566	0.0902867
ENSG00000151348	EXT2	2132	protein_coding	16.1445	-3.98065	1.62321	2.45233	0.0141934	0.0904564
ENSG00000196961	AP2A1	160	protein_coding	101.723	4.18461	1.70672	-2.45184	0.0142126	0.0905135
ENSG00000196419	XRCC6	2547	protein_coding	2089.28	3.51572	1.43424	-2.45128	0.0142349	0.0905465
ENSG00000239559	RPL37P2	NA	processed_pseudogene	43.7487	3.39374	1.38452	-2.4512	0.0142382	0.0905465
ENSG00000023228	NDUFS1	4719	protein_coding	696.737	3.89944	1.59128	-2.45051	0.0142653	0.0906538
ENSG00000067225	PKM	5315	protein_coding	2964.07	3.23369	1.31995	-2.44986	0.0142911	0.0907525
ENSG00000182093	GET1	7485	protein_coding	265.937	3.06692	1.25247	-2.44871	0.014337	0.0909787
ENSG00000167779	IGFBP6	3489	protein_coding	17.3693	3.64594	1.48947	-2.44781	0.0143728	0.0911411
ENSG00000166532	RIMKLB	57494	protein_coding	16.0306	-3.97256	1.62313	2.44747	0.0143861	0.0911601
ENSG00000160613	PCSK7	9159	protein_coding	88.6404	3.27947	1.34041	-2.44661	0.0144205	0.0913129
ENSG00000244405	ETV5	2119	protein_coding	50.8268	3.80841	1.55691	-2.44613	0.0144397	0.0913689
ENSG00000177954	RPS27	6232	protein_coding	5655.55	3.18303	1.30168	-2.44532	0.0144724	0.0915106
ENSG00000148399	DPH7	92715	protein_coding	44.0493	-3.81158	1.55904	2.44482	0.0144924	0.0915654
ENSG00000229891	LINC01315	102723775	lncRNA	20.5743	3.91208	1.6003	-2.44459	0.0145017	0.0915654
ENSG00000108953	YWHAE	7531	protein_coding	10160.3	3.34402	1.36819	-2.44413	0.0145204	0.0916179
ENSG00000114115	RBP1	5947	protein_coding	16.1029	-3.97327	1.62587	2.44378	0.0145343	0.0916408
ENSG00000197747	S100A10	6281	protein_coding	1383.25	3.22391	1.31942	-2.44343	0.0145484	0.0916644
ENSG00000126062	TMEM115	11070	protein_coding	12.8605	-4.18859	1.71528	2.44193	0.0146091	0.0919813
ENSG00000170515	PA2G4	5036	protein_coding	12366.1	3.43081	1.4058	-2.44046	0.0146684	0.0922894
ENSG00000204178	MACO1	55219	protein_coding	15.8849	-3.9605	1.62414	2.43852	0.0147477	0.0927221
ENSG00000114544	SLC41A3	54946	protein_coding	19.8633	-3.87077	1.58765	2.43805	0.0147667	0.0927761
ENSG00000143612	C1orf43	25912	protein_coding	2991.37	3.26949	1.34131	-2.43753	0.0147882	0.092845
ENSG00000099804	CDC34	997	protein_coding	1076.76	3.89421	1.60266	-2.42985	0.0151052	0.0945678
ENSG00000159921	GNE	10020	protein_coding	98.662	4.14181	1.70446	-2.42998	0.0150997	0.0945678
ENSG00000170468	RIOX1	79697	protein_coding	16.0783	-3.96483	1.63148	2.4302	0.0150904	0.0945678
ENSG00000101216	GMEB2	26205	protein_coding	1128.75	3.98801	1.64214	-2.42854	0.0151596	0.0947741
ENSG00000177225	GATD1	347862	protein_coding	12.8249	-4.17644	1.71971	2.42858	0.0151582	0.0947741
ENSG00000072864	NDE1	54820	protein_coding	23.6028	-3.80873	1.56869	2.42796	0.0151838	0.0948588
ENSG00000081138	CDH7	1005	protein_coding	73.1974	3.38297	1.39372	-2.42729	0.015212	0.094901
ENSG00000147905	ZCCHC7	84186	protein_coding	12.6964	-4.16967	1.71766	2.42753	0.015202	0.094901
ENSG00000103202	NME4	4833	protein_coding	1190.06	3.25542	1.34202	-2.42577	0.0152759	0.0951655
ENSG00000247315	ZCCHC3	85364	protein_coding	19.5804	-3.85267	1.58816	2.42587	0.0152719	0.0951655
ENSG00000068394	GPKOW	27238	protein_coding	352.248	4.01167	1.65448	-2.42473	0.0153199	0.0953063
ENSG00000167863	ATP5PD	10476	protein_coding	579.52	3.11259	1.28382	-2.42447	0.0153307	0.0953063
ENSG00000260708	TBC1D22A-DT	NA	lncRNA	12.8091	-4.17163	1.72049	2.42467	0.0153222	0.0953063
ENSG00000166337	TAF10	6881	protein_coding	528.315	3.55138	1.46583	-2.42278	0.0154022	0.0956839
ENSG00000100372	SLC25A17	10478	protein_coding	19.5033	-3.84752	1.58862	2.42193	0.0154384	0.0958412
ENSG00000120937	NPPB	4879	protein_coding	30.3387	3.5387	1.46128	-2.42163	0.0154509	0.0958517
ENSG00000119705	SLIRP	81892	protein_coding	3844.6	3.22357	1.33203	-2.42004	0.0155189	0.0962061
ENSG00000120549	KIAA1217	56243	protein_coding	51.3075	3.45957	1.43027	-2.41882	0.0155708	0.0964605
ENSG00000175662	TOM1L2	146691	protein_coding	12.6266	-4.15739	1.72003	2.41704	0.0156472	0.096866
ENSG00000154727	GABPA	2551	protein_coding	64.3933	3.40877	1.41058	-2.41657	0.0156673	0.0969232
ENSG00000105136	ZNF419	79744	protein_coding	23.2967	-3.79085	1.57023	2.4142	0.0157698	0.0974613
ENSG00000108474	PIGL	9487	protein_coding	12.5041	-4.14982	1.71903	2.41405	0.0157763	0.0974613
ENSG00000112578	BYSL	705	protein_coding	1614.09	3.92671	1.62717	-2.41322	0.0158124	0.0974929
ENSG00000143437	ARNT	405	protein_coding	12.5274	-4.15041	1.71982	2.41329	0.0158093	0.0974929
ENSG00000161016	RPL8	6132	protein_coding	29053.5	3.44445	1.42735	-2.41317	0.0158144	0.0974929
ENSG00000143545	RAB13	5872	protein_coding	19.431	-3.83989	1.59159	2.41261	0.0158389	0.097508
ENSG00000143947	RPS27A	6233	protein_coding	73829.6	3.39639	1.40774	-2.41266	0.0158366	0.097508
ENSG00000100926	TM9SF1	10548	protein_coding	12.4539	-4.14415	1.71964	2.40989	0.0159574	0.0980332
ENSG00000177058	SLC38A9	153129	protein_coding	52.9209	3.69774	1.53439	-2.4099	0.0159568	0.0980332
ENSG00000116095	PLEKHA3	65977	protein_coding	42.4548	-3.76103	1.56117	2.40911	0.0159916	0.0981758
ENSG00000139718	SETD1B	23067	protein_coding	12.4588	-4.14301	1.72046	2.40808	0.0160365	0.0983834
ENSG00000226913	BSN-DT	100132677	lncRNA	13.8602	4.20073	1.74549	-2.40662	0.0161009	0.0987098
ENSG00000113083	LOX	4015	protein_coding	72.6797	3.44946	1.43467	-2.40435	0.0162011	0.0992556
ENSG00000139668	WDFY2	115825	protein_coding	55.5708	3.44312	1.43246	-2.40364	0.0162325	0.0993109
ENSG00000182606	TRAK1	22906	protein_coding	22.8339	-3.76777	1.5675	2.40368	0.0162309	0.0993109
ENSG00000204287	HLA-DRA	3122	protein_coding	29.286	3.49207	1.45322	-2.40299	0.0162615	0.0994196
ENSG00000082641	NFE2L1	4779	protein_coding	33.198	-3.67919	1.53166	2.40209	0.0163016	0.099546
ENSG00000140264	SERF2	10169	protein_coding	4005.56	3.32059	1.38241	-2.40202	0.0163047	0.099546
ENSG00000074356	NCBP3	55421	protein_coding	1155.68	4.06255	1.69521	-2.39649	0.0165529	0.100853
ENSG00000107021	TBC1D13	54662	protein_coding	22.7016	-3.75953	1.56856	2.3968	0.0165389	0.100853
ENSG00000164366	CCDC127	133957	protein_coding	43.6694	-3.65014	1.52301	2.39667	0.016545	0.100853
ENSG00000072501	SMC1A	8243	protein_coding	5423.98	3.33338	1.39257	-2.39369	0.0166799	0.101412
ENSG00000148343	MIGA2	84895	protein_coding	12.3082	-4.1241	1.72311	2.3934	0.0166929	0.101412
ENSG00000157778	PSMG3	84262	protein_coding	3933.87	3.49915	1.46225	-2.39298	0.0167121	0.101412
ENSG00000171241	SHCBP1	79801	protein_coding	19.0195	-3.81165	1.59315	2.39253	0.0167329	0.101412
ENSG00000175782	SLC35E3	55508	protein_coding	19.1678	-3.81723	1.59553	2.39245	0.0167362	0.101412
ENSG00000210082	MT-RNR2	NA	Mt_rRNA	143698	3.31683	1.38678	-2.39174	0.0167687	0.10154
ENSG00000147403	RPL10	6134	protein_coding	4734.95	3.34784	1.40036	-2.3907	0.0168162	0.101729
ENSG00000185252	ZNF74	7625	protein_coding	12.3021	-4.12079	1.72378	2.39056	0.0168229	0.101729
ENSG00000196428	TSC22D2	9819	protein_coding	25.9857	-3.70941	1.55236	2.38953	0.0168697	0.101943
ENSG00000080824	HSP90AA1	3320	protein_coding	31725	3.17782	1.33032	-2.38877	0.0169051	0.102087
ENSG00000138614	INTS14	81556	protein_coding	15.4123	-3.90586	1.63582	2.38771	0.0169539	0.102294
ENSG00000165490	DDIAS	220042	protein_coding	200.704	4.09862	1.71686	-2.38727	0.016974	0.102294
ENSG00000182774	RPS17	6218	protein_coding	30895.2	3.26594	1.36806	-2.38727	0.016974	0.102294
ENSG00000122786	CALD1	800	protein_coding	594.916	3.15288	1.32237	-2.38427	0.0171128	0.103061
ENSG00000115268	RPS15	6209	protein_coding	15290.5	3.36856	1.41388	-2.38249	0.0171961	0.103492
ENSG00000010295	IFFO1	25900	protein_coding	56.055	-3.5202	1.47775	2.38213	0.0172128	0.103522
ENSG00000089486	CDIP1	29965	protein_coding	12.2151	-4.10912	1.72552	2.38138	0.017248	0.103664
ENSG00000140284	SLC27A2	11001	protein_coding	78.5317	3.41588	1.43465	-2.38099	0.0172662	0.103668
ENSG00000149294	NCAM1	4684	protein_coding	15.0204	-3.88305	1.63107	2.38067	0.017281	0.103668
ENSG00000185298	CCDC137	339230	protein_coding	50.1833	-3.46481	1.45542	2.38061	0.0172838	0.103668
ENSG00000136098	NEK3	4752	protein_coding	73.7531	3.30067	1.387	-2.37971	0.0173261	0.103851
ENSG00000129317	PUS7L	83448	protein_coding	14.9848	-3.88055	1.63135	2.37873	0.0173724	0.104058
ENSG00000133983	COX16	51241	protein_coding	42.9248	-3.62538	1.52437	2.37828	0.0173937	0.104116
ENSG00000174943	KCTD13	253980	protein_coding	166.611	3.53968	1.48856	-2.37792	0.0174107	0.104129
ENSG00000197930	ERO1A	30001	protein_coding	752.712	3.1652	1.33119	-2.37773	0.0174194	0.104129
ENSG00000172869	DMXL1	1657	protein_coding	12.0376	-4.09653	1.72432	2.37573	0.0175141	0.104625
ENSG00000100376	FAM118A	55007	protein_coding	14.893	-3.87308	1.63126	2.37429	0.0175827	0.104963
ENSG00000156502	SUPV3L1	6832	protein_coding	18.5799	-3.78222	1.59328	2.37385	0.0176036	0.105018
ENSG00000132359	RAP1GAP2	23108	protein_coding	15.0425	-3.87769	1.63549	2.37096	0.0177419	0.105772
ENSG00000173950	XXYLT1	152002	protein_coding	11.969	-4.08849	1.72515	2.36993	0.0177915	0.105902
ENSG00000176204	LRRTM4	80059	protein_coding	11.4965	3.9746	1.67702	-2.37003	0.0177866	0.105902
ENSG00000177600	RPLP2	6181	protein_coding	12702.8	3.23087	1.36382	-2.36898	0.0178371	0.106054
ENSG00000140471	LINS1	55180	protein_coding	14.8195	-3.86581	1.63202	2.36873	0.0178495	0.106056
ENSG00000149923	PPP4C	5531	protein_coding	57.066	3.22609	1.36227	-2.36817	0.0178765	0.106145
ENSG00000181852	RNF41	10193	protein_coding	14.7926	-3.86379	1.63216	2.36729	0.0179189	0.106326
ENSG00000110811	P3H3	10536	protein_coding	12.0755	-4.09121	1.72877	2.36654	0.0179551	0.10647
ENSG00000128610	FEZF1	389549	protein_coding	14.9633	4.11444	1.73908	-2.36587	0.0179876	0.106591
ENSG00000229117	RPL41	6171	protein_coding	2433.09	3.20668	1.35575	-2.36526	0.0180176	0.106698
ENSG00000170689	HOXB9	3219	protein_coding	19.2546	-3.80777	1.61021	2.36477	0.0180414	0.106767
ENSG00000099800	TIMM13	26517	protein_coding	3045.49	3.52216	1.49009	-2.36373	0.0180922	0.106996
ENSG00000109111	SUPT6H	6830	protein_coding	204.496	3.22672	1.36641	-2.36147	0.0182029	0.107579
ENSG00000111641	NOP2	4839	protein_coding	70.5557	-3.24855	1.37582	2.36117	0.0182172	0.107592
ENSG00000105379	ETFB	2109	protein_coding	18.3424	-3.76481	1.59466	2.36089	0.0182313	0.107604
ENSG00000116604	MEF2D	4209	protein_coding	14.7596	-3.85681	1.63457	2.35953	0.018298	0.107677
ENSG00000164114	MAP9	79884	protein_coding	238.669	3.23829	1.37249	-2.35943	0.0183032	0.107677
ENSG00000164631	ZNF12	7559	protein_coding	18.3289	-3.76351	1.59511	2.3594	0.0183045	0.107677
ENSG00000168883	USP39	10713	protein_coding	40.2004	-3.68857	1.56324	2.35956	0.0182967	0.107677
ENSG00000204789	ZNF204P	NA	transcribed_unprocessed_pseudogene	11.86	-4.0757	1.72674	2.36035	0.0182577	0.107677
ENSG00000151148	UBE3B	89910	protein_coding	21.8591	-3.70793	1.57212	2.35856	0.0183462	0.107851
ENSG00000058272	PPP1R12A	4659	protein_coding	967.06	3.26155	1.38381	-2.35693	0.0184265	0.108179
ENSG00000121900	TMEM54	113452	protein_coding	63.4799	3.61859	1.53521	-2.35707	0.01842	0.108179
ENSG00000082014	SMARCD3	6604	protein_coding	12.0987	-4.08381	1.73315	2.35629	0.0184584	0.108224
ENSG00000134452	FBH1	84893	protein_coding	14.6775	-3.85085	1.63421	2.3564	0.0184531	0.108224
ENSG00000067992	PDK3	5165	protein_coding	11.8281	-4.07059	1.72779	2.35595	0.0184755	0.108252
ENSG00000141127	PRPSAP2	5636	protein_coding	18.4367	-3.76563	1.59873	2.35539	0.0185031	0.108342
ENSG00000183807	FAM162B	221303	protein_coding	10.4436	3.94612	1.6768	-2.35337	0.0186042	0.108862
ENSG00000156299	TIAM1	7074	protein_coding	45.3218	-3.87382	1.64632	2.35302	0.0186217	0.108893
ENSG00000169679	BUB1	699	protein_coding	46.3854	-3.53099	1.50116	2.35218	0.0186637	0.109067
ENSG00000112763	BTN2A1	11120	protein_coding	309.233	4.06175	1.72797	-2.35058	0.018744	0.109339
ENSG00000120149	MSX2	4488	protein_coding	165.632	3.28625	1.3981	-2.35052	0.0187474	0.109339
ENSG00000231500	RPS18	6222	protein_coding	14522.6	3.28943	1.3992	-2.35095	0.0187257	0.109339
ENSG00000153162	BMP6	654	protein_coding	67.8739	3.60946	1.53604	-2.34985	0.018781	0.109463
ENSG00000127990	SGCE	8910	protein_coding	24.6006	3.54411	1.50843	-2.34954	0.0187965	0.109482
ENSG00000095485	CWF19L1	55280	protein_coding	108.856	3.63555	1.54822	-2.3482	0.0188641	0.109731
ENSG00000105220	GPI	2821	protein_coding	568.732	3.13085	1.3332	-2.34837	0.018856	0.109731
ENSG00000103126	AXIN1	8312	protein_coding	21.6669	-3.69492	1.57398	2.3475	0.0188997	0.109866
ENSG00000060971	ACAA1	30	protein_coding	11.7265	-4.05787	1.72889	2.3471	0.0189201	0.109891
ENSG00000135845	PIGC	5279	protein_coding	96.1747	3.6263	1.54528	-2.34669	0.0189411	0.109891
ENSG00000127152	BCL11B	64919	protein_coding	83.5137	3.27645	1.39758	-2.34438	0.0190586	0.1105
ENSG00000170113	NIPA1	123606	protein_coding	18.0718	-3.74285	1.59738	2.34312	0.0191234	0.110668
ENSG00000198034	RPS4X	6191	protein_coding	33039.9	3.17661	1.35574	-2.34309	0.019125	0.110668
ENSG00000205937	RNPS1	10921	protein_coding	5891.62	3.88021	1.65568	-2.34357	0.0191002	0.110668
ENSG00000100479	POLE2	5427	protein_coding	11.658	-4.04946	1.72982	2.34097	0.0192335	0.111223
ENSG00000163611	SPICE1	152185	protein_coding	11.7142	-4.05243	1.73142	2.34053	0.0192566	0.111284
ENSG00000168484	SFTPC	6440	protein_coding	60.4257	3.15313	1.34767	-2.33969	0.0192997	0.11146
ENSG00000118418	HMGN3	9324	protein_coding	597.699	2.86444	1.22459	-2.33911	0.0193298	0.111481
ENSG00000165168	CYBB	1536	protein_coding	13.2924	3.94058	1.68481	-2.33889	0.019341	0.111481
ENSG00000180628	PCGF5	84333	protein_coding	18.0032	-3.73759	1.59786	2.33911	0.0193295	0.111481
ENSG00000136044	APPL2	55198	protein_coding	22.9682	3.40021	1.45398	-2.33856	0.0193581	0.111507
ENSG00000165804	ZNF219	51222	protein_coding	17.9358	-3.7343	1.59725	2.33796	0.0193894	0.111615
ENSG00000142534	RPS11	6205	protein_coding	7115.18	3.14452	1.3458	-2.33654	0.019463	0.111821
ENSG00000162999	DUSP19	142679	protein_coding	48.6088	3.35354	1.43499	-2.33697	0.0194405	0.111821
ENSG00000204681	GABBR1	2550	protein_coding	14.4276	-3.82661	1.6376	2.33671	0.0194542	0.111821
ENSG00000088247	KHSRP	8570	protein_coding	8944.02	3.31839	1.42057	-2.33596	0.0194933	0.111923
ENSG00000087095	NLK	51701	protein_coding	14.326	-3.81988	1.6359	2.33504	0.0195415	0.112126
ENSG00000101144	BMP7	655	protein_coding	300.672	3.3596	1.43981	-2.33337	0.0196289	0.112265
ENSG00000115641	FHL2	2274	protein_coding	41.0023	-3.56234	1.52637	2.33386	0.019603	0.112265
ENSG00000166896	ATP23	91419	protein_coding	38.5603	3.60093	1.54272	-2.33414	0.0195882	0.112265
ENSG00000169155	ZBTB43	23099	protein_coding	39.2441	-3.65326	1.56541	2.33374	0.0196096	0.112265
ENSG00000198804	MT-CO1	4512	protein_coding	8794.14	3.08984	1.32418	-2.3334	0.0196273	0.112265
ENSG00000100316	RPL3	6122	protein_coding	15004.6	3.29771	1.41366	-2.33275	0.0196611	0.112354
ENSG00000173218	VANGL1	81839	protein_coding	11.5257	-4.0362	1.73036	2.33258	0.0196699	0.112354
ENSG00000102908	NFAT5	10725	protein_coding	14.2758	-3.81524	1.63625	2.3317	0.0197165	0.112548
ENSG00000151726	ACSL1	2180	protein_coding	54.0976	3.32455	1.42603	-2.33133	0.019736	0.112587
ENSG00000103404	USP31	57478	protein_coding	14.2623	-3.81415	1.63635	2.33089	0.0197593	0.112597
ENSG00000142937	RPS8	6202	protein_coding	40948.2	3.15223	1.35256	-2.33057	0.0197759	0.112597
ENSG00000144320	LNPK	80856	protein_coding	30.8516	-3.58125	1.53661	2.33061	0.019774	0.112597
ENSG00000175445	LPL	4023	protein_coding	14.2391	-3.81123	1.63681	2.32846	0.0198878	0.113161
ENSG00000108107	RPL28	6158	protein_coding	1402.99	2.95974	1.27133	-2.32807	0.0199082	0.113205
ENSG00000257218	GATC	283459	protein_coding	315.118	3.30294	1.41986	-2.32625	0.0200053	0.113684
ENSG00000123689	G0S2	50486	protein_coding	15.2143	3.80967	1.63907	-2.32429	0.02011	0.114206
ENSG00000122574	WIPF3	644150	protein_coding	129.287	3.77195	1.62318	-2.32381	0.0201358	0.114279
ENSG00000149021	SCGB1A1	7356	protein_coding	23.168	3.40494	1.4654	-2.32356	0.0201491	0.114281
ENSG00000135521	LTV1	84946	protein_coding	798.143	2.89576	1.24685	-2.32247	0.0202076	0.11449
ENSG00000235225	RPL31P17	NA	processed_pseudogene	13.2104	4.04659	1.74242	-2.3224	0.0202117	0.11449
ENSG00000013441	CLK1	1195	protein_coding	24.259	-3.61619	1.55934	2.31904	0.0203926	0.115344
ENSG00000124222	STX16	8675	protein_coding	1026.01	3.80304	1.64037	-2.3184	0.0204275	0.115344
ENSG00000169047	IRS1	3667	protein_coding	65.0601	3.57248	1.54083	-2.31854	0.0204199	0.115344
ENSG00000224631	RPS27AP16	NA	transcribed_processed_pseudogene	497.561	3.5418	1.52753	-2.31864	0.0204144	0.115344
ENSG00000100867	DHRS2	10202	protein_coding	11.3702	-4.01633	1.73267	2.31801	0.020449	0.115392
ENSG00000164169	PRMT9	90826	protein_coding	63.6353	3.33955	1.44106	-2.31744	0.02048	0.115493
ENSG00000159348	CYB5R1	51706	protein_coding	14.2746	-3.80527	1.64235	2.31697	0.0205056	0.115537
ENSG00000206989	SNORD63	26785	snoRNA	12.1087	-4.04891	1.74762	2.31681	0.0205139	0.115537
ENSG00000154310	TNIK	23043	protein_coding	14.0517	-3.79322	1.63837	2.31524	0.0205996	0.115873
ENSG00000106246	PTCD1	26024	protein_coding	20.877	-3.64706	1.57542	2.31498	0.020614	0.11588
ENSG00000143786	CNIH3	149111	protein_coding	29.2202	3.32278	1.43609	-2.31377	0.0206806	0.116171
ENSG00000175455	CCDC14	64770	protein_coding	650.084	3.16833	1.36975	-2.31307	0.0207188	0.116248
ENSG00000157020	SEC13	6396	protein_coding	674.658	3.43491	1.48625	-2.31112	0.0208264	0.116778
ENSG00000069275	NUCKS1	64710	protein_coding	16740.3	3.17617	1.37445	-2.31087	0.0208401	0.116781
ENSG00000140365	COMMD4	54939	protein_coding	42.4875	-3.46482	1.50008	2.30977	0.0209011	0.117049
ENSG00000165704	HPRT1	3251	protein_coding	387.794	2.83939	1.22954	-2.30932	0.0209257	0.117079
ENSG00000198689	SLC9A6	10479	protein_coding	11.3788	-4.009	1.73611	2.30919	0.0209329	0.117079
ENSG00000186532	SMYD4	114826	protein_coding	11.2379	-4.00176	1.73368	2.30825	0.0209855	0.117299
ENSG00000148337	CIZ1	25792	protein_coding	802.206	3.35151	1.45335	-2.30606	0.0211071	0.117905
ENSG00000136942	RPL35	11224	protein_coding	6813.45	3.09171	1.34122	-2.30515	0.0211582	0.118115
ENSG00000141101	NOB1	28987	protein_coding	1738.03	3.44521	1.49628	-2.30251	0.0213063	0.118718
ENSG00000148303	RPL7A	6130	protein_coding	19191	3.14284	1.36485	-2.3027	0.0212958	0.118718
ENSG00000126970	ZC4H2	55906	protein_coding	11.2893	-3.99888	1.7377	2.30124	0.0213778	0.118911
ENSG00000172115	CYCS	54205	protein_coding	793.682	2.90988	1.26444	-2.30131	0.0213739	0.118911
ENSG00000111077	TNS2	23371	protein_coding	15.6645	3.68527	1.60254	-2.29965	0.021468	0.119244
ENSG00000146223	RPL7L1	285855	protein_coding	1274.05	2.89231	1.25768	-2.29972	0.0214643	0.119244
ENSG00000006704	GTF2IRD1	9569	protein_coding	17.2587	-3.68184	1.60125	2.29935	0.021485	0.119264
ENSG00000079950	STX7	8417	protein_coding	17.2549	-3.68173	1.60156	2.29884	0.0215138	0.119349
ENSG00000227525	RPL7P6	NA	processed_pseudogene	52.9194	3.54268	1.54169	-2.29792	0.0215664	0.119566
ENSG00000185085	INTS5	80789	protein_coding	11.2098	-3.99002	1.73745	2.29648	0.0216487	0.119947
ENSG00000114054	PCCB	5096	protein_coding	13.8093	-3.76822	1.64119	2.29603	0.0216739	0.120012
ENSG00000100393	EP300	2033	protein_coding	852.657	3.76911	1.64245	-2.2948	0.0217444	0.120199
ENSG00000119574	ZBTB45	84878	protein_coding	25.4517	3.56919	1.55538	-2.29473	0.0217483	0.120199
ENSG00000175198	PCCA	5095	protein_coding	68.2167	3.30493	1.44	-2.29509	0.0217282	0.120199
ENSG00000107937	GTPBP4	23560	protein_coding	1722.96	3.02366	1.3183	-2.2936	0.0218134	0.120435
ENSG00000159023	EPB41	2035	protein_coding	721.181	3.5224	1.53587	-2.29343	0.0218234	0.120435
ENSG00000183155	RABIF	5877	protein_coding	11.1596	-3.98486	1.73763	2.29328	0.0218319	0.120435
ENSG00000078140	UBE2K	3093	protein_coding	948.606	3.39272	1.47989	-2.29255	0.0218738	0.120451
ENSG00000087460	GNAS	2778	protein_coding	478.944	2.8228	1.23131	-2.29252	0.0218754	0.120451
ENSG00000134590	RTL8C	8933	protein_coding	20.4607	-3.61873	1.57835	2.29273	0.0218636	0.120451
ENSG00000164587	RPS14	6208	protein_coding	7410.06	3.161	1.37956	-2.29131	0.0219455	0.120761
ENSG00000213123	DYNLT2B	255758	protein_coding	63.7529	3.31072	1.44584	-2.28983	0.0220313	0.121158
ENSG00000226243	RPL37AP1	NA	processed_pseudogene	34.6792	3.40068	1.48535	-2.28948	0.0220513	0.121193
ENSG00000183696	UPP1	7378	protein_coding	255.484	3.23002	1.412	-2.28755	0.0221638	0.121736
ENSG00000129038	LOXL1	4016	protein_coding	29.2888	3.28259	1.43551	-2.28671	0.0222128	0.12193
ENSG00000038945	MSR1	4481	protein_coding	9.81325	4.12412	1.8047	-2.28521	0.0223005	0.122335
ENSG00000128731	HERC2	8924	protein_coding	37.6532	-3.58883	1.57094	2.28451	0.0223415	0.122485
ENSG00000104689	TNFRSF10A	8797	protein_coding	11.386	-3.98878	1.74667	2.28365	0.022392	0.122631
ENSG00000164187	LMBRD2	92255	protein_coding	159.11	3.17542	1.39054	-2.28359	0.0223959	0.122631
ENSG00000108061	SHOC2	8036	protein_coding	13.5766	-3.7467	1.64234	2.28131	0.0225298	0.123288
ENSG00000038002	AGA	175	protein_coding	13.5864	-3.74681	1.64323	2.28016	0.0225984	0.123435
ENSG00000104824	HNRNPL	3191	protein_coding	995.764	3.0872	1.35379	-2.28041	0.0225836	0.123435
ENSG00000116874	WARS2	10352	protein_coding	13.6036	-3.7472	1.64334	2.28023	0.0225942	0.123435
ENSG00000103852	TTC23	64927	protein_coding	13.568	-3.74534	1.64308	2.27946	0.0226399	0.123561
ENSG00000137656	BUD13	84811	protein_coding	11.0543	-3.96763	1.74073	2.2793	0.0226494	0.123561
ENSG00000004866	ST7	93655	protein_coding	11.0861	-3.96793	1.74193	2.2779	0.0227326	0.123625
ENSG00000005801	ZNF195	7748	protein_coding	10.9232	-3.96036	1.73889	2.27752	0.0227552	0.123625
ENSG00000012232	EXTL3	2137	protein_coding	17.119	-3.66405	1.60916	2.27699	0.0227866	0.123625
ENSG00000090061	CCNK	8812	protein_coding	17.0885	-3.66157	1.60781	2.27736	0.0227647	0.123625
ENSG00000111696	NT5DC3	51559	protein_coding	10.9269	-3.96077	1.73846	2.27832	0.0227074	0.123625
ENSG00000121104	FAM117A	81558	protein_coding	11.0861	-3.96793	1.74193	2.2779	0.0227326	0.123625
ENSG00000128487	SPECC1	92521	protein_coding	34.8983	-3.47465	1.52555	2.27763	0.0227483	0.123625
ENSG00000134852	CLOCK	9575	protein_coding	23.1887	-3.55627	1.56179	2.27705	0.022783	0.123625
ENSG00000037280	FLT4	2324	protein_coding	13.5545	-3.74275	1.6442	2.27634	0.0228257	0.123633
ENSG00000151746	BICD1	636	protein_coding	11.004	-3.96258	1.74082	2.27627	0.0228298	0.123633
ENSG00000271576	PRKACB-DT	NA	lncRNA	10.9722	-3.96139	1.74002	2.27664	0.0228076	0.123633
ENSG00000134755	DSC2	1824	protein_coding	56.5304	-3.19293	1.40303	2.27573	0.0228621	0.123732
ENSG00000107872	FBXL15	79176	protein_coding	156.271	3.63366	1.59778	-2.27419	0.0229547	0.124157
ENSG00000111875	ASF1A	25842	protein_coding	54.5943	3.51557	1.54604	-2.27392	0.0229709	0.124169
ENSG00000174485	DENND4A	10260	protein_coding	16.8154	-3.64659	1.60405	2.27337	0.0230041	0.124273
ENSG00000177666	PNPLA2	57104	protein_coding	20.5463	-3.61424	1.59032	2.27265	0.0230474	0.124417
ENSG00000223797	ENTPD3-AS1	285266	lncRNA	54.9125	3.48152	1.53205	-2.27246	0.0230589	0.124417
ENSG00000068489	PRR11	55771	protein_coding	60.6774	-3.15589	1.39033	2.26989	0.0232145	0.12518
ENSG00000162757	C1orf74	148304	protein_coding	140.116	3.53853	1.55908	-2.26963	0.0232299	0.125187
ENSG00000176788	BASP1	10409	protein_coding	1712.25	2.99638	1.32087	-2.26849	0.0232992	0.125408
ENSG00000210140	MT-TC	NA	Mt_tRNA	23.1233	3.53367	1.55762	-2.26864	0.0232904	0.125408
ENSG00000115839	RAB3GAP1	22930	protein_coding	765.9	3.44157	1.51749	-2.26794	0.023333	0.125486
ENSG00000126391	FRMD8	83786	protein_coding	40.9109	-3.74362	1.65078	2.26779	0.0233419	0.125486
ENSG00000111142	METAP2	10988	protein_coding	2553.03	2.97414	1.31208	-2.26674	0.023406	0.125602
ENSG00000118596	SLC16A7	9194	protein_coding	42.6428	3.47827	1.53436	-2.26691	0.0233957	0.125602
ENSG00000198879	SFMBT2	57713	protein_coding	10.8962	-3.95008	1.74258	2.26681	0.0234021	0.125602
ENSG00000163421	PROK2	60675	protein_coding	31.7861	3.24439	1.43151	-2.26641	0.0234263	0.125635
ENSG00000118900	UBN1	29855	protein_coding	163.349	-2.94909	1.30174	2.26549	0.0234828	0.125763
ENSG00000196531	NACA	4666	protein_coding	17947.2	3.14122	1.3868	-2.26509	0.023507	0.125763
ENSG00000197562	RAB40C	57799	protein_coding	16.6929	-3.6367	1.60532	2.2654	0.023488	0.125763
ENSG00000131504	DIAPH1	1729	protein_coding	1132.62	3.40319	1.5027	-2.26472	0.02353	0.12581
ENSG00000135940	COX5B	1329	protein_coding	2047.97	3.38323	1.49458	-2.26367	0.0235946	0.12608
ENSG00000138336	TET1	80312	protein_coding	1885.3	3.82013	1.68779	-2.26339	0.0236118	0.126095
ENSG00000105137	SYDE1	85360	protein_coding	13.3207	-3.72066	1.64471	2.26219	0.0236856	0.126372
ENSG00000166004	CEP295	85459	protein_coding	245.062	2.87093	1.26915	-2.26209	0.0236921	0.126372
ENSG00000168653	NDUFS5	4725	protein_coding	3683.22	3.11474	1.37814	-2.2601	0.0238147	0.12693
ENSG00000179403	VWA1	64856	protein_coding	28.203	3.151	1.39457	-2.25947	0.023854	0.12693
ENSG00000198586	TLK1	9874	protein_coding	36.1875	-3.54467	1.56875	2.25956	0.0238488	0.12693
ENSG00000198886	MT-ND4	4538	protein_coding	50329.3	3.13539	1.3876	-2.25958	0.0238476	0.12693
ENSG00000215030	RPL13P12	NA	processed_pseudogene	53.6051	3.14273	1.39132	-2.25881	0.0238954	0.127074
ENSG00000198938	MT-CO3	4514	protein_coding	71644.5	3.12202	1.38231	-2.25855	0.0239116	0.127084
ENSG00000145220	LYAR	55646	protein_coding	1145.18	2.97016	1.31613	-2.25674	0.0240244	0.127607
ENSG00000109736	MFSD10	10227	protein_coding	38.2506	-3.45934	1.53328	2.25617	0.02406	0.12772
ENSG00000184100	BRD7P2	NA	processed_pseudogene	15.8811	4.00078	1.77348	-2.25589	0.0240777	0.127737
ENSG00000164687	FABP5	2171	protein_coding	51.8344	3.21629	1.42657	-2.25456	0.0241611	0.128103
ENSG00000072062	PRKACA	5566	protein_coding	93.1073	3.31196	1.46924	-2.25419	0.024184	0.128148
ENSG00000138660	AP1AR	55435	protein_coding	16.4774	-3.6195	1.60598	2.25377	0.0242109	0.128214
ENSG00000048544	MRPS10	55173	protein_coding	74.7296	-3.30118	1.46539	2.25277	0.0242739	0.128471
ENSG00000063177	RPL18	6141	protein_coding	4304.24	3.03605	1.34802	-2.25222	0.0243082	0.128499
ENSG00000159256	MORC3	23515	protein_coding	10.8325	-3.93451	1.74693	2.25224	0.0243072	0.128499
ENSG00000133106	EPSTI1	94240	protein_coding	9.40912	3.80944	1.69216	-2.25123	0.0243709	0.12873
ENSG00000060069	CTDP1	9150	protein_coding	87.3142	3.47496	1.54415	-2.2504	0.0244237	0.128879
ENSG00000136842	TMOD1	7111	protein_coding	10.5987	-3.91847	1.74322	2.24783	0.0245869	0.129663
ENSG00000186197	EDARADD	128178	protein_coding	10.7456	-3.92597	1.74685	2.24746	0.0246103	0.129709
ENSG00000111666	CHPT1	56994	protein_coding	338.73	3.60733	1.60604	-2.24609	0.0246979	0.130093
ENSG00000166747	AP1G1	164	protein_coding	40.3517	-3.38479	1.50716	2.2458	0.0247168	0.130116
ENSG00000122644	ARL4A	10124	protein_coding	10.584	-3.91491	1.74369	2.24519	0.0247562	0.130245
ENSG00000125846	ZNF133	7692	protein_coding	13.1419	-3.69922	1.64812	2.24452	0.0247992	0.130251
ENSG00000168491	CCDC110	256309	protein_coding	21.4712	3.52248	1.56938	-2.2445	0.0248004	0.130251
ENSG00000196313	POM121	9883	protein_coding	22.4479	-3.51217	1.5648	2.24448	0.0248012	0.130251
ENSG00000074219	TEAD2	8463	protein_coding	59.7487	3.11002	1.38648	-2.2431	0.0248903	0.130486
ENSG00000108515	ENO3	2027	protein_coding	10.5852	-3.91393	1.74479	2.24322	0.0248829	0.130486
ENSG00000132383	RPA1	6117	protein_coding	78.2345	-3.13272	1.39641	2.24341	0.0248705	0.130486
ENSG00000149089	APIP	51074	protein_coding	28.7209	3.46459	1.54536	-2.24193	0.0249659	0.130761
ENSG00000229659	RPL26P6	NA	processed_pseudogene	24.4301	3.14863	1.40449	-2.24183	0.0249723	0.130761
ENSG00000149150	SLC43A1	8501	protein_coding	32.0406	3.21258	1.43384	-2.24055	0.0250553	0.131119
ENSG00000099817	POLR2E	5434	protein_coding	1199.69	3.08526	1.37729	-2.24009	0.0250854	0.131121
ENSG00000178996	SNX18	112574	protein_coding	67.6961	3.43685	1.53418	-2.24019	0.0250787	0.131121
ENSG00000089157	RPLP0	6175	protein_coding	6702.77	3.0285	1.3524	-2.23936	0.0251324	0.131214
ENSG00000117724	CENPF	1063	protein_coding	2073.61	2.99071	1.33552	-2.23936	0.0251327	0.131214
ENSG00000131507	NDFIP1	80762	protein_coding	37.3139	-3.42958	1.53197	2.23866	0.0251778	0.131346
ENSG00000155858	LSM11	134353	protein_coding	10.475	-3.90392	1.74398	2.23851	0.0251877	0.131346
ENSG00000142207	URB1	9875	protein_coding	10.5533	-3.90726	1.74643	2.23728	0.0252678	0.131687
ENSG00000112031	MTRF1L	54516	protein_coding	10.4971	-3.90183	1.74557	2.23528	0.0253991	0.131906
ENSG00000128294	TPST2	8459	protein_coding	48.2891	3.47745	1.55556	-2.2355	0.0253847	0.131906
ENSG00000139318	DUSP6	1848	protein_coding	78.2586	3.09889	1.38635	-2.23528	0.025399	0.131906
ENSG00000170903	MSANTD4	84437	protein_coding	16.2361	-3.5981	1.6094	2.23568	0.025373	0.131906
ENSG00000184178	SCFD2	152579	protein_coding	12.9778	-3.6846	1.64818	2.23556	0.0253807	0.131906
ENSG00000279457	WASH9P	NA	unprocessed_pseudogene	10.6084	-3.90892	1.74834	2.2358	0.0253651	0.131906
ENSG00000143761	ARF1	375	protein_coding	3307.82	3.14091	1.40571	-2.23439	0.0254573	0.132053
ENSG00000165905	LARGE2	120071	protein_coding	22.5188	-3.51174	1.57166	2.23441	0.0254563	0.132053
ENSG00000093000	NUP50	10762	protein_coding	58.4304	-3.10292	1.39007	2.2322	0.0256019	0.132726
ENSG00000066739	ATG2B	55102	protein_coding	10.5105	-3.89941	1.74719	2.23182	0.0256268	0.132777
ENSG00000101311	FERMT1	55612	protein_coding	57.0699	3.42587	1.53518	-2.23158	0.0256428	0.132783
ENSG00000162522	KIAA1522	57648	protein_coding	18.6975	3.53857	1.58683	-2.22997	0.0257494	0.133257
ENSG00000162688	AGL	178	protein_coding	160.993	3.00321	1.34691	-2.22971	0.0257665	0.133267
ENSG00000175309	PHYKPL	85007	protein_coding	48.8393	3.46566	1.55506	-2.22864	0.0258382	0.13356
ENSG00000169570	DTWD2	285605	protein_coding	19.741	3.30155	1.48167	-2.22826	0.0258631	0.133611
ENSG00000169016	E2F6	1876	protein_coding	37.2625	-3.42036	1.53546	2.22757	0.025909	0.133692
ENSG00000171863	RPS7	6201	protein_coding	11620.9	2.94678	1.32281	-2.22767	0.0259024	0.133692
ENSG00000094631	HDAC6	10013	protein_coding	13.0317	-3.68145	1.65318	2.22688	0.0259551	0.133852
ENSG00000198113	TOR4A	54863	protein_coding	11.0981	3.68791	1.65742	-2.22509	0.0260754	0.134394
ENSG00000169410	PTPN9	5780	protein_coding	13.4922	-3.70434	1.66504	2.22478	0.0260959	0.134422
ENSG00000170759	KIF5B	3799	protein_coding	1849.22	2.88524	1.29725	-2.22411	0.026141	0.134498
ENSG00000197863	ZNF790	388536	protein_coding	26.3606	3.44373	1.54823	-2.22429	0.0261287	0.134498
ENSG00000223749	MIR503HG	NA	lncRNA	12.8541	-3.66993	1.6503	2.2238	0.0261617	0.134527
ENSG00000169359	SLC33A1	9197	protein_coding	12.8088	-3.66696	1.6497	2.2228	0.0262291	0.134795
ENSG00000064012	CASP8	841	protein_coding	64.134	3.17218	1.42772	-2.22185	0.0262933	0.134968
ENSG00000240889	NDUFB2-AS1	100134713	lncRNA	14.2473	3.38605	1.5239	-2.22196	0.0262862	0.134968
ENSG00000072736	NFATC3	4775	protein_coding	19.1283	-3.52636	1.58756	2.22124	0.0263344	0.135101
ENSG00000160213	CSTB	1476	protein_coding	235.781	2.9562	1.33178	-2.21973	0.0264372	0.135521
ENSG00000178988	MRFAP1L1	114932	protein_coding	1517.09	2.97136	1.3387	-2.21959	0.0264469	0.135521
ENSG00000124198	ARFGEF2	10564	protein_coding	12.7721	-3.6624	1.65039	2.21911	0.0264795	0.13561
ENSG00000185222	TCEAL9	51186	protein_coding	1981.76	2.9438	1.32699	-2.2184	0.0265273	0.135776
ENSG00000102034	ELF4	2000	protein_coding	18.9862	-3.51781	1.58644	2.21742	0.0265942	0.135926
ENSG00000111727	HCFC2	29915	protein_coding	10.2509	-3.87384	1.74707	2.21733	0.0266002	0.135926
ENSG00000129691	ASH2L	9070	protein_coding	10.4873	-3.88539	1.75231	2.2173	0.0266025	0.135926
ENSG00000136153	LMO7	4008	protein_coding	15.8883	-3.57006	1.61037	2.21691	0.026629	0.135983
ENSG00000104059	FAM189A1	23359	protein_coding	57.8661	3.77478	1.70455	-2.21453	0.0267924	0.136738
ENSG00000140830	TXNL4B	54957	protein_coding	49.7706	3.05831	1.38141	-2.21391	0.0268349	0.136876
ENSG00000160439	RDH13	112724	protein_coding	15.8418	-3.56527	1.61094	2.21317	0.0268862	0.13706
ENSG00000034677	RNF19A	25897	protein_coding	59.2041	3.39086	1.53309	-2.21179	0.0269813	0.137465
ENSG00000144827	ABHD10	55347	protein_coding	15.8246	-3.56376	1.61176	2.2111	0.027029	0.137629
ENSG00000118454	ANKRD13C	81573	protein_coding	51.8712	3.43713	1.55527	-2.20999	0.0271056	0.13794
ENSG00000019582	CD74	972	protein_coding	37.6431	3.15034	1.4272	-2.20736	0.027289	0.13836
ENSG00000088992	TESC	54997	protein_coding	29.2516	3.46215	1.56852	-2.20726	0.0272957	0.13836
ENSG00000128272	ATF4	468	protein_coding	5474.05	2.99618	1.35665	-2.20851	0.0272087	0.13836
ENSG00000132664	POLR3F	10621	protein_coding	12.6802	-3.64931	1.65326	2.20734	0.0272903	0.13836
ENSG00000138600	SPPL2A	84888	protein_coding	12.6214	-3.64679	1.65159	2.20805	0.0272407	0.13836
ENSG00000147533	GOLGA7	51125	protein_coding	536.248	3.05653	1.38477	-2.20724	0.0272974	0.13836
ENSG00000185986	SDHAP3	NA	transcribed_unprocessed_pseudogene	15.7942	4.13527	1.87348	-2.20727	0.0272952	0.13836
ENSG00000072832	CRMP1	1400	protein_coding	33.9736	3.40084	1.54123	-2.20657	0.027344	0.138396
ENSG00000111961	SASH1	23328	protein_coding	18.7022	-3.49881	1.58603	2.20602	0.0273826	0.138396
ENSG00000135119	RNFT2	84900	protein_coding	10.2656	-3.86538	1.75215	2.20608	0.0273781	0.138396
ENSG00000149273	RPS3	6188	protein_coding	14453.6	2.94017	1.33262	-2.20631	0.0273622	0.138396
ENSG00000151065	DCP1B	196513	protein_coding	10.1921	-3.8615	1.75023	2.20628	0.0273646	0.138396
ENSG00000102096	PIM2	11040	protein_coding	41.253	-3.28425	1.49108	2.20259	0.0276236	0.139376
ENSG00000141576	RNF157	114804	protein_coding	12.5994	-3.64247	1.65369	2.20263	0.0276211	0.139376
ENSG00000166454	ATMIN	23300	protein_coding	12.6912	-3.64809	1.65604	2.20289	0.0276025	0.139376
ENSG00000103381	CPPED1	55313	protein_coding	40.7311	3.16362	1.43673	-2.20196	0.0276685	0.139523
ENSG00000112992	NNT	23530	protein_coding	15.6324	-3.54799	1.61222	2.20068	0.0277586	0.139659
ENSG00000115520	COQ10B	80219	protein_coding	15.6998	-3.55114	1.61343	2.20098	0.0277373	0.139659
ENSG00000124422	USP22	23326	protein_coding	1970.29	3.04424	1.38326	-2.20078	0.0277515	0.139659
ENSG00000135823	STX6	10228	protein_coding	12.6042	-3.63994	1.65599	2.19805	0.0279453	0.140519
ENSG00000105619	TFPT	29844	protein_coding	10.0452	-3.84534	1.75016	2.19713	0.0280109	0.140769
ENSG00000158417	EIF5B	9669	protein_coding	4171.77	2.95387	1.34483	-2.19645	0.0280595	0.140933
ENSG00000116017	ARID3A	1820	protein_coding	465.892	3.40715	1.55144	-2.19612	0.0280836	0.140975
ENSG00000204305	AGER	177	protein_coding	25.0317	3.32077	1.51315	-2.19462	0.0281912	0.141435
ENSG00000175279	CENPS	378708	protein_coding	10.0549	-3.84307	1.75203	2.19349	0.0282717	0.141759
ENSG00000128191	DGCR8	54487	protein_coding	37.9553	-3.30349	1.50701	2.19208	0.0283738	0.141949
ENSG00000145348	TBCK	93627	protein_coding	72.9016	3.13526	1.42996	-2.19256	0.0283394	0.141949
ENSG00000159082	SYNJ1	8867	protein_coding	9.99496	-3.83842	1.75092	2.19223	0.0283626	0.141949
ENSG00000120868	APAF1	317	protein_coding	9.99985	-3.83794	1.75155	2.19116	0.02844	0.14212
ENSG00000226781	TBCAP1	NA	processed_pseudogene	12.5482	3.39203	1.54801	-2.19122	0.0284356	0.14212
ENSG00000124795	DEK	7913	protein_coding	3019.74	2.92167	1.33518	-2.18822	0.0286532	0.143105
ENSG00000137273	FOXF2	2295	protein_coding	64.8123	3.03296	1.38656	-2.18741	0.0287129	0.143132
ENSG00000171861	MRM3	55178	protein_coding	12.379	-3.61919	1.65464	2.1873	0.0287209	0.143132
ENSG00000184661	CDCA2	157313	protein_coding	18.4769	-3.47894	1.59032	2.18758	0.0287005	0.143132
ENSG00000198081	ZBTB14	7541	protein_coding	63.9396	3.35185	1.53244	-2.18726	0.0287232	0.143132
ENSG00000100058	CRYBB2P1	1416	transcribed_unprocessed_pseudogene	34.0885	-3.44966	1.57734	2.18701	0.0287421	0.143145
ENSG00000128881	TTBK2	146057	protein_coding	18.3409	-3.47239	1.58792	2.18675	0.028761	0.143159
ENSG00000103494	RPGRIP1L	23322	protein_coding	49.1809	3.11084	1.4229	-2.18626	0.0287962	0.143174
ENSG00000227640	SOX21-AS1	100507533	lncRNA	25.5169	3.38567	1.54846	-2.18648	0.0287806	0.143174
ENSG00000132563	REEP2	51308	protein_coding	12.5773	-3.62984	1.66155	2.18461	0.0289172	0.143695
ENSG00000124570	SERPINB6	5269	protein_coding	23.8498	-3.40034	1.55674	2.18427	0.0289422	0.143738
ENSG00000034053	APBA2	321	protein_coding	9.90802	-3.82592	1.75231	2.18336	0.0290093	0.143991
ENSG00000156804	FBXO32	114907	protein_coding	15.3997	-3.52628	1.6154	2.18292	0.029042	0.144073
ENSG00000112039	FANCE	2178	protein_coding	33.3869	-3.43359	1.57314	2.18264	0.0290624	0.144093
ENSG00000111653	ING4	51147	protein_coding	9.96682	-3.8271	1.75434	2.1815	0.0291465	0.144189
ENSG00000136159	NUDT15	55270	protein_coding	9.96682	-3.8271	1.75434	2.1815	0.0291465	0.144189
ENSG00000163870	TPRA1	131601	protein_coding	15.363	-3.52373	1.61494	2.18196	0.0291123	0.144189
ENSG00000198455	ZXDB	158586	protein_coding	49.0502	3.33797	1.53013	-2.18149	0.0291469	0.144189
ENSG00000187514	PTMA	5757	protein_coding	12181.4	3.06924	1.40817	-2.17959	0.0292878	0.144806
ENSG00000170153	RNF150	57484	protein_coding	18.1805	-3.4598	1.58932	2.17691	0.0294872	0.14571
ENSG00000172845	SP3	6670	protein_coding	9.83945	-3.81608	1.75341	2.17638	0.0295271	0.145826
ENSG00000151131	NOPCHAP1	121053	protein_coding	18.2075	-3.46014	1.59074	2.17517	0.0296173	0.14619
ENSG00000110711	AIP	9049	protein_coding	12.2198	-3.60205	1.65644	2.17457	0.0296624	0.146331
ENSG00000092758	COL9A3	1299	protein_coding	9.8076	-3.81188	1.75384	2.17345	0.0297465	0.146583
ENSG00000164032	H2AZ1	3015	protein_coding	9289.62	2.90799	1.33784	-2.17364	0.029732	0.146583
ENSG00000119004	CYP20A1	57404	protein_coding	12.183	-3.5984	1.65638	2.17245	0.0298221	0.146874
ENSG00000082497	SERTAD4	56256	protein_coding	50.5585	-3.22737	1.48574	2.17222	0.0298388	0.146875
ENSG00000253552	HOXA-AS2	NA	lncRNA	44.6562	3.32366	1.53036	-2.17181	0.02987	0.146946
ENSG00000176946	THAP4	51078	protein_coding	41.0787	-3.18062	1.4648	2.17137	0.0299032	0.147028
ENSG00000123643	SLC36A1	206358	protein_coding	12.1695	-3.59611	1.65723	2.16995	0.0300108	0.147475
ENSG00000261115	TMEM178B	100507421	protein_coding	9.91173	-3.81319	1.75787	2.1692	0.0300671	0.14767
ENSG00000138326	RPS24	6229	protein_coding	23602	2.9491	1.36035	-2.1679	0.0301665	0.148051
ENSG00000071894	CPSF1	29894	protein_coding	34.5329	-3.32454	1.53452	2.1665	0.0302727	0.148418
ENSG00000158163	DZIP1L	199221	protein_coding	12.1561	-3.59308	1.65861	2.16633	0.0302862	0.148418
ENSG00000096093	EFHC1	114327	protein_coding	120.062	3.03948	1.40359	-2.1655	0.0303498	0.148647
ENSG00000107672	NSMCE4A	54780	protein_coding	39.2936	-3.22195	1.48887	2.16402	0.0304629	0.149036
ENSG00000120756	PLS1	5357	protein_coding	9.73414	-3.79945	1.75568	2.16409	0.0304573	0.149036
ENSG00000157193	LRP8	7804	protein_coding	9.70718	-3.79729	1.75557	2.16299	0.0305418	0.14934
ENSG00000144028	SNRNP200	23020	protein_coding	1599.67	2.97018	1.37341	-2.16264	0.0305692	0.149391
ENSG00000130347	RTN4IP1	84816	protein_coding	9.68882	-3.79477	1.75576	2.16132	0.0306703	0.149782
ENSG00000131652	THOC6	79228	protein_coding	27.2009	3.36626	1.55762	-2.16116	0.0306829	0.149782
ENSG00000204120	GIGYF2	26058	protein_coding	71.1247	-3.04232	1.40937	2.15864	0.0308783	0.150653
ENSG00000237883	DGUOK-AS1	100874048	lncRNA	21.1045	3.37241	1.5627	-2.15806	0.0309229	0.150787
ENSG00000213741	RPS29	6235	protein_coding	27000.3	2.9327	1.36061	-2.15543	0.0311283	0.151622
ENSG00000089220	PEBP1	5037	protein_coding	2502.63	2.72464	1.26438	-2.15492	0.0311678	0.151731
ENSG00000056487	PHF21B	112885	protein_coding	36.4919	-3.24873	1.50843	2.15371	0.0312626	0.151776
ENSG00000115762	PLEKHB2	55041	protein_coding	23.2803	-3.36572	1.56268	2.15381	0.0312552	0.151776
ENSG00000136463	TACO1	51204	protein_coding	758.065	3.56342	1.65438	-2.15394	0.0312451	0.151776
ENSG00000147684	NDUFB9	4715	protein_coding	2031.15	2.74785	1.27549	-2.15434	0.0312134	0.151776
ENSG00000197756	RPL37A	6168	protein_coding	62540	2.9601	1.37396	-2.15442	0.0312069	0.151776
ENSG00000008988	RPS20	6224	protein_coding	9793.17	2.94571	1.36824	-2.15292	0.031325	0.151996
ENSG00000103005	USB1	79650	protein_coding	17.6784	-3.42252	1.59186	2.15001	0.0315544	0.153025
ENSG00000177917	ARL6IP6	151188	protein_coding	36.213	3.29565	1.53338	-2.14928	0.0316126	0.153223
ENSG00000100104	SRRD	402055	protein_coding	33.9573	-3.30023	1.53576	2.14892	0.0316407	0.153276
ENSG00000182446	NPLOC4	55666	protein_coding	33.9966	-3.30039	1.53625	2.14834	0.031687	0.153416
ENSG00000100083	GGA1	26088	protein_coding	734.283	3.35895	1.564	-2.14767	0.0317399	0.153558
ENSG00000112319	EYA4	2070	protein_coding	9.56514	-3.77561	1.75812	2.14753	0.0317509	0.153558
ENSG00000102780	DGKH	160851	protein_coding	32.1709	-3.38208	1.57517	2.14712	0.0317837	0.153633
ENSG00000135486	HNRNPA1	3178	protein_coding	1001.28	2.69293	1.25453	-2.14656	0.0318281	0.153764
ENSG00000115275	MOGS	7841	protein_coding	14.8952	-3.4778	1.621	2.14546	0.0319158	0.154103
ENSG00000139291	TMEM19	55266	protein_coding	11.8671	-3.561	1.66037	2.1447	0.0319771	0.154271
ENSG00000154518	ATP5MC3	518	protein_coding	2944.76	2.81642	1.31333	-2.14449	0.0319935	0.154271
ENSG00000160818	GPATCH4	54865	protein_coding	1130.82	2.94444	1.3731	-2.14438	0.0320027	0.154271
ENSG00000154556	SORBS2	8470	protein_coding	33.105	3.06811	1.431	-2.14403	0.0320304	0.154321
ENSG00000104427	ZC2HC1A	51101	protein_coding	14.7679	-3.46974	1.61909	2.14302	0.0321113	0.154322
ENSG00000110046	ATG2A	23130	protein_coding	11.845	-3.55905	1.66079	2.14299	0.0321143	0.154322
ENSG00000118496	FBXO30	84085	protein_coding	9.50146	-3.7673	1.75885	2.14191	0.0322007	0.154322
ENSG00000126878	AIF1L	83543	protein_coding	375.99	3.30015	1.54094	-2.14164	0.0322221	0.154322
ENSG00000132819	RBM38	55544	protein_coding	81.4935	3.06924	1.43265	-2.14236	0.0321648	0.154322
ENSG00000156787	TBC1D31	93594	protein_coding	79.4799	3.29275	1.53687	-2.1425	0.0321536	0.154322
ENSG00000167985	SDHAF2	54949	protein_coding	156.693	3.29681	1.53915	-2.14197	0.0321962	0.154322
ENSG00000173875	ZNF791	163049	protein_coding	17.5829	-3.41456	1.5934	2.14294	0.0321179	0.154322
ENSG00000178149	DALRD3	55152	protein_coding	9.51494	-3.76858	1.75881	2.14268	0.0321386	0.154322
ENSG00000184216	IRAK1	3654	protein_coding	2310.73	3.04339	1.42031	-2.14276	0.0321321	0.154322
ENSG00000211896	IGHG1	NA	IG_C_gene	10.4677	3.73962	1.74613	-2.14166	0.0322211	0.154322
ENSG00000135547	HEY2	23493	protein_coding	11.8034	-3.55482	1.66046	2.14086	0.0322855	0.154458
ENSG00000197386	HTT	3064	protein_coding	14.7874	-3.4703	1.62097	2.14088	0.0322834	0.154458
ENSG00000138794	CASP6	839	protein_coding	65.3906	3.05286	1.42639	-2.14027	0.0323333	0.154604
ENSG00000074410	CA12	771	protein_coding	9.46473	-3.76141	1.75956	2.13769	0.0325418	0.155517
ENSG00000185437	SH3BGR	6450	protein_coding	15.1438	3.41842	1.59963	-2.13701	0.0325973	0.155698
ENSG00000174749	FAM241A	132720	protein_coding	9.45125	-3.75951	1.75988	2.13623	0.0326607	0.155917
ENSG00000090889	KIF4A	24137	protein_coding	56.2164	-3.11942	1.46105	2.13506	0.0327564	0.156289
ENSG00000086619	ERO1B	56605	protein_coding	11.8548	-3.55427	1.66533	2.13428	0.0328198	0.156423
ENSG00000198435	NRARP	441478	protein_coding	9.45613	-3.75803	1.76102	2.13401	0.0328419	0.156445
ENSG00000165810	BTNL9	153579	protein_coding	88.6041	3.30567	1.54958	-2.13327	0.0329023	0.156648
ENSG00000130856	ZNF236	7776	protein_coding	11.73	-3.54467	1.66215	2.13258	0.0329589	0.156749
ENSG00000085999	RAD54L	8438	protein_coding	90.499	3.11582	1.46168	-2.13168	0.0330332	0.156934
ENSG00000010319	SEMA3G	56920	protein_coding	29.3902	3.27752	1.54001	-2.12824	0.0333171	0.157792
ENSG00000090013	BLVRB	645	protein_coding	160.302	3.46489	1.62767	-2.12874	0.0332756	0.157792
ENSG00000103248	MTHFSD	64779	protein_coding	11.6528	-3.5373	1.66225	2.12801	0.0333361	0.157792
ENSG00000124444	ZNF576	79177	protein_coding	9.37778	-3.74786	1.76122	2.12798	0.0333383	0.157792
ENSG00000130827	PLXNA3	55558	protein_coding	9.42311	-3.75018	1.7623	2.12801	0.0333365	0.157792
ENSG00000132635	PCED1A	64773	protein_coding	74.2734	-2.95872	1.39012	2.1284	0.0333042	0.157792
ENSG00000164930	FZD6	8323	protein_coding	9.38267	-3.74931	1.761	2.12907	0.0332481	0.157792
ENSG00000149136	SSRP1	6749	protein_coding	5854.45	2.98594	1.40433	-2.12623	0.0334837	0.158395
ENSG00000010539	ZNF200	7752	protein_coding	9.34594	-3.74374	1.76155	2.12526	0.0335651	0.158611
ENSG00000168887	C2orf68	388969	protein_coding	9.35942	-3.74443	1.76179	2.12535	0.0335571	0.158611
ENSG00000165434	PGM2L1	283209	protein_coding	17.2168	-3.3866	1.59464	2.12374	0.033692	0.159126
ENSG00000089916	GPATCH2L	55668	protein_coding	597.844	3.17988	1.49775	-2.12311	0.0337446	0.159289
ENSG00000247626	MARS2	92935	protein_coding	40.0665	3.29674	1.55326	-2.12247	0.0337987	0.15946
ENSG00000156374	PCGF6	84108	protein_coding	92.8995	3.26939	1.54061	-2.12213	0.0338265	0.159506
ENSG00000205531	NAP1L4	4676	protein_coding	1817.06	2.76037	1.30097	-2.12178	0.0338563	0.159562
ENSG00000070814	TCOF1	6949	protein_coding	509.752	2.76065	1.30134	-2.12139	0.0338888	0.15963
ENSG00000077458	FAM76B	143684	protein_coding	187.423	3.39871	1.6023	-2.12115	0.0339092	0.159641
ENSG00000104884	ERCC2	2068	protein_coding	9.31898	-3.7379	1.76312	2.12004	0.0340024	0.159826
ENSG00000118004	COLEC11	78989	protein_coding	26.0491	3.27659	1.54526	-2.12042	0.033971	0.159826
ENSG00000185909	KLHDC8B	200942	protein_coding	9.31898	-3.7379	1.76312	2.12004	0.0340024	0.159826
ENSG00000049323	LTBP1	4052	protein_coding	14.4115	-3.43682	1.62175	2.1192	0.0340739	0.160077
ENSG00000100883	SRP54	6729	protein_coding	17.1298	-3.37969	1.59516	2.11872	0.0341142	0.160182
ENSG00000166529	ZSCAN21	7589	protein_coding	9.61417	-3.75149	1.77103	2.11825	0.0341539	0.160283
ENSG00000145022	TCTA	6988	protein_coding	60.5683	3.25602	1.53767	-2.11749	0.0342179	0.160498
ENSG00000001167	NFYA	4800	protein_coding	9.48191	-3.74266	1.76848	2.11632	0.0343176	0.160881
ENSG00000185100	ADSS1	122622	protein_coding	23.4782	3.36829	1.59239	-2.11524	0.0344094	0.160971
ENSG00000198899	MT-ATP6	4508	protein_coding	21450	2.79882	1.32312	-2.11531	0.0344033	0.160971
ENSG00000225972	MTND1P23	NA	unprocessed_pseudogene	15.968	3.76981	1.78169	-2.11587	0.0343562	0.160971
ENSG00000277161	PIGW	284098	protein_coding	14.3527	-3.43166	1.62232	2.11528	0.0344063	0.160971
ENSG00000137103	TMEM8B	51754	protein_coding	9.24552	-3.72862	1.76331	2.11456	0.0344673	0.161157
ENSG00000249859	PVT1	NA	lncRNA	11.5022	-3.51903	1.66444	2.11424	0.0344948	0.1612
ENSG00000050555	LAMC3	10319	protein_coding	62.4782	2.92089	1.382	-2.11353	0.0345557	0.161315
ENSG00000085415	SEH1L	81929	protein_coding	11.9296	-3.54238	1.67672	2.11269	0.0346274	0.161479
ENSG00000104140	RHOV	171177	protein_coding	11.7776	-3.53552	1.67347	2.11269	0.0346271	0.161479
ENSG00000108960	MMD	23531	protein_coding	11.7153	-3.52928	1.67124	2.11178	0.0347056	0.161759
ENSG00000101391	CDK5RAP1	51654	protein_coding	14.3992	-3.43194	1.62632	2.11025	0.0348371	0.162286
ENSG00000122970	IFT81	28981	protein_coding	9.23575	-3.722	1.76546	2.10823	0.0350109	0.162891
ENSG00000137714	FDX1	2230	protein_coding	16.9694	-3.36612	1.59675	2.1081	0.035022	0.162891
ENSG00000162627	SNX7	51375	protein_coding	169.715	2.93342	1.39251	-2.10658	0.0351542	0.16342
ENSG00000101146	RAE1	8480	protein_coding	1103.21	2.94328	1.39808	-2.10523	0.0352715	0.163469
ENSG00000119242	CCDC92	80212	protein_coding	9.15858	-3.71523	1.7648	2.10518	0.0352754	0.163469
ENSG00000119411	BSPRY	54836	protein_coding	11.3968	-3.5067	1.66532	2.10572	0.0352285	0.163469
ENSG00000167526	RPL13	6137	protein_coding	15030.5	2.91493	1.38419	-2.10587	0.0352156	0.163469
ENSG00000186318	BACE1	23621	protein_coding	9.15858	-3.71523	1.7648	2.10518	0.0352754	0.163469
ENSG00000197050	ZNF420	147923	protein_coding	210.53	3.38366	1.60653	-2.10619	0.0351881	0.163469
ENSG00000104671	DCTN6	10671	protein_coding	14.283	-3.42119	1.62553	2.10466	0.0353208	0.163594
ENSG00000233762	RPS15P4	NA	processed_pseudogene	137.855	2.92689	1.39137	-2.10361	0.0354127	0.163934
ENSG00000105556	MIER2	54531	protein_coding	72.4764	2.90755	1.38238	-2.1033	0.0354396	0.163973
ENSG00000143158	MPC2	25874	protein_coding	197.983	3.02292	1.43753	-2.10286	0.0354781	0.164065
ENSG00000101182	PSMA7	5688	protein_coding	3548.49	3.11991	1.48392	-2.10249	0.0355106	0.164069
ENSG00000198755	RPL10A	4736	protein_coding	10331.7	2.83928	1.35048	-2.10243	0.0355159	0.164069
ENSG00000119335	SET	6418	protein_coding	4525.46	2.83958	1.35095	-2.10191	0.035561	0.164192
ENSG00000110871	COQ5	84274	protein_coding	33.1627	-3.24838	1.54573	2.10152	0.0355957	0.164266
ENSG00000033011	ALG1	56052	protein_coding	9.12185	-3.70877	1.76571	2.10044	0.0356899	0.164416
ENSG00000099904	ZDHHC8	29801	protein_coding	9.24182	-3.71626	1.76939	2.1003	0.0357022	0.164416
ENSG00000111817	DSE	29940	protein_coding	9.12185	-3.70877	1.76571	2.10044	0.0356899	0.164416
ENSG00000158669	GPAT4	137964	protein_coding	105.558	-2.8215	1.34336	2.10033	0.0357	0.164416
ENSG00000125871	MGME1	92667	protein_coding	32.3066	-3.23012	1.53823	2.0999	0.0357377	0.164491
ENSG00000162139	NEU3	10825	protein_coding	11.3283	-3.49839	1.66614	2.09969	0.0357557	0.164491
ENSG00000158813	EDA	1896	protein_coding	16.8776	-3.35703	1.59899	2.09947	0.0357759	0.164499
ENSG00000101447	FAM83D	81610	protein_coding	11.3099	-3.4961	1.66633	2.09808	0.0358979	0.164756
ENSG00000102974	CTCF	10664	protein_coding	599.588	2.78742	1.32844	-2.09827	0.0358816	0.164756
ENSG00000144677	CTDSPL	10217	protein_coding	16.8139	-3.35317	1.59817	2.09813	0.0358933	0.164756
ENSG00000217716	RPS10P3	NA	processed_pseudogene	12.7433	3.78762	1.80536	-2.09799	0.0359063	0.164756
ENSG00000116138	DNAJC16	23341	protein_coding	11.2915	-3.49371	1.6666	2.09631	0.0360551	0.16509
ENSG00000127947	PTPN12	5782	protein_coding	16.8016	-3.35209	1.59935	2.09591	0.0360899	0.16509
ENSG00000137200	CMTR1	23070	protein_coding	30.5435	-3.30881	1.57842	2.09628	0.0360575	0.16509
ENSG00000157191	NECAP2	55707	protein_coding	126.889	2.64649	1.26232	-2.09652	0.0360362	0.16509
ENSG00000163155	LYSMD1	388695	protein_coding	11.2915	-3.49371	1.6666	2.09631	0.0360551	0.16509
ENSG00000181690	PLAG1	5324	protein_coding	9.07653	-3.70236	1.76648	2.0959	0.0360907	0.16509
ENSG00000087510	TFAP2C	7022	protein_coding	11.4115	-3.5012	1.67108	2.09517	0.036156	0.165269
ENSG00000164535	DAGLB	221955	protein_coding	11.3185	-3.49422	1.66785	2.09504	0.0361672	0.165269
ENSG00000029725	RABEP1	9135	protein_coding	432.462	2.61081	1.24715	-2.09343	0.0363112	0.165671
ENSG00000109689	STIM2	57620	protein_coding	34.4542	-3.16591	1.51216	2.09364	0.0362921	0.165671
ENSG00000128159	TUBGCP6	85378	protein_coding	11.2597	-3.49001	1.66698	2.09362	0.0362939	0.165671
ENSG00000105298	CACTIN	58509	protein_coding	9.08141	-3.70046	1.76784	2.09321	0.0363302	0.165672
ENSG00000110917	MLEC	9761	protein_coding	449.455	2.94137	1.40543	-2.09287	0.0363611	0.165728
ENSG00000185730	ZNF696	79943	protein_coding	14.0503	-3.4013	1.62549	2.09247	0.036396	0.165802
ENSG00000166171	DPCD	25911	protein_coding	11.3001	-3.49111	1.66863	2.0922	0.0364209	0.16583
ENSG00000198863	RUNDC1	146923	protein_coding	14.0515	-3.4014	1.62642	2.09134	0.0364978	0.166095
ENSG00000011600	TYROBP	7305	protein_coding	11.2225	3.36398	1.60877	-2.09103	0.0365252	0.166135
ENSG00000129534	MIS18BP1	55320	protein_coding	36.1525	-3.11035	1.48802	2.09026	0.0365947	0.166347
ENSG00000252481	SCARNA13	677768	scaRNA	9.02143	-3.69379	1.76729	2.09009	0.0366096	0.166347
ENSG00000198466	ZNF587	84914	protein_coding	11.2878	-3.48972	1.66989	2.08979	0.0366364	0.166384
ENSG00000107815	TWNK	56652	protein_coding	34.2803	-3.15905	1.51221	2.08903	0.0367049	0.16661
ENSG00000125319	HROB	78995	protein_coding	9.00306	-3.69051	1.76776	2.08768	0.0368269	0.167078
ENSG00000233927	RPS28	6234	protein_coding	11807.7	2.95371	1.41516	-2.08719	0.0368712	0.167194
ENSG00000006283	CACNA1G	8913	protein_coding	10.3069	3.34807	1.60429	-2.08694	0.0368933	0.167208
ENSG00000237765	FAM200B	285550	protein_coding	116.672	2.92576	1.40215	-2.08663	0.0369219	0.167252
ENSG00000113441	LNPEP	4012	protein_coding	13.918	-3.38941	1.62592	2.08461	0.0371048	0.167995
ENSG00000168615	ADAM9	8754	protein_coding	8.97611	-3.68594	1.76871	2.08397	0.0371629	0.168172
ENSG00000156136	DCK	1633	protein_coding	28.7691	3.20786	1.53947	-2.08374	0.0371834	0.168179
ENSG00000243406	MRPS31P5	100887750	transcribed_unprocessed_pseudogene	11.4395	3.42682	1.64475	-2.08348	0.0372072	0.168201
ENSG00000128596	CCDC136	64753	protein_coding	72.386	3.36184	1.61416	-2.08272	0.0372765	0.168428
ENSG00000139970	RTN1	6252	protein_coding	26.9351	3.0266	1.45411	-2.08142	0.0373959	0.168881
ENSG00000066557	LRRC40	55631	protein_coding	39.9962	2.77422	1.33315	-2.08096	0.0374378	0.168899
ENSG00000134419	RPS15A	6210	protein_coding	5465.77	2.77271	1.33242	-2.08096	0.0374373	0.168899
ENSG00000136141	LRCH1	23143	protein_coding	11.1042	-3.47066	1.66895	2.07955	0.037567	0.168966
ENSG00000164099	PRSS12	8492	protein_coding	13.8543	-3.38357	1.62633	2.0805	0.03748	0.168966
ENSG00000164941	INTS8	55656	protein_coding	9.0435	-3.68544	1.77188	2.07996	0.037529	0.168966
ENSG00000165671	NSD1	64324	protein_coding	479.22	2.57866	1.23995	-2.07965	0.0375574	0.168966
ENSG00000175197	DDIT3	1649	protein_coding	11.1091	-3.47122	1.66919	2.07958	0.0375638	0.168966
ENSG00000196123	KIAA0895L	653319	protein_coding	8.93449	-3.67955	1.76907	2.07994	0.0375312	0.168966
ENSG00000110723	EXPH5	23086	protein_coding	11.3406	-3.4844	1.67582	2.07922	0.0375971	0.169015
ENSG00000171848	RRM2	6241	protein_coding	1091.34	2.95447	1.42241	-2.07709	0.0377933	0.169811
ENSG00000130382	MLLT1	4298	protein_coding	26.0866	-3.20975	1.54594	2.07624	0.0378717	0.170077
ENSG00000059588	TARBP1	6894	protein_coding	11.0589	-3.46478	1.67003	2.07468	0.0380161	0.17064
ENSG00000163964	PIGX	54965	protein_coding	13.7674	-3.37489	1.6271	2.07418	0.038063	0.170763
ENSG00000151116	UEVLD	55293	protein_coding	30.3318	2.87035	1.38516	-2.07222	0.0382453	0.171494
ENSG00000174444	RPL4	6124	protein_coding	6826.8	2.78796	1.34575	-2.07167	0.0382964	0.171637
ENSG00000196998	WDR45	11152	protein_coding	11.0172	-3.45946	1.67021	2.07127	0.0383337	0.171717
ENSG00000174136	RGMB	285704	protein_coding	11.027	-3.46009	1.67107	2.07058	0.0383976	0.171917
ENSG00000139687	RB1	5925	protein_coding	57.5066	2.9539	1.4269	-2.07015	0.0384383	0.172012
ENSG00000101974	ATP11C	286410	protein_coding	227.734	2.57712	1.24531	-2.06946	0.0385028	0.172127
ENSG00000106571	GLI3	2737	protein_coding	11.0124	-3.45679	1.67148	2.0681	0.0386302	0.172343
ENSG00000116791	CRYZ	1429	protein_coding	61.2377	3.17496	1.5352	-2.06811	0.0386298	0.172343
ENSG00000124608	AARS2	57505	protein_coding	8.92472	-3.66759	1.77369	2.06778	0.0386611	0.172343
ENSG00000130348	QRSL1	55278	protein_coding	13.7392	-3.369	1.62966	2.0673	0.0387057	0.172343
ENSG00000153914	SREK1	140890	protein_coding	1322.92	3.27258	1.58292	-2.06743	0.0386936	0.172343
ENSG00000170873	MTSS1	9788	protein_coding	16.7091	3.45576	1.67132	-2.06768	0.0386702	0.172343
ENSG00000187626	ZKSCAN4	387032	protein_coding	9.03861	-3.6738	1.77683	2.06762	0.0386758	0.172343
ENSG00000188211	NCR3LG1	374383	protein_coding	9.05934	-3.67631	1.77834	2.06726	0.0387093	0.172343
ENSG00000226419	SLC16A1-AS1	100506392	lncRNA	37.5886	-3.04698	1.47405	2.06708	0.0387262	0.172343
ENSG00000111145	ELK3	2004	protein_coding	29.1795	2.95694	1.43093	-2.06644	0.0387866	0.172526
ENSG00000126822	PLEKHG3	26030	protein_coding	32.3095	-3.43365	1.66357	2.06402	0.0390156	0.173457
ENSG00000167797	CDK2AP2	10263	protein_coding	41.1736	-2.98003	1.44434	2.06324	0.0390894	0.173698
ENSG00000071539	TRIP13	9319	protein_coding	303.808	2.61457	1.2674	-2.06295	0.0391177	0.173737
ENSG00000107643	MAPK8	5599	protein_coding	11.0393	-3.45419	1.67499	2.06221	0.0391878	0.173961
ENSG00000105887	MTPN	767558	protein_coding	2512.84	2.78816	1.35268	-2.06122	0.0392824	0.174223
ENSG00000144040	SFXN5	94097	protein_coding	31.834	3.16548	1.53577	-2.06118	0.0392862	0.174223
ENSG00000092201	SUPT16H	11198	protein_coding	2905.83	2.82491	1.37088	-2.06064	0.039337	0.174361
ENSG00000100941	PNN	5411	protein_coding	1432.46	2.65449	1.28847	-2.06019	0.0393806	0.17438
ENSG00000204520	MICA	100507436	protein_coding	10.9119	-3.44511	1.67219	2.06024	0.0393759	0.17438
ENSG00000144061	NPHP1	4867	protein_coding	38.3989	3.15088	1.5297	-2.05981	0.0394171	0.174454
ENSG00000153363	LINC00467	NA	lncRNA	13.5665	-3.35481	1.62915	2.05924	0.0394712	0.174607
ENSG00000110315	RNF141	50862	protein_coding	10.8899	-3.44305	1.67266	2.05842	0.0395494	0.174691
ENSG00000112242	E2F3	1871	protein_coding	711.525	2.60131	1.26371	-2.05847	0.0395452	0.174691
ENSG00000079974	RABL2B	11158	protein_coding	8.88546	-3.6563	1.77802	2.05639	0.0397449	0.17541
ENSG00000109118	PHF12	57649	protein_coding	10.8531	-3.43904	1.67252	2.05621	0.0397625	0.17541
ENSG00000175348	TMEM9B	56674	protein_coding	40.5994	-2.96314	1.44114	2.05611	0.0397715	0.17541
ENSG00000132849	PATJ	10207	protein_coding	16.16	-3.29725	1.6045	2.055	0.0398791	0.175565
ENSG00000147119	CHST7	56548	protein_coding	41.3217	3.16871	1.54201	-2.05493	0.0398859	0.175565
ENSG00000158966	CACHD1	57685	protein_coding	75.2064	3.16857	1.54189	-2.055	0.0398794	0.175565
ENSG00000198498	TMA16	55319	protein_coding	3753.33	2.99109	1.4555	-2.05502	0.0398768	0.175565
ENSG00000245849	RAD51-AS1	100505648	lncRNA	8.69692	-3.64186	1.77339	2.05362	0.0400127	0.175949
ENSG00000240024	LINC00888	100505687	transcribed_unprocessed_pseudogene	8.68344	-3.63992	1.77369	2.05217	0.0401528	0.176477
ENSG00000104691	UBXN8	7993	protein_coding	10.798	-3.43215	1.67292	2.05159	0.0402097	0.176566
ENSG00000189042	ZNF567	163081	protein_coding	51.9493	3.16411	1.5423	-2.05155	0.0402129	0.176566
ENSG00000116128	BCL9	607	protein_coding	10.8029	-3.43244	1.67338	2.0512	0.0402476	0.176631
ENSG00000188986	NELFB	25920	protein_coding	240.47	3.09722	1.5102	-2.05086	0.0402803	0.176687
ENSG00000067836	ROGDI	79641	protein_coding	8.66507	-3.63702	1.77394	2.05025	0.04034	0.176862
ENSG00000139625	MAP3K12	7786	protein_coding	23.9482	3.18143	1.55384	-2.04747	0.0406122	0.177896
ENSG00000168101	NUDT16L1	84309	protein_coding	46.1326	-2.89701	1.41516	2.04713	0.0406456	0.177896
ENSG00000198915	RASGEF1A	221002	protein_coding	10.7711	-3.42765	1.67446	2.04702	0.0406562	0.177896
ENSG00000240849	PEDS1	387521	protein_coding	15.9603	-3.28315	1.60379	2.04711	0.0406471	0.177896
ENSG00000179085	DPM3	54344	protein_coding	10.7527	-3.42574	1.6743	2.04607	0.0407495	0.178128
ENSG00000214575	CPEB1	64506	protein_coding	8.63323	-3.63149	1.77481	2.04613	0.0407434	0.178128
ENSG00000204564	C6orf136	221545	protein_coding	10.8201	-3.42882	1.67633	2.04543	0.0408124	0.178315
ENSG00000103343	ZNF174	7727	protein_coding	68.1122	3.13478	1.53301	-2.04486	0.0408688	0.178386
ENSG00000187531	SIRT7	51547	protein_coding	13.4208	-3.33834	1.63254	2.04487	0.0408672	0.178386
ENSG00000100281	HMGXB4	10042	protein_coding	115.238	-2.66413	1.30366	2.04357	0.0409956	0.178771
ENSG00000144199	FAHD2B	151313	protein_coding	44.5454	2.90963	1.42388	-2.04345	0.041008	0.178771
ENSG00000147255	IGSF1	3547	protein_coding	11.6805	3.34262	1.63585	-2.04335	0.0410175	0.178771
ENSG00000160299	PCNT	5116	protein_coding	30.5604	-3.14985	1.5419	2.04284	0.0410683	0.178904
ENSG00000143322	ABL2	27	protein_coding	30.5236	-3.14765	1.54218	2.04104	0.041247	0.179595
ENSG00000119408	NEK6	10783	protein_coding	18.5427	-3.24766	1.59223	2.03969	0.0413812	0.180002
ENSG00000210049	MT-TF	NA	Mt_tRNA	4870.37	2.68772	1.31764	-2.03979	0.0413708	0.180002
ENSG00000127481	UBR4	23352	protein_coding	29.4524	-3.12809	1.53445	2.03857	0.0414932	0.180401
ENSG00000143669	LYST	1130	protein_coding	10.629	-3.41041	1.67526	2.03575	0.0417751	0.181538
ENSG00000028528	SNX1	6642	protein_coding	34.3475	-3.03554	1.49128	2.03553	0.0417975	0.181546
ENSG00000132485	ZRANB2	9406	protein_coding	449.527	2.51961	1.23853	-2.03436	0.0419155	0.181969
ENSG00000137074	APTX	54840	protein_coding	36.0873	-2.99298	1.47178	2.03357	0.0419948	0.182135
ENSG00000159079	CFAP298	56683	protein_coding	294.751	2.5056	1.232	-2.03376	0.0419756	0.182135
ENSG00000100599	RIN3	79890	protein_coding	30.786	3.12469	1.53718	-2.03275	0.0420781	0.182407
ENSG00000182810	DDX28	55794	protein_coding	951.119	3.37633	1.66159	-2.03199	0.0421546	0.18265
ENSG00000160285	LSS	4047	protein_coding	10.6511	-3.40832	1.6778	2.03142	0.0422119	0.182808
ENSG00000100167	SEPTIN3	55964	protein_coding	13.2334	-3.31895	1.63451	2.03054	0.0423014	0.183106
ENSG00000100505	TRIM9	114088	protein_coding	8.60021	-3.61339	1.78067	2.02923	0.0424345	0.183235
ENSG00000117000	RLF	6018	protein_coding	1408.01	3.28079	1.61657	-2.02947	0.0424101	0.183235
ENSG00000160345	C9orf116	138162	protein_coding	13.1735	-3.31459	1.63285	2.02994	0.0423623	0.183235
ENSG00000236104	ZBTB22	9278	protein_coding	8.60021	-3.61339	1.78067	2.02923	0.0424345	0.183235
ENSG00000113597	TRAPPC13	80006	protein_coding	26.9096	2.93454	1.44719	-2.02775	0.0425854	0.183797
ENSG00000234645	YWHAEP5	NA	processed_pseudogene	16.0868	3.5701	1.76257	-2.02551	0.0428149	0.184698
ENSG00000119185	ITGB1BP1	9270	protein_coding	30.9148	-3.37387	1.66641	2.02463	0.042905	0.184997
ENSG00000054965	FAM168A	23201	protein_coding	43.598	3.09445	1.52862	-2.02435	0.0429346	0.185018
ENSG00000127993	RBM48	84060	protein_coding	10.6462	-3.40261	1.68122	2.0239	0.0429804	0.185018
ENSG00000138443	ABI2	10152	protein_coding	945.8	3.23188	1.59748	-2.02311	0.0430616	0.185018
ENSG00000140265	ZSCAN29	146050	protein_coding	34.0806	-3.0213	1.4935	2.02296	0.043077	0.185018
ENSG00000198715	GLMP	112770	protein_coding	32.2059	-3.06802	1.51659	2.02297	0.0430762	0.185018
ENSG00000204576	PRR3	80742	protein_coding	106.485	2.91687	1.44173	-2.02317	0.0430553	0.185018
ENSG00000247095	MIR210HG	100506211	lncRNA	20.2851	-3.18063	1.57144	2.02402	0.0429685	0.185018
ENSG00000256060	TRAPPC2B	10597	protein_coding	19.0677	2.9555	1.46072	-2.02332	0.0430401	0.185018
ENSG00000128039	SRD5A3	79644	protein_coding	52.8014	2.77885	1.37479	-2.02129	0.04325	0.185581
ENSG00000167283	ATP5MG	10632	protein_coding	9488.71	2.77707	1.37384	-2.02139	0.0432392	0.185581
ENSG00000120696	KBTBD7	84078	protein_coding	78.934	2.739	1.35523	-2.02106	0.0432738	0.185594
ENSG00000061987	MON2	23041	protein_coding	10.5005	-3.39067	1.67857	2.01998	0.0433855	0.185893
ENSG00000158092	NCK1	4690	protein_coding	66.206	3.24921	1.60839	-2.02016	0.0433669	0.185893
ENSG00000109790	KLHL5	51088	protein_coding	8.64553	-3.60688	1.78604	2.01948	0.0434371	0.185934
ENSG00000197951	ZNF71	58491	protein_coding	62.6838	2.89801	1.43492	-2.01963	0.0434214	0.185934
ENSG00000144824	PHLDB2	90102	protein_coding	134.266	2.83933	1.40655	-2.01866	0.0435229	0.186122
ENSG00000128011	LRFN1	57622	protein_coding	34.7249	2.87588	1.42492	-2.01828	0.0435624	0.186193
ENSG00000117114	ADGRL2	23266	protein_coding	10.4368	-3.38443	1.67817	2.01674	0.0437229	0.186314
ENSG00000142864	SERBP1	26135	protein_coding	5540.06	2.70775	1.34266	-2.01671	0.0437258	0.186314
ENSG00000161714	PLCD3	113026	protein_coding	10.4821	-3.38733	1.67941	2.01698	0.043698	0.186314
ENSG00000183137	CEP57L1	285753	protein_coding	15.4619	-3.24021	1.60692	2.01641	0.043757	0.186314
ENSG00000198585	NUDT16	131870	protein_coding	15.4803	-3.24175	1.60694	2.01734	0.0436597	0.186314
ENSG00000099949	LZTR1	8216	protein_coding	12.9861	-3.29495	1.63475	2.01557	0.0438448	0.186598
ENSG00000137575	SDCBP	6386	protein_coding	862.21	3.09884	1.53838	-2.01435	0.0439728	0.187053
ENSG00000136045	PWP1	11137	protein_coding	721.804	2.61304	1.29747	-2.01395	0.0440147	0.187142
ENSG00000091409	ITGA6	3655	protein_coding	10.5274	-3.38766	1.68249	2.01348	0.0440638	0.187261
ENSG00000196208	GREB1	9687	protein_coding	10.4515	-3.38336	1.68106	2.01263	0.0441531	0.18755
ENSG00000007968	E2F2	1870	protein_coding	31.8263	-3.05157	1.51686	2.01177	0.0442446	0.187784
ENSG00000106524	ANKMY2	57037	protein_coding	122.944	2.91933	1.4513	-2.01153	0.0442695	0.187784
ENSG00000113108	APBB3	10307	protein_coding	12.9359	-3.28957	1.63538	2.01151	0.0442718	0.187784
[truncated: 36,588 more rows]

## Sheet: miR-301a-3p_HCC1395
ensembl_gene_id	hgnc_symbol	entrezgene_id	gene_biotype	baseMean	log2FoldChange	lfcSE	stat	pvalue	padj
ENSG00000154736	ADAMTS5	11096	protein_coding	88.8205	-2.7889	0.418398	6.66568	2.63e-11	2.87e-07
ENSG00000120738	EGR1	1958	protein_coding	137.231	-2.5249	0.384918	6.55958	5.4e-11	2.94e-07
ENSG00000128965	CHAC1	79094	protein_coding	113.538	-2.27757	0.406282	5.60588	2.07e-08	5.64e-05
ENSG00000265972	TXNIP	10628	protein_coding	281.448	-2.14368	0.380532	5.63339	1.77e-08	5.64e-05
ENSG00000145247	OCIAD2	132299	protein_coding	27.3712	-2.68234	0.492994	5.44093	5.3e-08	0.000115369
ENSG00000183421	RIPK4	54101	protein_coding	144.09	-1.98817	0.39333	5.05472	4.31e-07	0.000781801
ENSG00000103460	TOX3	27324	protein_coding	19.3209	-2.44021	0.496173	4.91806	8.74e-07	0.0013589
ENSG00000205542	TMSB4X	7114	protein_coding	80.2117	-2.22642	0.475915	4.6782	2.89e-06	0.00393707
ENSG00000010278	CD9	928	protein_coding	64.6416	-2.24552	0.491095	4.57248	4.82e-06	0.00582819
ENSG00000113583	C5orf15	56951	protein_coding	111.894	-2.15056	0.47336	4.54318	5.54e-06	0.00603059
ENSG00000148926	ADM	133	protein_coding	193.281	2.01725	0.45136	-4.46927	7.85e-06	0.00718072
ENSG00000209082	MT-TL1	NA	Mt_tRNA	1060.43	1.51677	0.339521	-4.4674	7.92e-06	0.00718072
ENSG00000124762	CDKN1A	1026	protein_coding	153.935	1.77154	0.405864	-4.36485	1.27e-05	0.0106493
ENSG00000051596	THOC3	84321	protein_coding	34.4629	-2.13278	0.496215	4.29809	1.72e-05	0.013392
ENSG00000143320	CRABP2	1382	protein_coding	48.7302	-1.9382	0.466853	4.15162	3.3e-05	0.0239522
ENSG00000120885	CLU	1191	protein_coding	278.419	1.55172	0.375835	-4.12874	3.65e-05	0.0248106
ENSG00000154734	ADAMTS1	9510	protein_coding	228.632	-1.53071	0.372835	4.10559	4.03e-05	0.0258169
ENSG00000143198	MGST3	4259	protein_coding	99.2215	-1.89993	0.46843	4.05596	4.99e-05	0.030187
ENSG00000198763	MT-ND2	4536	protein_coding	3621.35	1.27482	0.322128	-3.95748	7.57e-05	0.0433849
ENSG00000170468	RIOX1	79697	protein_coding	72.7214	1.62162	0.416215	-3.89611	9.78e-05	0.0524088
ENSG00000173110	HSPA6	3310	protein_coding	12.5017	1.91017	0.491316	-3.88787	0.000101129	0.0524088
ENSG00000072832	CRMP1	1400	protein_coding	21.6935	-1.89003	0.492543	3.83728	0.000124405	0.0585749
ENSG00000166292	TMEM100	55273	protein_coding	26.864	-1.8538	0.484271	3.82803	0.000129174	0.0585749
ENSG00000160213	CSTB	1476	protein_coding	106.918	-1.72284	0.4572	3.76824	0.000164402	0.0715675
ENSG00000122026	RPL21	6144	protein_coding	883.996	-1.20656	0.322404	3.74239	0.000182281	0.0762985
ENSG00000076248	UNG	7374	protein_coding	335.158	1.33713	0.361974	-3.694	0.000220751	0.0889496
ENSG00000168209	DDIT4	54541	protein_coding	448.518	-1.23186	0.334304	3.68483	0.000228851	0.0889496
ENSG00000100577	GSTZ1	2954	protein_coding	191.792	1.41792	0.38967	-3.63877	0.000273944	0.0903434
ENSG00000104722	NEFM	4741	protein_coding	194.249	-1.44977	0.397122	3.65068	0.000261543	0.0903434
ENSG00000127585	FBXL16	146330	protein_coding	11.5641	-1.78128	0.489113	3.64185	0.000270681	0.0903434
ENSG00000132432	SEC61G	23480	protein_coding	260.884	-1.51065	0.414922	3.6408	0.000271795	0.0903434
ENSG00000186918	ZNF395	55893	protein_coding	299.462	-1.29138	0.354109	3.64683	0.000265493	0.0903434
ENSG00000102038	SMARCA1	6594	protein_coding	182.358	-1.34993	0.372084	3.62804	0.000285585	0.0914125
ENSG00000007968	E2F2	1870	protein_coding	102.042	1.4005	0.389545	-3.59522	0.000324118	0.099174
ENSG00000124785	NRN1	51299	protein_coding	190.604	-1.34198	0.377109	3.5586	0.000372843	0.099174
ENSG00000137819	PAQR5	54852	protein_coding	26.7088	-1.74295	0.487163	3.57776	0.000346547	0.099174
ENSG00000137824	RMDN3	55177	protein_coding	64.3937	1.51397	0.426264	-3.55171	0.000382735	0.099174
ENSG00000148677	ANKRD1	27063	protein_coding	106.358	1.55473	0.436489	-3.5619	0.000368183	0.099174
ENSG00000166965	RCCD1	91433	protein_coding	273.17	1.35444	0.381347	-3.55172	0.00038272	0.099174
ENSG00000181649	PHLDA2	7262	protein_coding	127.462	1.43473	0.402154	-3.56763	0.000360225	0.099174
ENSG00000196507	TCEAL3	85012	protein_coding	12.9143	-1.7637	0.493028	3.57729	0.00034718	0.099174
ENSG00000101871	MID1	4281	protein_coding	210.162	-1.2509	0.3543	3.53062	0.000414591	0.10493
ENSG00000166681	BEX3	27018	protein_coding	2140.42	-1.12865	0.320243	3.52434	0.00042454	0.105006
ENSG00000189043	NDUFA4	4697	protein_coding	508.237	-1.32106	0.375795	3.51538	0.000439119	0.106199
ENSG00000188243	COMMD6	170622	protein_coding	233.972	-1.37915	0.396706	3.4765	0.00050801	0.117631
ENSG00000197102	DYNC1H1	1778	protein_coding	930.163	1.36335	0.39201	-3.47783	0.000505484	0.117631
ENSG00000137331	IER3	8870	protein_coding	206.203	1.35283	0.390037	-3.46846	0.000523455	0.117856
ENSG00000144136	SLC20A1	6574	protein_coding	485.888	1.1462	0.331165	-3.46112	0.000537923	0.117856
ENSG00000051180	RAD51	5888	protein_coding	148.49	1.41378	0.410957	-3.44021	0.000581269	0.124038
ENSG00000179041	RRS1	23212	protein_coding	61.9779	1.53703	0.447807	-3.43236	0.000598349	0.125228
ENSG00000096092	TMEM14A	28978	protein_coding	127.368	-1.3457	0.394283	3.41304	0.000642422	0.131682
ENSG00000178951	ZBTB7A	51341	protein_coding	89.5625	1.38711	0.406965	-3.40843	0.000653386	0.131682
ENSG00000101407	TTI1	9675	protein_coding	167.728	1.47751	0.435602	-3.39187	0.000694166	0.137357
ENSG00000160789	LMNA	4000	protein_coding	99.0679	-1.3833	0.411576	3.36098	0.000776668	0.145732
ENSG00000164683	HEY1	23462	protein_coding	165.507	-1.26444	0.375942	3.36339	0.000769916	0.145732
ENSG00000186480	INSIG1	3638	protein_coding	719.494	-1.12679	0.334507	3.36852	0.000755723	0.145732
ENSG00000181026	AEN	64782	protein_coding	116.15	1.34244	0.401771	-3.34131	0.000833833	0.153807
ENSG00000001617	SEMA3F	6405	protein_coding	21.5541	-1.60596	0.491717	3.26603	0.00109067	0.197829
ENSG00000184515	BEX5	340542	protein_coding	235.012	-1.27473	0.391816	3.25338	0.00114039	0.203457
ENSG00000204498	NFKBIL1	4795	protein_coding	111.191	1.274	0.392805	-3.24333	0.0011814	0.207373
ENSG00000204256	BRD2	6046	protein_coding	1575.77	1.11238	0.345073	-3.2236	0.00126588	0.218676
ENSG00000102755	FLT1	2321	protein_coding	31.4621	-1.52219	0.476278	3.196	0.00139345	0.233437
ENSG00000168243	GNG4	2786	protein_coding	135.24	1.29614	0.40613	-3.19143	0.00141568	0.233437
ENSG00000171530	TBCA	6902	protein_coding	2113.41	-0.988297	0.30946	3.19362	0.00140501	0.233437
ENSG00000127152	BCL11B	64919	protein_coding	50.966	-1.39859	0.44	3.17862	0.00147978	0.240365
ENSG00000125845	BMP2	650	protein_coding	11.5214	-1.56454	0.492948	3.17385	0.0015043	0.240755
ENSG00000100596	SPTLC2	9517	protein_coding	215.276	1.36563	0.432009	-3.16112	0.00157164	0.244346
ENSG00000165512	ZNF22	7570	protein_coding	76.5776	-1.35066	0.426994	3.16319	0.00156053	0.244346
ENSG00000108448	TRIM16L	147166	transcribed_unprocessed_pseudogene	39.7085	1.43253	0.456574	-3.13757	0.00170357	0.261127
ENSG00000108592	FTSJ3	117246	protein_coding	149.307	1.16972	0.37576	-3.11295	0.0018523	0.269101
ENSG00000117360	PRPF3	9129	protein_coding	212.613	1.09688	0.353282	-3.10482	0.00190396	0.269101
ENSG00000119596	YLPM1	56252	protein_coding	356.938	1.14452	0.367057	-3.11811	0.00182017	0.269101
ENSG00000139684	ESD	2098	protein_coding	223.518	-1.12364	0.3619	3.10483	0.00190385	0.269101
ENSG00000159200	RCAN1	1827	protein_coding	168.013	-1.17537	0.377075	3.11707	0.00182656	0.269101
ENSG00000163935	SFMBT1	51460	protein_coding	130.471	1.20471	0.387088	-3.11224	0.00185674	0.269101
ENSG00000137575	SDCBP	6386	protein_coding	197.276	-1.25887	0.407959	3.08578	0.00203018	0.283262
ENSG00000074211	PPP2R2C	5522	protein_coding	88.0984	-1.2209	0.398042	3.06727	0.00216026	0.293877
ENSG00000100227	POLDIP3	84271	protein_coding	367.417	1.09178	0.355674	-3.06962	0.00214334	0.293877
ENSG00000224281	SLC25A5-AS1	100303728	lncRNA	27.6067	1.4736	0.483418	-3.04829	0.00230146	0.30922
ENSG00000093010	COMT	1312	protein_coding	71.8759	-1.40558	0.462339	3.04015	0.00236461	0.31029
ENSG00000143106	PSMA5	5686	protein_coding	61.5968	-1.37402	0.451992	3.03992	0.00236645	0.31029
ENSG00000172354	GNB2	2783	protein_coding	23.4678	-1.50193	0.496168	3.02705	0.00246949	0.319947
ENSG00000104142	VPS18	57617	protein_coding	89.4106	1.2733	0.422493	-3.01378	0.00258015	0.33035
ENSG00000015133	CCDC88C	440193	protein_coding	38.2174	1.44091	0.480839	-2.99665	0.00272963	0.334679
ENSG00000047644	WWC3	55841	protein_coding	31.7251	-1.40162	0.472372	2.9672	0.00300529	0.334679
ENSG00000100504	PYGL	5836	protein_coding	293.592	1.02414	0.343416	-2.98222	0.00286168	0.334679
ENSG00000106803	SEC61B	10952	protein_coding	207.811	-1.28963	0.434915	2.96524	0.00302448	0.334679
ENSG00000113083	LOX	4015	protein_coding	30.5324	-1.42543	0.477203	2.98705	0.00281685	0.334679
ENSG00000113196	HAND1	9421	protein_coding	163.611	-1.1372	0.383657	2.9641	0.00303566	0.334679
ENSG00000116903	EXOC8	149371	protein_coding	44.7056	1.31846	0.445557	-2.95913	0.00308512	0.334679
ENSG00000122884	P4HA1	5033	protein_coding	196.817	-1.05779	0.354451	2.9843	0.00284231	0.334679
ENSG00000158669	GPAT4	137964	protein_coding	274.397	1.19667	0.403913	-2.96269	0.00304965	0.334679
ENSG00000171421	MRPL36	64979	protein_coding	52.3346	-1.40874	0.475647	2.96174	0.00305906	0.334679
ENSG00000188211	NCR3LG1	374383	protein_coding	62.3828	1.32724	0.448841	-2.95705	0.003106	0.334679
ENSG00000189343	RPS2P46	NA	processed_pseudogene	125.029	1.14914	0.385693	-2.97941	0.00288807	0.334679
ENSG00000237289	CKMT1B	1159	protein_coding	160.027	1.13883	0.383738	-2.96774	0.00300002	0.334679
ENSG00000272047	GTF2H5	404672	protein_coding	238.077	-1.16942	0.391525	2.98683	0.00281884	0.334679
ENSG00000243147	MRPL33	9553	protein_coding	171.747	-1.22451	0.416427	2.94052	0.00327663	0.349603
ENSG00000013588	GPRC5A	9052	protein_coding	77.8843	1.20778	0.411739	-2.93337	0.003353	0.354279
ENSG00000147324	MFHAS1	9258	protein_coding	236.251	1.07163	0.36653	-2.92372	0.00345874	0.356801
ENSG00000172992	DCAKD	79877	protein_coding	97.412	1.19453	0.408771	-2.92224	0.00347523	0.356801
ENSG00000173334	TRIB1	10221	protein_coding	186.824	1.11476	0.381371	-2.92305	0.00346624	0.356801
ENSG00000088766	CRLS1	54675	protein_coding	44.8629	-1.37731	0.476502	2.89045	0.00384687	0.357824
ENSG00000101928	MOSPD1	56180	protein_coding	109.104	1.18775	0.409311	-2.90183	0.00370988	0.357824
ENSG00000105576	TNPO2	30000	protein_coding	505.731	1.01533	0.350355	-2.89801	0.00375544	0.357824
ENSG00000119812	FAM98A	25940	protein_coding	166.065	1.18497	0.408881	-2.89808	0.00375452	0.357824
ENSG00000125304	TM9SF2	9375	protein_coding	64.6857	-1.27403	0.439991	2.89559	0.00378446	0.357824
ENSG00000134250	NOTCH2	4853	protein_coding	40.163	-1.35579	0.468635	2.89307	0.00381501	0.357824
ENSG00000142208	AKT1	207	protein_coding	46.0484	-1.3505	0.463853	2.91148	0.00359724	0.357824
ENSG00000165629	ATP5F1C	509	protein_coding	319.164	-1.11019	0.381446	2.91047	0.0036089	0.357824
ENSG00000166165	CKB	1152	protein_coding	11996.9	1.08459	0.374093	-2.89925	0.00374055	0.357824
ENSG00000184209	SNRNP35	11066	protein_coding	84.759	1.32447	0.456121	-2.90377	0.00368696	0.357824
ENSG00000198886	MT-ND4	4538	protein_coding	24557.8	1.1369	0.389799	-2.91663	0.0035383	0.357824
ENSG00000081870	HSPB11	51668	protein_coding	69.0964	-1.32693	0.461187	2.87722	0.00401196	0.362108
ENSG00000106355	LSM5	23658	protein_coding	306.404	-1.01863	0.354479	2.87361	0.00405804	0.362108
ENSG00000112658	SRF	6722	protein_coding	462.798	1.20294	0.41852	-2.87427	0.00404958	0.362108
ENSG00000132680	KHDC4	22889	protein_coding	121.262	-1.1058	0.383724	2.88175	0.00395473	0.362108
ENSG00000234851	RPL23AP42	NA	processed_pseudogene	78.2687	-1.28433	0.446955	2.87352	0.00405928	0.362108
ENSG00000023191	RNH1	6050	protein_coding	262.668	1.03447	0.361967	-2.8579	0.00426453	0.370847
ENSG00000067829	IDH3G	3421	protein_coding	76.2823	1.204	0.420823	-2.86106	0.00422231	0.370847
ENSG00000163040	CCDC74A	90557	protein_coding	13.7603	-1.413	0.495917	2.84927	0.00438201	0.370847
ENSG00000163170	BOLA3	388962	protein_coding	98.6586	-1.27907	0.448641	2.851	0.00435824	0.370847
ENSG00000204469	PRRC2A	7916	protein_coding	37.2661	1.34831	0.473378	-2.84827	0.00439577	0.370847
ENSG00000210140	MT-TC	NA	Mt_tRNA	36.8841	-1.34532	0.47108	2.85581	0.00429268	0.370847
ENSG00000247516	MIR4458HG	100505738	lncRNA	23.3438	1.40419	0.492276	-2.85244	0.00433856	0.370847
ENSG00000069998	HDHD5	27440	protein_coding	120.995	-1.26714	0.447247	2.83321	0.00460828	0.379645
ENSG00000075142	SRI	6717	protein_coding	183.157	-1.04824	0.370135	2.83204	0.00462521	0.379645
ENSG00000119707	RBM25	58517	protein_coding	779.128	0.923047	0.326044	-2.83105	0.00463961	0.379645
ENSG00000129084	PSMA1	5682	protein_coding	165.863	-1.09911	0.387855	2.83381	0.00459964	0.379645
ENSG00000113161	HMGCR	3156	protein_coding	141.442	-1.16277	0.412075	2.82174	0.00477635	0.387918
ENSG00000160606	TLCD1	116238	protein_coding	69.9178	1.18959	0.422486	-2.81568	0.00486741	0.387956
ENSG00000188092	GPR89B	51463	protein_coding	39.7687	1.33995	0.47607	-2.8146	0.00488376	0.387956
ENSG00000189403	HMGB1	3146	protein_coding	606.428	-0.945216	0.33531	2.81893	0.00481842	0.387956
ENSG00000115112	TFCP2L1	29842	protein_coding	54.4217	1.23884	0.441411	-2.80654	0.00500765	0.391689
ENSG00000161091	MFSD12	126321	protein_coding	168.802	1.18936	0.424017	-2.80499	0.00503179	0.391689
ENSG00000168159	RNF187	149603	protein_coding	526.469	1.01236	0.361265	-2.80225	0.00507472	0.391689
ENSG00000181097	LINC02878	NA	lncRNA	60.2427	1.25537	0.447967	-2.80238	0.00507278	0.391689
ENSG00000116984	MTR	4548	protein_coding	230.364	0.972945	0.347873	-2.79684	0.0051605	0.392739
ENSG00000123975	CKS2	1164	protein_coding	246.324	-0.995426	0.355673	2.79871	0.00513067	0.392739
ENSG00000198860	TSEN15	116461	protein_coding	45.7077	-1.31745	0.471651	2.79328	0.00521768	0.394334
ENSG00000106603	COA1	55744	protein_coding	91.2929	-1.28757	0.461479	2.79009	0.00526934	0.395491
ENSG00000140332	TLE3	7090	protein_coding	372.005	1.01943	0.365756	-2.78719	0.00531665	0.396309
ENSG00000134419	RPS15A	6210	protein_coding	1303.72	-1.16882	0.421137	2.77539	0.00551362	0.402716
ENSG00000154370	TRIM11	81559	protein_coding	478.627	1.04324	0.375431	-2.77878	0.00545634	0.402716
ENSG00000077152	UBE2T	29089	protein_coding	107.73	-1.23922	0.449827	2.75487	0.00587149	0.404202
ENSG00000096696	DSP	1832	protein_coding	475.214	0.917997	0.333213	-2.75499	0.00586942	0.404202
ENSG00000108561	C1QBP	708	protein_coding	199.949	-1.18783	0.430222	2.76098	0.00576285	0.404202
ENSG00000120333	MRPS14	63931	protein_coding	100.624	-1.07941	0.390807	2.76199	0.00574502	0.404202
ENSG00000138650	PCDH10	57575	protein_coding	77.2616	1.13656	0.410499	-2.76874	0.0056274	0.404202
ENSG00000155508	CNOT8	9337	protein_coding	71.5921	-1.25878	0.4575	2.75142	0.00593366	0.404202
ENSG00000162736	NCSTN	23385	protein_coding	27.5403	-1.36735	0.496055	2.75645	0.00584319	0.404202
ENSG00000164818	DNAAF5	54919	protein_coding	94.7061	-1.1517	0.416595	2.76455	0.0057001	0.404202
ENSG00000168924	LETM1	3954	protein_coding	334.566	0.955347	0.347281	-2.75094	0.00594251	0.404202
ENSG00000175287	PHYHD1	254295	protein_coding	66.2488	1.25085	0.451803	-2.76858	0.00563015	0.404202
ENSG00000184743	ATL3	25923	protein_coding	31.9256	1.29154	0.467839	-2.76066	0.00576854	0.404202
ENSG00000123136	DDX39A	10212	protein_coding	129.566	1.11967	0.408564	-2.7405	0.00613464	0.414679
ENSG00000006125	AP2B1	163	protein_coding	573.038	1.03956	0.38047	-2.73232	0.00628908	0.420359
ENSG00000070761	CFAP20	29105	protein_coding	46.033	-1.31147	0.480403	2.72994	0.00633454	0.420359
ENSG00000125834	STK35	140901	protein_coding	103.407	1.18231	0.432776	-2.73193	0.00629651	0.420359
ENSG00000156398	SFXN2	118980	protein_coding	70.0456	1.13888	0.418602	-2.72067	0.00651499	0.429713
ENSG00000033327	GAB2	9846	protein_coding	50.3227	1.30653	0.480712	-2.7179	0.0065698	0.430718
ENSG00000130402	ACTN4	81	protein_coding	381.798	-1.04649	0.385937	2.71155	0.00669693	0.436423
ENSG00000006744	ELAC2	60528	protein_coding	182.406	1.05848	0.391097	-2.70644	0.00680081	0.439802
ENSG00000137210	TMEM14B	81853	protein_coding	190.765	-0.996213	0.36828	2.70504	0.00682959	0.439802
ENSG00000054654	SYNE2	23224	protein_coding	278.252	0.971886	0.36151	-2.68841	0.0071794	0.439952
ENSG00000100297	MCM5	4174	protein_coding	306.77	0.962017	0.359047	-2.67937	0.00737616	0.439952
ENSG00000111832	RWDD1	51389	protein_coding	211.893	-1.08419	0.404762	2.6786	0.0073931	0.439952
ENSG00000115548	KDM3A	55818	protein_coding	109.141	-1.14262	0.423956	2.69513	0.00703612	0.439952
ENSG00000125249	RAP2A	5911	protein_coding	48.9232	-1.28084	0.477464	2.68258	0.00730572	0.439952
ENSG00000126950	TMEM35A	59353	protein_coding	11.7143	-1.32308	0.493673	2.68006	0.0073608	0.439952
ENSG00000130675	MNX1	3110	protein_coding	117.951	-1.20125	0.446418	2.69086	0.00712678	0.439952
ENSG00000132386	SERPINF1	5176	protein_coding	26.6881	-1.29794	0.48119	2.69735	0.00698929	0.439952
ENSG00000137714	FDX1	2230	protein_coding	65.134	-1.13192	0.422364	2.67998	0.00736274	0.439952
ENSG00000142700	DMRTA2	63950	protein_coding	46.4734	-1.24052	0.461844	2.68601	0.00723104	0.439952
ENSG00000147872	PLIN2	123	protein_coding	20.1395	-1.32445	0.491422	2.69515	0.0070358	0.439952
ENSG00000167747	C19orf48	84798	transcribed_unitary_pseudogene	128.961	-1.07047	0.399671	2.67838	0.00739789	0.439952
ENSG00000198242	RPL23A	6147	protein_coding	5288.98	-0.838143	0.311321	2.69221	0.00709792	0.439952
ENSG00000133103	COG6	57511	protein_coding	19.9102	-1.3166	0.492582	2.67285	0.00752095	0.44484
ENSG00000163110	PDLIM5	10611	protein_coding	326.659	0.973808	0.364712	-2.67008	0.00758342	0.44611
ENSG00000075043	KCNQ2	3785	protein_coding	33.55	-1.2525	0.470199	2.66377	0.00772711	0.449828
ENSG00000133114	GPALPP1	55425	protein_coding	98.8663	-1.04361	0.391795	2.66367	0.00772928	0.449828
ENSG00000187189	TSPYL4	23270	protein_coding	32.4972	-1.29082	0.485012	2.66142	0.00778114	0.450437
ENSG00000071894	CPSF1	29894	protein_coding	153.194	1.03318	0.389381	-2.65341	0.0079684	0.454458
ENSG00000128928	IVD	3712	protein_coding	170.314	0.957462	0.360531	-2.6557	0.0079144	0.454458
ENSG00000189007	ADAT2	134637	protein_coding	143.829	1.04201	0.392753	-2.65309	0.00797588	0.454458
ENSG00000165898	ISCA2	122961	protein_coding	61.4684	-1.1896	0.449723	2.64519	0.00816461	0.462789
ENSG00000113648	MACROH2A1	9555	protein_coding	290.954	-0.936313	0.35421	2.64339	0.00820813	0.462845
ENSG00000183741	CBX6	23466	protein_coding	805.13	0.926774	0.351704	-2.6351	0.00841137	0.469564
ENSG00000198899	MT-ATP6	4508	protein_coding	11799.4	1.02694	0.389728	-2.63501	0.00841358	0.469564
ENSG00000123595	RAB9A	9367	protein_coding	26.5832	-1.25896	0.478344	2.6319	0.00849077	0.470201
ENSG00000204138	PHACTR4	65979	protein_coding	220.686	0.98367	0.373866	-2.63108	0.0085114	0.470201
ENSG00000038274	MAT2B	27430	protein_coding	56.8696	-1.18157	0.450594	2.62224	0.00873532	0.472593
ENSG00000108671	PSMD11	5717	protein_coding	712.627	-0.978462	0.375033	2.609	0.00908073	0.472593
ENSG00000113758	DBN1	1627	protein_coding	127.22	-1.02553	0.392402	2.61345	0.00896319	0.472593
ENSG00000130479	MAP1S	55201	protein_coding	52.7249	1.13243	0.432836	-2.61629	0.00888905	0.472593
ENSG00000134884	ARGLU1	55082	protein_coding	308.594	-0.944535	0.362231	2.60755	0.00911923	0.472593
ENSG00000138614	INTS14	81556	protein_coding	47.8127	-1.22495	0.467433	2.62059	0.00877767	0.472593
ENSG00000152952	PLOD2	5352	protein_coding	235.162	-1.07965	0.41336	2.6119	0.00900405	0.472593
ENSG00000154328	NEIL2	252969	protein_coding	115.627	1.14397	0.43839	-2.60947	0.00906816	0.472593
ENSG00000172465	TCEAL1	9338	protein_coding	66.5047	-1.09011	0.417132	2.61335	0.00896593	0.472593
ENSG00000175215	CTDSP2	10106	protein_coding	62.357	-1.18743	0.455101	2.60916	0.00907647	0.472593
ENSG00000204388	HSPA1B	3304	protein_coding	397.878	0.905743	0.34723	-2.60848	0.00909453	0.472593
ENSG00000233016	SNHG7	84973	lncRNA	104.572	-1.10283	0.421106	2.61888	0.00882192	0.472593
ENSG00000248712	CCDC153	283152	protein_coding	11.8431	1.29319	0.49279	-2.62422	0.00868489	0.472593
ENSG00000120149	MSX2	4488	protein_coding	78.7773	-1.04782	0.404273	2.59186	0.00954581	0.486806
ENSG00000143252	SDHC	6391	protein_coding	189.52	-1.12004	0.432002	2.59268	0.00952321	0.486806
ENSG00000177410	ZFAS1	441951	lncRNA	396.275	-1.00325	0.386898	2.59306	0.00951249	0.486806
ENSG00000182272	B4GALNT4	338707	protein_coding	37.9733	-1.21322	0.468261	2.5909	0.00957241	0.486806
ENSG00000111665	CDCA3	83461	protein_coding	95.8739	1.0255	0.396768	-2.58463	0.00974843	0.493452
ENSG00000127922	SEM1	7979	protein_coding	404.876	-0.852414	0.330905	2.57601	0.00999483	0.502369
ENSG00000182117	NOP10	55505	protein_coding	290.165	-0.96909	0.37631	2.57525	0.0100169	0.502369
ENSG00000139687	RB1	5925	protein_coding	36.7648	-1.2545	0.487858	2.57145	0.0101273	0.505573
ENSG00000024862	CCDC28A	25901	protein_coding	85.3932	-1.05725	0.411475	2.56942	0.010187	0.506201
ENSG00000100304	TTLL12	23170	protein_coding	149.199	0.939472	0.365858	-2.56786	0.0102329	0.506201
ENSG00000119048	UBE2B	7320	protein_coding	117.498	-1.09852	0.428304	2.56481	0.0103233	0.508363
ENSG00000007080	CCDC124	115098	protein_coding	92.9262	1.02399	0.399738	-2.56165	0.0104176	0.50959
ENSG00000010295	IFFO1	25900	protein_coding	88.389	1.08272	0.42346	-2.55685	0.0105624	0.50959
ENSG00000101489	CELF4	56853	protein_coding	23.2117	-1.24437	0.487434	2.55289	0.0106833	0.50959
ENSG00000117394	SLC2A1	6513	protein_coding	132.789	-1.03167	0.404289	2.55182	0.010716	0.50959
ENSG00000135720	DYNC1LI2	1783	protein_coding	661.89	0.888925	0.348129	-2.55344	0.0106666	0.50959
ENSG00000149196	HIKESHI	51501	protein_coding	62.2278	-1.1578	0.452225	2.56022	0.0104606	0.50959
ENSG00000170584	NUDCD2	134492	protein_coding	70.7792	-1.09731	0.429172	2.55682	0.0105634	0.50959
ENSG00000172172	MRPL13	28998	protein_coding	125.552	-1.09478	0.42931	2.55009	0.0107695	0.50959
ENSG00000141027	NCOR1	9611	protein_coding	288.743	0.863852	0.33948	-2.54463	0.0109393	0.515378
ENSG00000137168	PPIL1	51645	protein_coding	150.003	0.954365	0.375591	-2.54097	0.0110546	0.518566
ENSG00000156973	PDE6D	5147	protein_coding	32.3875	-1.22945	0.484589	2.5371	0.0111776	0.521406
ENSG00000169598	DFFB	1677	protein_coding	16.6353	-1.25136	0.49372	2.53456	0.0112589	0.521406
ENSG00000250479	CHCHD10	400916	protein_coding	1041.54	0.929774	0.36675	-2.53517	0.0112391	0.521406
ENSG00000166484	MAPK7	5598	protein_coding	12.4467	-1.22118	0.482235	2.53233	0.0113306	0.522504
ENSG00000086065	CHMP5	51510	protein_coding	79.7008	-1.07752	0.42608	2.52892	0.0114415	0.523768
ENSG00000167996	FTH1	2495	protein_coding	318.387	-0.992389	0.392477	2.52853	0.0114543	0.523768
ENSG00000183098	GPC6	10082	protein_coding	29.4591	-1.19955	0.474865	2.52608	0.0115343	0.525223
ENSG00000070087	PFN2	5217	protein_coding	231.21	-1.01467	0.403386	2.51537	0.0118906	0.525273
ENSG00000106246	PTCD1	26024	protein_coding	64.6019	1.10375	0.437577	-2.52242	0.011655	0.525273
ENSG00000143256	PFDN2	5202	protein_coding	143.686	-1.06351	0.422957	2.51446	0.0119216	0.525273
ENSG00000156482	RPL30	6156	protein_coding	1900.85	-1.02035	0.404655	2.52152	0.0116848	0.525273
ENSG00000164465	DCBLD1	285761	protein_coding	101.795	1.0595	0.420968	-2.51682	0.0118418	0.525273
ENSG00000167196	FBXO22	26263	protein_coding	158.225	0.917106	0.364135	-2.51859	0.0117827	0.525273
ENSG00000183291	SELENOF	9403	protein_coding	56.6467	-1.18854	0.472056	2.51779	0.0118094	0.525273
ENSG00000204574	ABCF1	23	protein_coding	497.001	0.918216	0.364517	-2.51899	0.0117691	0.525273
ENSG00000099904	ZDHHC8	29801	protein_coding	16.5303	-1.24058	0.495399	2.50421	0.0122726	0.536396
ENSG00000136856	SLC2A8	29988	protein_coding	73.8959	1.06864	0.426686	-2.50452	0.0122618	0.536396
ENSG00000070831	CDC42	998	protein_coding	288.138	-0.871235	0.348757	2.49812	0.0124855	0.537449
ENSG00000100697	DICER1	23405	protein_coding	282.537	0.92614	0.370772	-2.49787	0.0124942	0.537449
ENSG00000143878	RHOB	388	protein_coding	193.894	0.914803	0.365989	-2.49954	0.0124355	0.537449
ENSG00000186665	C17orf58	284018	protein_coding	180.725	0.899613	0.3599	-2.49962	0.0124326	0.537449
ENSG00000185222	TCEAL9	51186	protein_coding	752.648	-0.793454	0.318022	2.49496	0.012597	0.539737
ENSG00000198909	MAP3K3	4215	protein_coding	111.838	1.0079	0.404392	-2.49239	0.0126887	0.541533
ENSG00000100350	FOXRED2	80020	protein_coding	226.174	0.95807	0.385671	-2.48417	0.0129855	0.552036
ENSG00000115758	ODC1	4953	protein_coding	306.54	-0.954576	0.385254	2.47778	0.0132203	0.554267
ENSG00000180198	RCC1	1104	protein_coding	81.825	-1.15569	0.466287	2.47848	0.0131942	0.554267
ENSG00000182551	ADI1	55256	protein_coding	131.107	0.928474	0.375015	-2.47583	0.0132926	0.554267
ENSG00000189221	MAOA	4128	protein_coding	13.1382	-1.22489	0.49455	2.47678	0.0132575	0.554267
ENSG00000214078	CPNE1	8904	protein_coding	210.882	0.950089	0.383227	-2.47918	0.0131684	0.554267
ENSG00000012061	ERCC1	2067	protein_coding	42.3541	-1.09808	0.448485	2.44842	0.0143485	0.566173
ENSG00000113558	SKP1	6500	protein_coding	655.425	-0.792578	0.324255	2.4443	0.0145133	0.566173
ENSG00000115568	ZNF142	7701	protein_coding	32.866	1.15506	0.468319	-2.46639	0.0136483	0.566173
ENSG00000116014	KISS1R	84634	protein_coding	35.1407	1.18849	0.486172	-2.44458	0.014502	0.566173
ENSG00000117411	B4GALT2	8704	protein_coding	539.619	0.894899	0.365584	-2.44786	0.0143707	0.566173
ENSG00000118640	VAMP8	8673	protein_coding	40.8691	-1.13967	0.463324	2.45978	0.0139024	0.566173
ENSG00000118689	FOXO3	2309	protein_coding	327.844	0.892425	0.362488	-2.46194	0.0138187	0.566173
ENSG00000122042	UBL3	5412	protein_coding	33.7571	-1.16224	0.473485	2.45464	0.0141024	0.566173
ENSG00000125821	DTD1	92675	protein_coding	79.7103	-1.16098	0.471828	2.4606	0.0138706	0.566173
ENSG00000136156	ITM2B	9445	protein_coding	159.159	-0.910256	0.372525	2.44347	0.0145466	0.566173
ENSG00000139826	ABHD13	84945	protein_coding	19.2556	-1.21173	0.492208	2.46182	0.0138234	0.566173
ENSG00000143486	EIF2D	1939	protein_coding	88.5456	-1.0692	0.436815	2.44772	0.0143763	0.566173
ENSG00000143793	C1orf35	79169	protein_coding	198.377	0.869093	0.354473	-2.45179	0.0142149	0.566173
ENSG00000145050	MANF	7873	protein_coding	117.594	-1.05815	0.431792	2.4506	0.014262	0.566173
ENSG00000178999	AURKB	9212	protein_coding	1091.03	0.889084	0.363934	-2.44298	0.0145666	0.566173
ENSG00000184226	PCDH9	5101	protein_coding	305.919	-0.855424	0.349972	2.44426	0.0145148	0.566173
ENSG00000185000	DGAT1	8694	protein_coding	38.2265	-1.14922	0.468566	2.45263	0.0141817	0.566173
ENSG00000198832	SELENOM	140606	protein_coding	69.5707	-1.04848	0.42884	2.44491	0.0144887	0.566173
ENSG00000247828	TMEM161B-DT	100505894	lncRNA	51.6911	-1.0691	0.437958	2.44111	0.0146423	0.567089
ENSG00000112245	PTP4A1	7803	protein_coding	938.765	0.926636	0.380383	-2.43606	0.0148482	0.567305
ENSG00000116489	CAPZA1	829	protein_coding	219.932	-0.880538	0.361395	2.4365	0.0148303	0.567305
ENSG00000141258	SGSM2	9905	protein_coding	96.3902	1.0384	0.426298	-2.43586	0.0148564	0.567305
ENSG00000175701	MTLN	205251	protein_coding	27.0498	-1.20145	0.492971	2.43716	0.0148031	0.567305
ENSG00000164096	C4orf3	401152	protein_coding	94.6932	-1.08492	0.446698	2.42876	0.0151507	0.57652
ENSG00000067208	EVI5	7813	protein_coding	66.7962	-1.02488	0.422258	2.42713	0.0152186	0.577087
ENSG00000100591	AHSA1	10598	protein_coding	945.205	0.77588	0.320055	-2.4242	0.015342	0.579746
ENSG00000116649	SRM	6723	protein_coding	483.967	0.860285	0.355177	-2.42213	0.0154299	0.579859
ENSG00000146834	MEPCE	56257	protein_coding	144.449	0.969797	0.400475	-2.42162	0.0154515	0.579859
ENSG00000052802	MSMO1	6307	protein_coding	401.48	-0.80973	0.335024	2.41693	0.015652	0.582138
ENSG00000053254	FOXN3	1112	protein_coding	268.252	0.996078	0.412259	-2.41614	0.0156858	0.582138
ENSG00000147155	EBP	10682	protein_coding	180.768	0.997396	0.412623	-2.41721	0.0156399	0.582138
ENSG00000160075	SSU72	29101	protein_coding	248.215	0.906711	0.375417	-2.41521	0.0157262	0.582138
ENSG00000113739	STC2	8614	protein_coding	575.94	-0.786202	0.325991	2.41173	0.0158771	0.58375
ENSG00000148798	INA	9118	protein_coding	12.3777	-1.18955	0.494489	2.40561	0.0161454	0.591619
ENSG00000187193	MT1X	4501	protein_coding	49.5338	-1.05204	0.437732	2.40338	0.0162443	0.593243
ENSG00000164244	PRRC1	133619	protein_coding	147.452	-0.891259	0.371331	2.40017	0.0163874	0.596467
ENSG00000148773	MKI67	4288	protein_coding	314.204	0.813915	0.339981	-2.394	0.0166656	0.604058
ENSG00000169684	CHRNA5	1138	protein_coding	44.4034	1.11667	0.46668	-2.39279	0.016721	0.604058
ENSG00000102125	TAFAZZIN	6901	protein_coding	84.0153	0.959465	0.402258	-2.3852	0.0170698	0.609086
ENSG00000163050	COQ8A	56997	protein_coding	87.4449	0.94838	0.397229	-2.38749	0.0169639	0.609086
ENSG00000165672	PRDX3	10935	protein_coding	133.266	-0.973824	0.408208	2.38561	0.0170508	0.609086
ENSG00000100241	SBF1	6305	protein_coding	256.001	0.899787	0.378042	-2.38012	0.0173069	0.60955
ENSG00000166532	RIMKLB	57494	protein_coding	67.1073	1.043	0.43818	-2.3803	0.0172985	0.60955
ENSG00000184863	RBM33	155435	protein_coding	183.862	0.885799	0.371997	-2.3812	0.0172565	0.60955
ENSG00000254911	SCARNA9	100158262	lncRNA	141.822	-0.973221	0.408357	2.38326	0.01716	0.60955
ENSG00000166206	GABRB3	2562	protein_coding	67.5578	-0.990116	0.416329	2.37821	0.0173971	0.610752
ENSG00000104490	NCALD	83988	protein_coding	12.2464	-1.17468	0.494762	2.37423	0.0175855	0.612259
ENSG00000161999	JMJD8	339123	protein_coding	112.292	0.970499	0.408811	-2.37396	0.0175986	0.612259
ENSG00000169084	DHRSX	207063	protein_coding	36.3515	-1.1154	0.470126	2.37256	0.0176651	0.612259
ENSG00000177508	IRX3	79191	protein_coding	231.327	0.961235	0.405128	-2.37267	0.01766	0.612259
ENSG00000067057	PFKP	5214	protein_coding	183.322	0.860673	0.36328	-2.36917	0.0178278	0.614051
ENSG00000169375	SIN3A	25942	protein_coding	193.513	0.883069	0.372739	-2.36914	0.0178297	0.614051
ENSG00000100911	PSME2	5721	protein_coding	121.261	0.992242	0.42032	-2.36068	0.0182413	0.620446
ENSG00000104765	BNIP3L	665	protein_coding	316.529	-0.813051	0.344914	2.35726	0.0184106	0.620446
ENSG00000125753	VASP	7408	protein_coding	43.9651	-1.0774	0.45648	2.36024	0.018263	0.620446
ENSG00000157823	AP3S2	10239	protein_coding	143.709	0.954644	0.404897	-2.35774	0.0183864	0.620446
ENSG00000162063	CCNF	899	protein_coding	131.255	0.938998	0.397359	-2.36309	0.0181231	0.620446
ENSG00000165186	PTCHD1	139411	protein_coding	16.6265	-1.16531	0.494607	2.35603	0.0184714	0.620446
ENSG00000166133	RPUSD2	27079	protein_coding	191.545	0.855095	0.362284	-2.36029	0.0182607	0.620446
ENSG00000180964	TCEAL8	90843	protein_coding	461.16	-0.837632	0.355465	2.35644	0.0184509	0.620446
ENSG00000059573	ALDH18A1	5832	protein_coding	58.6581	-1.09437	0.465713	2.34989	0.0187789	0.624989
ENSG00000127952	STYXL1	51657	protein_coding	83.2796	0.952088	0.404949	-2.35113	0.0187164	0.624989
ENSG00000213995	NAXD	55739	protein_coding	37.3324	-1.09396	0.46532	2.35099	0.0187235	0.624989
ENSG00000028310	BRD9	65980	protein_coding	456.179	0.845437	0.360518	-2.34506	0.0190241	0.627391
ENSG00000146425	DYNLT1	6993	protein_coding	219.955	-0.931965	0.397301	2.34574	0.0189893	0.627391
ENSG00000188522	FAM83G	644815	protein_coding	48.1203	1.07415	0.457753	-2.34657	0.0189473	0.627391
ENSG00000101311	FERMT1	55612	protein_coding	26.7855	-1.11905	0.477768	2.34225	0.0191678	0.630221
ENSG00000131018	SYNE1	23345	protein_coding	31.7774	-1.09848	0.46989	2.33774	0.0194009	0.632454
ENSG00000134897	BIVM	54841	protein_coding	106.667	-0.943102	0.403089	2.33969	0.0192998	0.632454
ENSG00000167548	KMT2D	8085	protein_coding	13.8933	1.15878	0.495723	-2.33756	0.01941	0.632454
ENSG00000072571	HMMR	3161	protein_coding	200.171	-0.992734	0.425353	2.33391	0.0196007	0.636758
ENSG00000198912	C1orf174	339448	protein_coding	24.6227	-1.15609	0.495817	2.33168	0.0197177	0.638654
ENSG00000126453	BCL2L12	83596	protein_coding	275.1	-0.812817	0.348819	2.3302	0.0197957	0.639279
ENSG00000113719	ERGIC1	57222	protein_coding	166.91	-0.843786	0.363341	2.3223	0.0202169	0.645525
ENSG00000124784	RIOK1	83732	protein_coding	174.934	0.834087	0.359192	-2.32212	0.0202264	0.645525
ENSG00000164687	FABP5	2171	protein_coding	20.4756	-1.14373	0.492451	2.32253	0.0202043	0.645525
ENSG00000183145	RIPPLY3	53820	protein_coding	41.6635	-1.04501	0.449722	2.32369	0.0201423	0.645525
ENSG00000126067	PSMB2	5690	protein_coding	418.076	-0.830695	0.358033	2.32017	0.0203319	0.645821
ENSG00000159128	IFNGR2	3460	protein_coding	120.282	-0.879214	0.379012	2.31975	0.0203544	0.645821
ENSG00000133059	DSTYK	25778	protein_coding	70.1285	0.993127	0.42915	-2.31417	0.0206582	0.653556
ENSG00000143033	MTF2	22823	protein_coding	383.538	-0.768769	0.332496	2.31211	0.0207715	0.655236
ENSG00000085872	CHERP	10523	protein_coding	140.42	0.884433	0.382717	-2.31093	0.0208365	0.655387
ENSG00000168374	ARF4	378	protein_coding	142.94	-0.922122	0.399498	2.3082	0.0209878	0.658244
ENSG00000136448	NMT1	4836	protein_coding	411.833	0.897344	0.38926	-2.30526	0.0211523	0.6603
ENSG00000213639	PPP1CB	5500	protein_coding	134.065	-0.913502	0.396338	2.30485	0.0211748	0.6603
ENSG00000171793	CTPS1	1503	protein_coding	257.167	0.840934	0.365123	-2.30315	0.0212702	0.661381
ENSG00000021826	CPS1	1373	protein_coding	10.3155	-1.11815	0.485719	2.30205	0.0213325	0.66143
ENSG00000112773	TENT5A	55603	protein_coding	97.4335	0.907932	0.394978	-2.29869	0.0215224	0.663341
ENSG00000113282	CLINT1	9685	protein_coding	145.681	-0.944789	0.411269	2.29726	0.0216042	0.663341
ENSG00000120686	UFM1	51569	protein_coding	60.124	-0.992957	0.432475	2.29598	0.0216768	0.663341
ENSG00000145604	SKP2	6502	protein_coding	289.681	-0.835225	0.363838	2.2956	0.0216989	0.663341
ENSG00000213281	NRAS	4893	protein_coding	57.9627	-1.10796	0.482013	2.29862	0.0215267	0.663341
ENSG00000060237	WNK1	65125	protein_coding	487.979	0.752782	0.328989	-2.28817	0.0221276	0.663548
ENSG00000100280	AP1B1	162	protein_coding	464.511	0.925017	0.403995	-2.28968	0.0220401	0.663548
ENSG00000106460	TMEM106B	54664	protein_coding	91.5399	-0.941689	0.411433	2.2888	0.0220907	0.663548
ENSG00000139343	SNRPF	6636	protein_coding	296.589	-0.847764	0.370535	2.28794	0.0221408	0.663548
ENSG00000145687	SSBP2	23635	protein_coding	30.6344	-1.07469	0.469902	2.28704	0.0221934	0.663548
ENSG00000154719	MRPL39	54148	protein_coding	26.9954	-1.13421	0.495831	2.28749	0.0221672	0.663548
ENSG00000164164	OTUD4	54726	protein_coding	87.4904	0.92022	0.401273	-2.29325	0.0218335	0.663548
ENSG00000171224	FAM241B	219738	protein_coding	35.5395	-1.11826	0.487625	2.29328	0.0218319	0.663548
ENSG00000105926	PALS2	51678	protein_coding	216.56	-0.842516	0.368649	2.28541	0.0222887	0.664568
ENSG00000186197	EDARADD	128178	protein_coding	44.8811	1.01049	0.442633	-2.28291	0.0224358	0.667127
ENSG00000143153	ATP1B1	481	protein_coding	167.88	-0.829064	0.363398	2.28142	0.0225235	0.667909
ENSG00000189339	SLC35E2B	728661	protein_coding	125.69	0.883836	0.387725	-2.27954	0.0226349	0.66939
ENSG00000117519	CNN3	1266	protein_coding	143.811	-1.00256	0.440235	2.27733	0.0227668	0.671466
ENSG00000131115	ZNF227	7770	protein_coding	27.7403	-1.10536	0.486177	2.27357	0.022992	0.676277
ENSG00000152117	SMPD4BP	150776	transcribed_processed_pseudogene	130.306	0.995197	0.438117	-2.27153	0.0231147	0.678052
ENSG00000005022	SLC25A5	292	protein_coding	174.491	-0.94214	0.416561	2.26171	0.0237153	0.678265
ENSG00000108515	ENO3	2027	protein_coding	37.1694	1.1015	0.486015	-2.2664	0.0234271	0.678265
ENSG00000112651	MRPL2	51069	protein_coding	15.529	1.11887	0.495265	-2.25914	0.0238745	0.678265
ENSG00000114023	FAM162A	26355	protein_coding	558.211	-0.740938	0.327892	2.2597	0.0238396	0.678265
ENSG00000114315	HES1	3280	protein_coding	374.86	-0.941058	0.416875	2.25741	0.0239825	0.678265
ENSG00000137764	MAP2K5	5607	protein_coding	62.9865	0.950001	0.421199	-2.25547	0.0241041	0.678265
ENSG00000149923	PPP4C	5531	protein_coding	20.6353	-1.1225	0.496198	2.26219	0.0236855	0.678265
ENSG00000164104	HMGB2	3148	protein_coding	346.78	-0.824552	0.365536	2.25573	0.0240873	0.678265
ENSG00000166250	CLMP	79827	protein_coding	20.3881	-1.11214	0.492313	2.25901	0.0238828	0.678265
ENSG00000173039	RELA	5970	protein_coding	214.652	0.910807	0.403865	-2.25523	0.0241192	0.678265
ENSG00000173221	GLRX	2745	protein_coding	14.3506	-1.12278	0.495236	2.26715	0.0233808	0.678265
ENSG00000175395	ZNF25	219749	protein_coding	15.1682	-1.123	0.49605	2.26388	0.0235812	0.678265
ENSG00000179361	ARID3B	10620	protein_coding	98.9785	0.912969	0.40233	-2.2692	0.0232559	0.678265
ENSG00000197324	LRP10	26020	protein_coding	51.9243	0.977586	0.432816	-2.25866	0.0239044	0.678265
ENSG00000204262	COL5A2	1290	protein_coding	11.4713	-1.11443	0.493723	2.2572	0.0239955	0.678265
ENSG00000204381	LAYN	143903	protein_coding	22.1554	-1.1061	0.487286	2.26992	0.0232122	0.678265
ENSG00000054598	FOXC1	2296	protein_coding	2066.53	0.814965	0.361959	-2.25154	0.0243513	0.681273
ENSG00000278259	MYO19	80179	protein_coding	112.645	0.865554	0.384321	-2.25217	0.0243118	0.681273
ENSG00000070778	PTPN21	11099	protein_coding	11.2832	1.10792	0.494467	-2.24064	0.0250492	0.681688
ENSG00000082515	MRPL22	29093	protein_coding	206.781	-0.797395	0.355036	2.24596	0.0247068	0.681688
ENSG00000118900	UBN1	29855	protein_coding	457.914	0.845923	0.375958	-2.25005	0.0244459	0.681688
ENSG00000124733	MEA1	4201	protein_coding	988.948	0.87857	0.39247	-2.23857	0.0251842	0.681688
ENSG00000133195	SLC39A11	201266	protein_coding	75.2644	0.988528	0.441958	-2.2367	0.0253057	0.681688
ENSG00000136930	PSMB7	5695	protein_coding	619.033	0.890646	0.397941	-2.23814	0.0252121	0.681688
ENSG00000137463	MGARP	84709	protein_coding	18.936	-1.10697	0.49401	2.24079	0.0250395	0.681688
ENSG00000144369	FAM171B	165215	protein_coding	17.4661	-1.11361	0.495321	2.24826	0.0245598	0.681688
ENSG00000162910	MRPL55	128308	protein_coding	302.35	0.797285	0.356277	-2.23783	0.0252324	0.681688
ENSG00000165832	TRUB1	142940	protein_coding	75.4383	-0.924021	0.412802	2.23841	0.0251941	0.681688
ENSG00000168268	NT5DC2	64943	protein_coding	230.115	0.799689	0.356565	-2.24276	0.0249124	0.681688
ENSG00000169710	FASN	2194	protein_coding	733.239	0.779559	0.348399	-2.23755	0.0252505	0.681688
ENSG00000181220	ZNF746	155061	protein_coding	22.4079	-1.09545	0.489718	2.2369	0.0252928	0.681688
ENSG00000204516	MICB	4277	protein_coding	68.5296	0.970382	0.431444	-2.24915	0.0245029	0.681688
ENSG00000221926	TRIM16	10626	protein_coding	55.0909	0.991157	0.441584	-2.24455	0.0247972	0.681688
ENSG00000157502	PWWP3B	139221	protein_coding	12.1834	-1.10701	0.495244	2.23529	0.0253985	0.682499
ENSG00000067064	IDI1	3422	protein_coding	185.543	-0.963874	0.432775	2.22719	0.0259345	0.682677
ENSG00000077549	CAPZB	832	protein_coding	391.685	-0.812299	0.364406	2.2291	0.025807	0.682677
ENSG00000114999	TTL	150465	protein_coding	223.24	0.866814	0.389879	-2.22329	0.0261964	0.682677
ENSG00000128973	CLN6	54982	protein_coding	51.1599	0.962324	0.433542	-2.21968	0.0264405	0.682677
ENSG00000135919	SERPINE2	5270	protein_coding	62.4873	-0.942715	0.422857	2.2294	0.0257875	0.682677
ENSG00000141456	PELP1	27043	protein_coding	160.243	0.835091	0.374938	-2.22728	0.0259289	0.682677
ENSG00000147955	SIGMAR1	10280	protein_coding	404.755	0.865305	0.389386	-2.22223	0.0262676	0.682677
ENSG00000153879	CEBPG	1054	protein_coding	49.7065	-1.0321	0.463712	2.22573	0.0260325	0.682677
ENSG00000160714	UBE2Q1	55585	protein_coding	194.49	-0.804365	0.361429	2.22552	0.0260466	0.682677
ENSG00000165233	CARD19	84270	protein_coding	42.8829	-1.01345	0.454861	2.22804	0.025878	0.682677
ENSG00000169738	DCXR	51181	protein_coding	204.473	0.83196	0.374888	-2.21922	0.0264715	0.682677
ENSG00000175305	CCNE2	9134	protein_coding	24.7971	1.08513	0.488747	-2.22024	0.0264027	0.682677
ENSG00000184216	IRAK1	3654	protein_coding	556.917	0.813805	0.365508	-2.2265	0.0259805	0.682677
ENSG00000198938	MT-CO3	4514	protein_coding	24128.4	0.742214	0.33322	-2.2274	0.0259206	0.682677
ENSG00000215251	FASTKD5	60493	protein_coding	98.1782	0.991438	0.445948	-2.22322	0.0262012	0.682677
ENSG00000266010	GATA6-AS1	100128893	lncRNA	68.4751	0.981811	0.440209	-2.23033	0.0257255	0.682677
ENSG00000269190	FBXO17	115290	protein_coding	138.317	-0.868036	0.390992	2.22009	0.0264129	0.682677
ENSG00000170855	TRIAP1	51499	protein_coding	505.992	0.849546	0.383203	-2.21696	0.0266255	0.68341
ENSG00000196154	S100A4	6275	protein_coding	14.7369	-1.09936	0.495857	2.2171	0.0266161	0.68341
ENSG00000138587	MNS1	55329	protein_coding	32.1518	-1.03739	0.468157	2.21589	0.026699	0.683683
ENSG00000056487	PHF21B	112885	protein_coding	71.581	0.980583	0.443705	-2.20999	0.027106	0.688257
ENSG00000111642	CHD4	1108	protein_coding	799.105	0.773326	0.349822	-2.21063	0.0270615	0.688257
ENSG00000112079	STK38	11329	protein_coding	82.5851	0.933453	0.422447	-2.20963	0.0271306	0.688257
ENSG00000165526	RPUSD4	84881	protein_coding	226.849	0.822556	0.372059	-2.21082	0.0270481	0.688257
ENSG00000064666	CNN2	1265	protein_coding	92.5767	0.910799	0.413086	-2.20486	0.0274637	0.693474
ENSG00000178904	DPY19L3	147991	protein_coding	17.8928	-1.09041	0.49438	2.20562	0.0274107	0.693474
ENSG00000006007	GDE1	51573	protein_coding	278.026	0.835124	0.378964	-2.2037	0.0275453	0.693924
ENSG00000152404	CWF19L2	143884	protein_coding	208.406	0.92247	0.4188	-2.20265	0.0276194	0.694185
ENSG00000111602	TIMELESS	8914	protein_coding	336.751	0.824609	0.375039	-2.19873	0.0278972	0.694298
ENSG00000113194	FAF2	23197	protein_coding	241.365	-0.766072	0.348628	2.19739	0.0279926	0.694298
ENSG00000115944	COX7A2L	9167	protein_coding	183.936	-0.79515	0.361893	2.19719	0.0280067	0.694298
ENSG00000164040	PGRMC2	10424	protein_coding	271.415	0.840315	0.382124	-2.19906	0.0278733	0.694298
ENSG00000173141	MRPL57	78988	protein_coding	239.978	-0.816583	0.371115	2.20035	0.027782	0.694298
ENSG00000176171	BNIP3	664	protein_coding	360.792	-0.833831	0.378975	2.20023	0.0277907	0.694298
ENSG00000168765	GSTM4	2948	protein_coding	47.1885	-1.0649	0.485065	2.19537	0.0281372	0.694371
ENSG00000228474	OST4	100128731	protein_coding	121.996	-0.87973	0.400713	2.19542	0.0281338	0.694371
ENSG00000189266	PNRC2	55629	protein_coding	68.1884	-0.954307	0.434944	2.19409	0.0282287	0.695052
ENSG00000087448	KLHL42	57542	protein_coding	124.665	0.877641	0.400243	-2.19277	0.0283238	0.69582
ENSG00000025770	NCAPH2	29781	protein_coding	190.102	0.861384	0.393267	-2.19033	0.0285005	0.696187
ENSG00000135916	ITM2C	81618	protein_coding	35.8466	-1.06703	0.487055	2.19079	0.0284671	0.696187
ENSG00000185504	FAAP100	80233	protein_coding	68.2634	0.966559	0.441369	-2.18991	0.0285307	0.696187
ENSG00000136143	SUCLA2	8803	protein_coding	19.056	-1.08531	0.495841	2.18884	0.0286087	0.69653
ENSG00000010626	LRRC23	10233	protein_coding	51.0874	1.00391	0.460127	-2.1818	0.0291241	0.696726
ENSG00000072501	SMC1A	8243	protein_coding	1046.03	0.73238	0.335687	-2.18174	0.029129	0.696726
ENSG00000106399	RPA3	6119	protein_coding	161.56	-0.822328	0.376196	2.1859	0.028823	0.696726
ENSG00000154518	ATP5MC3	518	protein_coding	1322.79	-0.69313	0.317224	2.18498	0.0288899	0.696726
ENSG00000168495	POLR3D	661	protein_coding	191.314	0.821226	0.375764	-2.18549	0.0288533	0.696726
ENSG00000169567	HINT1	3094	protein_coding	2831.81	-0.708984	0.324336	2.18596	0.0288189	0.696726
ENSG00000187867	PALM3	342979	protein_coding	16.4427	-1.08016	0.494576	2.18401	0.0289615	0.696726
ENSG00000197713	RPE	6120	protein_coding	89.8053	-0.920841	0.422042	2.18187	0.029119	0.696726
ENSG00000113657	DPYSL3	1809	protein_coding	119.547	0.853378	0.391896	-2.17756	0.0294388	0.701055
ENSG00000170852	KBTBD2	25948	protein_coding	55.4505	-1.01431	0.465784	2.17765	0.0294323	0.701055
ENSG00000115738	ID2	3398	protein_coding	1063.01	-0.710369	0.326613	2.17496	0.0296331	0.704143
ENSG00000040275	SPDL1	54908	protein_coding	721.523	-0.775931	0.359065	2.16098	0.0306971	0.704542
ENSG00000063438	AHRR	57491	protein_coding	54.5619	-0.936308	0.432306	2.16584	0.0303231	0.704542
ENSG00000072042	RDH11	51109	protein_coding	312.228	0.856819	0.396776	-2.15945	0.0308152	0.704542
ENSG00000105185	PDCD5	9141	protein_coding	320.074	-0.826497	0.382271	2.16207	0.0306126	0.704542
ENSG00000119946	CNNM1	26507	protein_coding	11.374	-1.06001	0.487645	2.17373	0.0297254	0.704542
ENSG00000125743	SNRPD2	6633	protein_coding	1041.11	-0.707355	0.326782	2.16461	0.0304178	0.704542
ENSG00000126267	COX6B1	1340	protein_coding	461.345	-0.73911	0.341571	2.16385	0.0304755	0.704542
ENSG00000133935	ERG28	11161	protein_coding	67.7831	-0.939785	0.432743	2.17169	0.029879	0.704542
ENSG00000134775	FHOD3	80206	protein_coding	12.7101	-1.07616	0.495961	2.16984	0.0300187	0.704542
ENSG00000139200	PIANP	196500	protein_coding	12.9851	-1.07459	0.495825	2.16727	0.0302141	0.704542
ENSG00000140264	SERF2	10169	protein_coding	2081.11	-0.724757	0.335244	2.16188	0.0306276	0.704542
ENSG00000143162	CREG1	8804	protein_coding	27.8307	-1.06561	0.493175	2.16071	0.0307177	0.704542
ENSG00000164056	SPRY1	10252	protein_coding	56.7333	1.0122	0.465987	-2.17216	0.0298435	0.704542
ENSG00000204599	TRIM39	56658	protein_coding	59.5109	0.970421	0.447966	-2.16628	0.0302897	0.704542
ENSG00000228594	FNDC10	643988	protein_coding	64.4998	0.920442	0.425457	-2.16342	0.030509	0.704542
ENSG00000244165	P2RY11	5032	protein_coding	12.3893	1.06527	0.492164	-2.16446	0.0304288	0.704542
ENSG00000253982	CLN8-AS1	NA	lncRNA	73.2533	-0.903153	0.418141	2.15993	0.0307783	0.704542
ENSG00000105048	TNNT1	7138	protein_coding	115.916	-0.850667	0.394385	2.15695	0.0310099	0.707121
ENSG00000135047	CTSL	1514	protein_coding	20.6021	-1.0654	0.494081	2.15633	0.031058	0.707121
ENSG00000112679	DUSP22	56940	protein_coding	174.486	0.802563	0.372915	-2.15213	0.0313871	0.708683
ENSG00000160886	LY6K	54742	protein_coding	20.9611	1.05661	0.490795	-2.15285	0.0313306	0.708683
ENSG00000166908	PIP4K2C	79837	protein_coding	50.6866	-0.975363	0.453057	2.15285	0.0313307	0.708683
ENSG00000260260	SNHG19	NA	lncRNA	134.151	0.840567	0.390544	-2.1523	0.0313738	0.708683
ENSG00000128713	HOXD11	3237	protein_coding	410.67	0.853919	0.39843	-2.14321	0.0320964	0.72027
ENSG00000152359	POC5	134359	protein_coding	16.2781	-1.0613	0.495199	2.14318	0.0320988	0.72027
ENSG00000084774	CAD	790	protein_coding	133.905	0.79692	0.372289	-2.1406	0.0323067	0.721958
ENSG00000122515	ZMIZ2	83637	protein_coding	37.1273	0.9738	0.454914	-2.14062	0.0323044	0.721958
ENSG00000135346	CGA	1081	protein_coding	43.4061	-0.959584	0.448651	2.13882	0.0324504	0.723032
ENSG00000189159	JPT1	51155	protein_coding	517.839	0.755247	0.35319	-2.13836	0.0324876	0.723032
ENSG00000105618	PRPF31	26121	protein_coding	112.162	-0.822094	0.385177	2.13433	0.032816	0.725533
ENSG00000115946	PNO1	56902	protein_coding	57.2633	0.915802	0.429207	-2.13371	0.0328667	0.725533
ENSG00000158290	CUL4B	8450	protein_coding	242.565	-0.761781	0.356856	2.1347	0.0327852	0.725533
ENSG00000164543	STK17A	9263	protein_coding	29.1355	-1.01105	0.473542	2.13508	0.0327548	0.725533
ENSG00000026950	BTN3A1	11119	protein_coding	23.6123	1.02463	0.481824	-2.12656	0.0334569	0.728222
ENSG00000088986	DYNLL1	8655	protein_coding	506.312	-0.717382	0.336733	2.13042	0.0331369	0.728222
ENSG00000147889	CDKN2A	1029	protein_coding	255.649	-0.837969	0.393975	2.12696	0.0334233	0.728222
ENSG00000150551	LYPD1	116372	protein_coding	119.384	0.819882	0.38554	-2.12658	0.0334551	0.728222
ENSG00000158545	ZC3H18	124245	protein_coding	265.208	0.763507	0.358666	-2.12874	0.033276	0.728222
ENSG00000182749	PAQR7	164091	protein_coding	18.9952	1.04961	0.492765	-2.13004	0.033168	0.728222
ENSG00000197747	S100A10	6281	protein_coding	353.964	-0.788487	0.370726	2.12688	0.0334305	0.728222
ENSG00000176485	PLAAT3	11145	protein_coding	222.134	0.810198	0.381335	-2.12464	0.033617	0.730248
ENSG00000002586	CD99	4267	protein_coding	153.883	-0.834276	0.400765	2.08171	0.0373689	0.731775
ENSG00000007944	MYLIP	29116	protein_coding	51.4958	0.938834	0.443074	-2.11891	0.034098	0.731775
ENSG00000066583	ISOC1	51015	protein_coding	72.3658	-0.956291	0.456513	2.09477	0.0361913	0.731775
ENSG00000067167	TRAM1	23471	protein_coding	89.0682	-0.958609	0.45416	2.11073	0.0347957	0.731775
ENSG00000068354	TBC1D25	4943	protein_coding	48.0628	0.91935	0.439798	-2.09039	0.0365827	0.731775
ENSG00000078061	ARAF	369	protein_coding	54.8256	0.917472	0.436316	-2.10277	0.0354859	0.731775
ENSG00000087087	SRRT	51593	protein_coding	263.455	0.760309	0.362794	-2.0957	0.0361084	0.731775
ENSG00000092470	WDR76	79968	protein_coding	143.127	0.786173	0.372749	-2.10912	0.0349339	0.731775
ENSG00000100888	CHD8	57680	protein_coding	255.327	0.836106	0.400084	-2.08983	0.0366333	0.731775
ENSG00000101695	RNF125	54941	protein_coding	58.3979	0.893613	0.427355	-2.09103	0.036525	0.731775
ENSG00000103034	NDRG4	65009	protein_coding	115.5	0.873948	0.415068	-2.10555	0.0352431	0.731775
ENSG00000105193	RPS16	6217	protein_coding	4260.39	-0.677657	0.319894	2.11838	0.0341428	0.731775
ENSG00000106771	TMEM245	23731	protein_coding	194.942	0.75247	0.355005	-2.1196	0.0340398	0.731775
ENSG00000113360	DROSHA	29102	protein_coding	349.289	0.780441	0.370874	-2.10433	0.0353495	0.731775
ENSG00000114405	C3orf14	57415	protein_coding	28.2489	-0.994565	0.47469	2.09519	0.0361542	0.731775
ENSG00000115380	EFEMP1	2202	protein_coding	19.9356	-1.04418	0.492221	2.12137	0.0338909	0.731775
ENSG00000120306	CYSTM1	84418	protein_coding	69.2178	-0.991181	0.468477	2.11575	0.034366	0.731775
ENSG00000127564	PKMYT1	9088	protein_coding	149.558	0.790075	0.378427	-2.08779	0.0368168	0.731775
ENSG00000134107	BHLHE40	8553	protein_coding	108.934	0.853828	0.407236	-2.09664	0.0360252	0.731775
ENSG00000136828	RALGPS1	9649	protein_coding	18.1296	-1.04245	0.494864	2.10654	0.0351571	0.731775
ENSG00000137822	TUBGCP4	27229	protein_coding	125.426	0.811136	0.383272	-2.11634	0.0343156	0.731775
ENSG00000140474	ULK3	25989	protein_coding	283.59	0.743646	0.35568	-2.09078	0.0365481	0.731775
ENSG00000141522	ARHGDIA	396	protein_coding	385.899	0.758746	0.358954	-2.11377	0.0345352	0.731775
ENSG00000141956	PRDM15	63977	protein_coding	23.0761	1.02979	0.489179	-2.10515	0.0352785	0.731775
ENSG00000146223	RPL7L1	285855	protein_coding	712.918	0.742836	0.351124	-2.1156	0.0343792	0.731775
ENSG00000149100	EIF3M	10480	protein_coding	294.389	-0.84934	0.407876	2.08235	0.0373107	0.731775
ENSG00000149557	FEZ1	105369550	protein_coding	24.9936	-1.00722	0.483216	2.08441	0.0371224	0.731775
ENSG00000151012	SLC7A11	23657	protein_coding	46.649	-0.927847	0.441513	2.10152	0.0355958	0.731775
ENSG00000159335	PTMS	5763	protein_coding	148.619	0.772413	0.366324	-2.10855	0.0349832	0.731775
ENSG00000163029	SMC6	79677	protein_coding	114.378	0.827953	0.392595	-2.10892	0.0349512	0.731775
ENSG00000164099	PRSS12	8492	protein_coding	42.924	0.94682	0.450924	-2.09973	0.0357525	0.731775
ENSG00000164615	CAMLG	819	protein_coding	523.276	-0.716985	0.341073	2.10215	0.0355405	0.731775
ENSG00000164941	INTS8	55656	protein_coding	30.1283	-1.03935	0.494261	2.10283	0.0354806	0.731775
ENSG00000166851	PLK1	5347	protein_coding	354.853	0.822565	0.392503	-2.09569	0.0361095	0.731775
ENSG00000167601	AXL	558	protein_coding	13.4631	1.0475	0.495275	-2.11498	0.0344316	0.731775
ENSG00000168036	CTNNB1	1499	protein_coding	407.634	-0.70956	0.338702	2.09494	0.0361765	0.731775
ENSG00000174197	MGA	23269	protein_coding	105.096	0.834544	0.39631	-2.10579	0.0352229	0.731775
ENSG00000176476	SGF29	112869	protein_coding	30.0732	0.997306	0.475124	-2.09904	0.0358131	0.731775
ENSG00000176749	CDK5R1	8851	protein_coding	186.76	0.769605	0.364201	-2.11313	0.0345893	0.731775
ENSG00000177971	IMP3	55272	protein_coding	1366.02	0.774562	0.371738	-2.08362	0.0371946	0.731775
ENSG00000182628	SKA2	348235	protein_coding	651.104	0.818832	0.392564	-2.08585	0.0369919	0.731775
ENSG00000183495	EP400	57634	protein_coding	116.232	0.808637	0.382885	-2.11196	0.0346898	0.731775
ENSG00000184005	ST6GALNAC3	256435	protein_coding	19.1568	-1.05303	0.496084	2.12269	0.03378	0.731775
ENSG00000185608	MRPL40	64976	protein_coding	463.797	0.764755	0.366271	-2.08795	0.0368025	0.731775
ENSG00000186352	ANKRD37	353322	protein_coding	91.8219	-0.847286	0.40688	2.0824	0.037306	0.731775
ENSG00000196510	ANAPC7	51434	protein_coding	166.295	0.768099	0.365869	-2.09938	0.035783	0.731775
ENSG00000197774	EME2	197342	protein_coding	26.139	0.995469	0.476684	-2.08832	0.0367689	0.731775
ENSG00000198576	ARC	23237	protein_coding	23.8761	1.03146	0.493845	-2.08864	0.0367405	0.731775
ENSG00000204852	TCTN1	79600	protein_coding	32.042	-0.987467	0.472381	2.0904	0.0365815	0.731775
ENSG00000206989	SNORD63	26785	snoRNA	14.2762	-1.05074	0.496227	2.11746	0.0342209	0.731775
ENSG00000214753	HNRNPUL2	221092	protein_coding	175.264	0.794165	0.378422	-2.09862	0.0358502	0.731775
ENSG00000232573	RPL3P4	NA	processed_pseudogene	176.488	0.911595	0.437945	-2.08153	0.0373855	0.731775
ENSG00000277161	PIGW	284098	protein_coding	50.6956	0.923473	0.443002	-2.08458	0.0371074	0.731775
ENSG00000006432	MAP3K9	4293	protein_coding	11.6195	1.02221	0.49225	-2.07662	0.037837	0.73669
ENSG00000074855	ANO8	57719	protein_coding	165.287	0.909826	0.438407	-2.0753	0.037959	0.73669
ENSG00000100105	PATZ1	23598	protein_coding	133.373	0.870158	0.419328	-2.07512	0.0379751	0.73669
ENSG00000126226	PCID2	55795	protein_coding	67.3235	-0.878049	0.422977	2.07588	0.0379054	0.73669
ENSG00000164054	SHISA5	51246	protein_coding	329.375	0.729854	0.351307	-2.07754	0.037752	0.73669
ENSG00000131462	TUBG1	7283	protein_coding	254.103	0.73371	0.35396	-2.07286	0.0381853	0.737394
ENSG00000132002	DNAJB1	3337	protein_coding	473.845	0.839029	0.40483	-2.07254	0.0382147	0.737394
ENSG00000185808	PIGP	51227	protein_coding	52.5404	-0.919503	0.443427	2.07363	0.038114	0.737394
ENSG00000100219	XBP1	7494	protein_coding	120.154	-0.809139	0.390695	2.07103	0.0383564	0.738819
ENSG00000198786	MT-ND5	4540	protein_coding	2254.95	0.717861	0.346743	-2.0703	0.0384245	0.738824
ENSG00000102401	ARMCX3	51566	protein_coding	296.208	-0.702561	0.339822	2.06744	0.0386928	0.74157
ENSG00000119669	IRF2BPL	64207	protein_coding	591.612	0.67947	0.328778	-2.06665	0.0387667	0.74157
ENSG00000134697	GNL2	29889	protein_coding	282.939	0.769206	0.372208	-2.0666	0.0387718	0.74157
ENSG00000087074	PPP1R15A	23645	protein_coding	109.46	-0.803827	0.389481	2.06384	0.0390325	0.742641
ENSG00000105755	ETHE1	23474	protein_coding	52.6001	-0.964466	0.467287	2.06397	0.0390209	0.742641
ENSG00000151665	PIGF	5281	protein_coding	40.0652	-0.983706	0.476344	2.06512	0.038912	0.742641
ENSG00000105419	MEIS3	56917	protein_coding	53.3312	-0.901689	0.437392	2.06151	0.0392541	0.743807
ENSG00000114573	ATP6V1A	523	protein_coding	227.542	0.767025	0.372154	-2.06104	0.0392988	0.743807
ENSG00000164885	CDK5	1020	protein_coding	97.7296	-0.868195	0.421081	2.06182	0.0392246	0.743807
ENSG00000185630	PBX1	5087	protein_coding	266.499	-0.709281	0.344264	2.06028	0.0393717	0.743893
ENSG00000106344	RBM28	55131	protein_coding	148.243	0.758755	0.368413	-2.05952	0.0394442	0.743971
ENSG00000160214	RRP1	8568	protein_coding	92.5278	0.815178	0.396579	-2.05553	0.0398283	0.749025
ENSG00000035681	NSMAF	8439	protein_coding	26.4127	-1.0068	0.491029	2.05039	0.0403269	0.750534
ENSG00000082996	RNF13	11342	protein_coding	24.3162	-0.987031	0.480641	2.05357	0.0400173	0.750534
ENSG00000115350	POLE4	56655	protein_coding	151.756	0.775657	0.377922	-2.05243	0.040128	0.750534
ENSG00000151348	EXT2	2132	protein_coding	62.2049	-0.861201	0.420055	2.05021	0.0403439	0.750534
ENSG00000167123	CERCAM	51148	protein_coding	35.1716	0.940289	0.45845	-2.05102	0.0402651	0.750534
ENSG00000167113	COQ4	51117	protein_coding	64.1835	0.862566	0.420926	-2.04921	0.0404415	0.751066
ENSG00000005073	HOXA11	3207	protein_coding	99.8041	0.794071	0.388288	-2.04506	0.0408493	0.751844
ENSG00000074201	CLNS1A	1207	protein_coding	433.643	-0.778089	0.380867	2.04294	0.0410584	0.751844
ENSG00000101412	E2F1	1869	protein_coding	95.1007	0.854815	0.418416	-2.04298	0.0410545	0.751844
ENSG00000103018	CYB5B	80777	protein_coding	113.688	-0.793657	0.388032	2.04534	0.0408217	0.751844
ENSG00000109046	WSB1	26118	protein_coding	306.763	-0.712681	0.349138	2.04126	0.0412253	0.751844
ENSG00000125648	SLC25A23	79085	protein_coding	47.1933	0.895459	0.438791	-2.04074	0.0412767	0.751844
ENSG00000128710	HOXD10	3236	protein_coding	207.38	0.756283	0.370559	-2.04093	0.041258	0.751844
ENSG00000143195	ILDR2	387597	protein_coding	12.114	-1.01015	0.495128	2.04019	0.0413317	0.751844
ENSG00000162702	ZNF281	23528	protein_coding	121.645	-0.854354	0.419149	2.03831	0.0415192	0.751844
ENSG00000165821	SALL2	6297	protein_coding	210.701	0.834812	0.409655	-2.03784	0.0415655	0.751844
ENSG00000173065	FAM222B	55731	protein_coding	77.9887	0.840201	0.411121	-2.04369	0.0409846	0.751844
ENSG00000177548	RABEP2	79874	protein_coding	18.7281	1.00463	0.490717	-2.04727	0.0406312	0.751844
ENSG00000257923	CUX1	1523	protein_coding	192.016	0.774464	0.380084	-2.03761	0.0415887	0.751844
ENSG00000264247	ZNF407-AS1	NA	lncRNA	12.5248	-1.01073	0.495232	2.04093	0.0412582	0.751844
ENSG00000214022	REPIN1	29803	protein_coding	26.9809	-0.986073	0.484663	2.03455	0.0418958	0.756139
ENSG00000101161	PRPF6	24148	protein_coding	400.682	0.735504	0.362768	-2.02748	0.0426136	0.761259
ENSG00000122674	CCZ1	51622	protein_coding	78.2743	-0.856824	0.422375	2.02859	0.0425003	0.761259
ENSG00000136295	TTYH3	80727	protein_coding	25.3249	-0.989258	0.488209	2.0263	0.0427341	0.761259
ENSG00000137288	UQCC2	84300	protein_coding	308.912	0.697123	0.343365	-2.03026	0.0423297	0.761259
ENSG00000167037	SGSM1	129049	protein_coding	13.6974	-1.00365	0.495491	2.02557	0.042809	0.761259
ENSG00000182827	ACBD3	64746	protein_coding	511.103	0.679046	0.334962	-2.02724	0.0426384	0.761259
ENSG00000186184	POLR1D	51082	protein_coding	146.215	-0.83562	0.411792	2.02922	0.0424354	0.761259
ENSG00000204463	BAG6	7917	protein_coding	185.158	0.731186	0.360951	-2.02572	0.0427934	0.761259
ENSG00000234608	MAPKAPK5-AS1	51275	lncRNA	87.1603	0.871456	0.429763	-2.02776	0.0425848	0.761259
ENSG00000120699	EXOSC8	11340	protein_coding	81.0304	-0.827801	0.409043	2.02375	0.0429961	0.762328
ENSG00000140463	BBS4	585	protein_coding	47.9603	-0.890468	0.440037	2.02362	0.0430092	0.762328
ENSG00000100401	RANGAP1	5905	protein_coding	548.11	0.67724	0.335099	-2.02102	0.0432782	0.765848
ENSG00000117118	SDHB	6390	protein_coding	55.084	-0.932108	0.461658	2.01904	0.0434828	0.766975
ENSG00000181481	RNF135	84282	protein_coding	52.3792	0.901683	0.446537	-2.01928	0.0434583	0.766975
ENSG00000026025	VIM	7431	protein_coding	434.983	-0.86151	0.427821	2.01372	0.0440393	0.768189
ENSG00000028839	TBPL1	9519	protein_coding	65.1377	-0.864689	0.430141	2.01025	0.0444051	0.768189
ENSG00000084731	KIF3C	3797	protein_coding	11.1204	-0.992343	0.493481	2.01091	0.0443354	0.768189
ENSG00000087152	ATXN7L3	56970	protein_coding	288.393	0.88778	0.440795	-2.01404	0.0440049	0.768189
ENSG00000100568	VTI1B	10490	protein_coding	185.125	0.813881	0.405254	-2.00832	0.0446088	0.768189
ENSG00000106588	PSMA2	5683	protein_coding	125.502	-0.749075	0.375012	1.99747	0.0457742	0.768189
ENSG00000109390	NDUFC1	4717	protein_coding	156.16	-0.787219	0.39443	1.99584	0.0459516	0.768189
ENSG00000109670	FBXW7	55294	protein_coding	322.612	0.771052	0.383889	-2.00853	0.0445873	0.768189
ENSG00000112739	PRPF4B	8899	protein_coding	344.328	0.707111	0.353422	-2.00075	0.0454188	0.768189
ENSG00000112972	HMGCS1	3157	protein_coding	1228.08	-0.635281	0.316599	2.00658	0.0447944	0.768189
ENSG00000116459	ATP5PB	515	protein_coding	482.592	-0.651253	0.325445	2.00112	0.0453799	0.768189
ENSG00000119013	NDUFB3	4709	protein_coding	41.9205	-0.972898	0.484787	2.00686	0.044765	0.768189
ENSG00000122417	ODF2L	57489	protein_coding	49.1449	-0.877024	0.439328	1.99628	0.0459031	0.768189
ENSG00000126016	AMOT	154796	protein_coding	496.858	0.709763	0.353417	-2.00829	0.0446125	0.768189
ENSG00000129422	MTUS1	57509	protein_coding	54.1805	0.88054	0.437525	-2.01255	0.0441619	0.768189
ENSG00000133134	BEX2	84707	protein_coding	153.634	-0.764657	0.37921	2.01645	0.0437531	0.768189
ENSG00000141867	BRD4	23476	protein_coding	439.807	0.713249	0.35685	-1.99874	0.0456368	0.768189
ENSG00000145016	RUBCN	9711	protein_coding	37.4016	0.925532	0.46162	-2.00497	0.0449667	0.768189
ENSG00000148358	GPR107	57720	protein_coding	106.419	0.842073	0.421532	-1.99765	0.0457549	0.768189
ENSG00000162694	EXTL2	2135	protein_coding	54.5289	-0.909649	0.454093	2.00322	0.0451536	0.768189
ENSG00000163482	STK36	27148	protein_coding	158.024	0.883375	0.438665	-2.01378	0.0440325	0.768189
ENSG00000164366	CCDC127	133957	protein_coding	171.629	-0.736941	0.369017	1.99703	0.0458214	0.768189
ENSG00000165194	PCDH19	57526	protein_coding	54.0606	-0.902601	0.451699	1.99824	0.0456908	0.768189
ENSG00000165732	DDX21	9188	protein_coding	1833.04	0.773845	0.387281	-1.99815	0.0457006	0.768189
ENSG00000171163	ZNF692	55657	protein_coding	24.9979	0.963004	0.482175	-1.99721	0.0458025	0.768189
ENSG00000175203	DCTN2	10540	protein_coding	699.566	0.769803	0.384302	-2.00312	0.0451645	0.768189
ENSG00000196943	NOP9	161424	protein_coding	61.2804	0.938761	0.467795	-2.00678	0.0447733	0.768189
ENSG00000197568	HHLA3	11147	lncRNA	45.5062	0.922666	0.458283	-2.01331	0.0440818	0.768189
ENSG00000198157	HMGN5	79366	protein_coding	113.067	0.856201	0.42616	-2.00911	0.044526	0.768189
ENSG00000213741	RPS29	6235	protein_coding	5823.27	-0.684026	0.342514	1.99708	0.0458168	0.768189
ENSG00000219481	NBPF1	55672	protein_coding	44.3683	-0.896035	0.448457	1.99804	0.0457124	0.768189
ENSG00000221914	PPP2R2A	5520	protein_coding	485.717	0.671901	0.334961	-2.00591	0.0448658	0.768189
ENSG00000226887	ERVMER34-1	100288413	protein_coding	18.6271	0.983753	0.491824	-2.00022	0.045477	0.768189
ENSG00000234745	HLA-B	3106	protein_coding	165.686	-0.821254	0.409557	2.00522	0.0449391	0.768189
ENSG00000100239	PPP6R2	9701	protein_coding	40.8941	-0.909709	0.456358	1.99341	0.0462165	0.771432
ENSG00000114268	PFKFB4	5210	protein_coding	49.2589	-0.877812	0.440527	1.99264	0.0463006	0.771653
ENSG00000100296	THOC5	8563	protein_coding	93.3183	0.816082	0.409767	-1.99158	0.0464176	0.77242
ENSG00000124155	PIGT	51604	protein_coding	423.416	0.788533	0.396448	-1.98899	0.046702	0.774999
ENSG00000175414	ARL10	285598	protein_coding	111.602	-0.784224	0.394305	1.98887	0.046715	0.774999
ENSG00000175548	ALG10B	144245	protein_coding	41.8595	-0.906457	0.456138	1.98724	0.0468957	0.776647
ENSG00000245849	RAD51-AS1	100505648	lncRNA	22.6315	0.964731	0.485598	-1.98669	0.046957	0.776647
ENSG00000125968	ID1	3397	protein_coding	66.7258	-0.90124	0.454162	1.9844	0.047211	0.776695
ENSG00000183023	SLC8A1	6546	protein_coding	25.4798	-0.951613	0.479621	1.98409	0.0472454	0.776695
ENSG00000183779	ZNF703	80139	protein_coding	647.478	0.716401	0.360919	-1.98493	0.0471519	0.776695
ENSG00000196352	CD55	1604	protein_coding	56.1368	0.865023	0.435824	-1.9848	0.0471669	0.776695
ENSG00000070047	PHRF1	57661	protein_coding	124.381	0.766182	0.386512	-1.9823	0.047446	0.776704
ENSG00000090971	NAT14	57106	protein_coding	134.897	-0.740325	0.373719	1.98096	0.0475952	0.776704
ENSG00000171604	CXXC5	51523	protein_coding	23.3327	-0.963494	0.486393	1.9809	0.0476028	0.776704
ENSG00000204227	RING1	6015	protein_coding	157.108	0.749931	0.378372	-1.98199	0.04748	0.776704
ENSG00000217555	CKLF	51192	protein_coding	52.8104	-0.934171	0.471328	1.982	0.0474795	0.776704
ENSG00000154240	CEP112	201134	protein_coding	29.5914	-0.964813	0.487281	1.97999	0.0477044	0.777196
ENSG00000087206	UIMC1	51720	protein_coding	54.3875	-0.93688	0.473631	1.97808	0.0479198	0.779539
ENSG00000032389	EIPR1	7260	protein_coding	31.7739	-0.925162	0.470188	1.96764	0.0491094	0.781015
ENSG00000068120	COASY	80347	protein_coding	154.156	0.78755	0.399068	-1.97347	0.0484418	0.781015
ENSG00000071189	SNX13	23161	protein_coding	55.1264	-0.896458	0.456873	1.96216	0.0497436	0.781015
ENSG00000072682	P4HA2	8974	protein_coding	108.11	-0.763068	0.387361	1.96991	0.0488486	0.781015
ENSG00000076201	PTPN23	25930	protein_coding	83.5123	0.816158	0.41343	-1.97412	0.0483686	0.781015
ENSG00000088205	DDX18	8886	protein_coding	412.777	0.687832	0.349313	-1.9691	0.0489415	0.781015
ENSG00000102144	PGK1	5230	protein_coding	2182.7	-0.654448	0.333728	1.96102	0.0498765	0.781015
ENSG00000108828	VAT1	10493	protein_coding	210.762	0.719016	0.36632	-1.96281	0.0496681	0.781015
ENSG00000116668	SWT1	54823	protein_coding	17.1357	-0.972977	0.496095	1.96127	0.0498473	0.781015
ENSG00000129250	KIF1C	10749	protein_coding	570.56	0.743015	0.377963	-1.96584	0.0493172	0.781015
ENSG00000130299	GTPBP3	84705	protein_coding	121.908	0.758028	0.385502	-1.96634	0.0492591	0.781015
ENSG00000130600	H19	102724852	lncRNA	18.8454	-0.976104	0.494267	1.97485	0.0482847	0.781015
ENSG00000132938	MTUS2	23281	protein_coding	11.843	-0.973269	0.494483	1.96826	0.0490384	0.781015
ENSG00000136352	NKX2-1	7080	protein_coding	52.1609	-0.879205	0.447697	1.96384	0.0495487	0.781015
ENSG00000138193	PLCE1	51196	protein_coding	26.3751	0.946501	0.479398	-1.97435	0.0483416	0.781015
ENSG00000144674	GOLGA4	2803	protein_coding	300.627	0.666778	0.33842	-1.97027	0.0488075	0.781015
ENSG00000146278	PNRC1	10957	protein_coding	83.3052	-0.907988	0.462453	1.96342	0.0495976	0.781015
ENSG00000148737	TCF7L2	6934	protein_coding	145.768	0.728652	0.371344	-1.9622	0.0497388	0.781015
ENSG00000154153	RETREG1	54463	protein_coding	11.9683	-0.975737	0.495007	1.97116	0.0487056	0.781015
ENSG00000168488	ATXN2L	11273	protein_coding	69.1514	0.874888	0.444858	-1.96667	0.0492217	0.781015
ENSG00000172375	C2CD2L	9854	protein_coding	29.098	0.956421	0.484971	-1.97212	0.0485959	0.781015
ENSG00000180730	SHISA2	387914	protein_coding	57.3349	-0.875018	0.445586	1.96375	0.0495595	0.781015
ENSG00000185236	RAB11B	9230	protein_coding	108.129	0.819774	0.418027	-1.96106	0.0498724	0.781015
ENSG00000188290	HES4	57801	protein_coding	176.358	0.787555	0.400871	-1.96461	0.0494592	0.781015
ENSG00000140386	SCAPER	49855	protein_coding	189.749	0.741439	0.378742	-1.95763	0.0502729	0.785836
ENSG00000175110	MRPS22	56945	protein_coding	53.5561	-0.887096	0.453257	1.95716	0.0503287	0.785836
ENSG00000198961	PJA2	9867	protein_coding	217.77	-0.706604	0.361238	1.95606	0.0504575	0.786718
ENSG00000002919	SNX11	29916	protein_coding	61.9048	0.826271	0.42666	-1.9366	0.0527939	0.788591
ENSG00000015475	BID	637	protein_coding	88.3086	-0.791893	0.408336	1.93932	0.0524625	0.788591
ENSG00000071282	LMCD1	29995	protein_coding	42.4844	-0.88059	0.453138	1.94332	0.0519781	0.788591
ENSG00000086300	SNX10	29887	protein_coding	358.333	-0.753456	0.38911	1.93636	0.0528239	0.788591
ENSG00000092203	TOX4	9878	protein_coding	161.867	0.725476	0.37269	-1.94659	0.0515834	0.788591
ENSG00000099958	DERL3	91319	protein_coding	16.8537	0.964582	0.496181	-1.94401	0.0518938	0.788591
ENSG00000103152	MPG	4350	protein_coding	81.7846	-0.800738	0.411211	1.94727	0.0515027	0.788591
ENSG00000104967	NOVA2	4858	protein_coding	41.8401	-0.889487	0.458578	1.93966	0.0524209	0.788591
ENSG00000105127	AKAP8	10270	protein_coding	89.1361	0.837729	0.4321	-1.93874	0.0525332	0.788591
ENSG00000105497	ZNF175	7728	protein_coding	21.7067	-0.948573	0.48746	1.94595	0.0516607	0.788591
ENSG00000108518	PFN1	5216	protein_coding	280.194	-0.820459	0.422377	1.94248	0.052079	0.788591
ENSG00000111424	VDR	7421	protein_coding	16.3626	0.96203	0.496234	-1.93866	0.0525424	0.788591
ENSG00000118971	CCND2	894	protein_coding	388.885	0.663729	0.341005	-1.94639	0.0516076	0.788591
ENSG00000130202	NECTIN2	5819	protein_coding	52.7037	-0.835051	0.430669	1.93896	0.0525056	0.788591
ENSG00000132906	CASP9	842	protein_coding	10.2737	-0.926169	0.47796	1.93776	0.052653	0.788591
ENSG00000133612	AGAP3	116988	protein_coding	322.983	0.834704	0.430244	-1.94007	0.0523712	0.788591
ENSG00000136485	DCAF7	10238	protein_coding	465.769	0.715641	0.367038	-1.94977	0.0512031	0.788591
ENSG00000137504	CREBZF	58487	protein_coding	165.367	0.70301	0.361755	-1.94333	0.0519764	0.788591
ENSG00000137726	FXYD6	53826	protein_coding	66.6988	-0.828975	0.426725	1.94264	0.0520592	0.788591
ENSG00000141736	ERBB2	2064	protein_coding	44.7808	-0.873501	0.448137	1.94919	0.0512733	0.788591
ENSG00000146072	TNFRSF21	27242	protein_coding	68.3101	0.822471	0.423208	-1.94342	0.0519652	0.788591
ENSG00000162073	PAQR4	124222	protein_coding	24.7312	0.934226	0.479822	-1.94703	0.0515316	0.788591
ENSG00000163818	LZTFL1	54585	protein_coding	44.268	-0.900541	0.461602	1.9509	0.0510686	0.788591
ENSG00000164651	SP8	221833	protein_coding	13.2535	-0.963359	0.493656	1.95148	0.0510001	0.788591
ENSG00000168913	ENHO	375704	protein_coding	34.9187	-0.906178	0.464022	1.95288	0.0508341	0.788591
ENSG00000169919	GUSB	2990	protein_coding	111.815	0.740858	0.382189	-1.93846	0.0525673	0.788591
ENSG00000171612	SLC25A33	84275	protein_coding	47.4652	-0.877065	0.451334	1.94327	0.0519831	0.788591
ENSG00000176845	METRNL	284207	protein_coding	38.6842	-0.904135	0.463366	1.95123	0.0510296	0.788591
ENSG00000179820	MYADM	91663	protein_coding	60.0334	-0.824814	0.424932	1.94105	0.0522522	0.788591
ENSG00000184232	OAF	220323	protein_coding	74.8688	-0.83019	0.425719	1.95009	0.0511652	0.788591
ENSG00000205155	PSENEN	55851	protein_coding	46.0225	-0.866332	0.447396	1.93639	0.0528203	0.788591
ENSG00000011376	LARS2	23395	protein_coding	75.3034	0.785797	0.408179	-1.92513	0.0542131	0.788784
ENSG00000060982	BCAT1	586	protein_coding	198.402	-0.708495	0.367115	1.9299	0.0536193	0.788784
ENSG00000085871	MGST2	4258	protein_coding	133.439	-0.749012	0.387449	1.93319	0.0532126	0.788784
ENSG00000100124	ANKRD54	129138	protein_coding	62.524	0.821321	0.426396	-1.92619	0.0540801	0.788784
ENSG00000100201	DDX17	10521	protein_coding	1622.34	0.598175	0.310585	-1.92596	0.0541087	0.788784
ENSG00000100997	ABHD12	26090	protein_coding	46.9362	0.871918	0.451145	-1.93268	0.0532757	0.788784
ENSG00000112159	MDN1	23195	protein_coding	156.903	0.740394	0.383229	-1.93199	0.0533609	0.788784
ENSG00000116791	CRYZ	1429	protein_coding	35.9032	-0.910175	0.472995	1.92428	0.0543196	0.788784
ENSG00000125744	RTN2	6253	protein_coding	14.7795	-0.954065	0.495884	1.92397	0.0543589	0.788784
ENSG00000148700	ADD3	120	protein_coding	152.185	-0.72036	0.373662	1.92784	0.0538751	0.788784
ENSG00000152749	GPR180	160897	protein_coding	97.3476	-0.757712	0.393299	1.92656	0.054035	0.788784
ENSG00000161016	RPL8	6132	protein_coding	10139.2	0.655455	0.338982	-1.9336	0.0531624	0.788784
ENSG00000167173	C15orf39	56905	protein_coding	90.6593	0.798327	0.414769	-1.92475	0.0542605	0.788784
ENSG00000173275	ZNF449	203523	protein_coding	23.942	0.924983	0.480359	-1.92561	0.0541534	0.788784
ENSG00000178252	WDR6	11180	protein_coding	243.361	0.796901	0.413775	-1.92593	0.0541135	0.788784
ENSG00000180776	ZDHHC20	253832	protein_coding	61.4516	-0.880476	0.456985	1.92671	0.0540162	0.788784
ENSG00000181396	OGFOD3	79701	protein_coding	86.0564	0.778797	0.402995	-1.93253	0.0532947	0.788784
ENSG00000183684	ALYREF	10189	protein_coding	190.697	0.708062	0.365813	-1.93558	0.0529188	0.788784
ENSG00000185565	LSAMP	4045	protein_coding	10.6456	-0.950679	0.493018	1.92828	0.0538197	0.788784
ENSG00000210077	MT-TV	NA	Mt_tRNA	107.814	0.759401	0.393725	-1.92876	0.0537606	0.788784
ENSG00000270885	RASL10B	91608	protein_coding	60.7898	0.820978	0.42565	-1.92876	0.0537604	0.788784
ENSG00000004975	DVL2	1856	protein_coding	199.744	0.743289	0.387634	-1.9175	0.0551739	0.789601
ENSG00000008324	SS18L2	51188	protein_coding	114.274	-0.741729	0.386989	1.91667	0.05528	0.789601
ENSG00000050030	NEXMIF	340533	protein_coding	14.7085	-0.949612	0.495826	1.91521	0.0554655	0.789601
ENSG00000111364	DDX55	57696	protein_coding	101.31	0.765966	0.398923	-1.92009	0.054847	0.789601
ENSG00000111845	PAK1IP1	55003	protein_coding	67.5926	0.816878	0.42495	-1.92229	0.0545688	0.789601
ENSG00000122203	KIAA1191	57179	protein_coding	159.003	-0.735532	0.382819	1.92135	0.054687	0.789601
ENSG00000135723	FHOD1	29109	protein_coding	205.991	0.831349	0.434149	-1.91489	0.0555064	0.789601
ENSG00000139718	SETD1B	23067	protein_coding	28.3384	0.913058	0.476347	-1.91679	0.0552647	0.789601
ENSG00000144802	NFKBIZ	64332	protein_coding	15.6165	-0.950697	0.495571	1.91839	0.0550618	0.789601
ENSG00000164162	ANAPC10	10393	protein_coding	24.9144	-0.943763	0.490964	1.92226	0.0545726	0.789601
ENSG00000178718	RPP25	54913	protein_coding	112.895	0.742706	0.38785	-1.91493	0.0555011	0.789601
ENSG00000179262	RAD23A	5886	protein_coding	363.255	0.653631	0.34038	-1.9203	0.0548206	0.789601
ENSG00000197905	TEAD4	7004	protein_coding	68.4107	0.819205	0.42793	-1.91435	0.055576	0.789601
ENSG00000210049	MT-TF	NA	Mt_tRNA	5992.47	-0.723031	0.377469	1.91547	0.0554326	0.789601
ENSG00000243317	STMP1	647087	protein_coding	142.559	-0.726871	0.379557	1.91505	0.0554862	0.789601
ENSG00000081138	CDH7	1005	protein_coding	21.0485	-0.938082	0.490724	1.91163	0.0559239	0.791976
ENSG00000104885	DOT1L	84444	protein_coding	95.1483	0.757399	0.397253	-1.90659	0.0565734	0.791976
ENSG00000112837	TBX18	9096	protein_coding	15.8229	-0.945198	0.496086	1.90531	0.0567398	0.791976
ENSG00000115507	OTX1	5013	protein_coding	21.1897	0.929131	0.487697	-1.90514	0.056762	0.791976
ENSG00000116213	WRAP73	49856	protein_coding	60.3372	-0.903891	0.473353	1.90955	0.0561911	0.791976
ENSG00000123179	EBPL	84650	protein_coding	59.4596	-0.819594	0.429701	1.90736	0.0564741	0.791976
ENSG00000132950	ZMYM5	9205	protein_coding	10.4851	-0.940372	0.493037	1.90731	0.056481	0.791976
ENSG00000146038	DCDC2	51473	protein_coding	15.2366	0.946459	0.496222	-1.90733	0.0564779	0.791976
ENSG00000170689	HOXB9	3219	protein_coding	96.9627	0.747035	0.391039	-1.91038	0.0560839	0.791976
ENSG00000171448	ZBTB26	57684	protein_coding	21.0355	-0.929142	0.486779	1.90875	0.0562939	0.791976
ENSG00000171848	RRM2	6241	protein_coding	296.727	0.653169	0.341736	-1.91133	0.0559626	0.791976
ENSG00000177732	SOX12	6666	protein_coding	261.423	0.746325	0.390568	-1.91087	0.0560208	0.791976
ENSG00000182810	DDX28	55794	protein_coding	192.173	0.74693	0.392002	-1.90543	0.0567247	0.791976
ENSG00000186468	RPS23	6228	protein_coding	1190.86	-0.710261	0.372209	1.90823	0.0563615	0.791976
ENSG00000010219	DYRK4	8798	protein_coding	75.8053	-0.813048	0.426946	1.90434	0.0568665	0.792418
ENSG00000114503	NCBP2	22916	protein_coding	118.843	0.725711	0.381466	-1.90243	0.0571156	0.794871
ENSG00000091527	CDV3	55573	protein_coding	476.712	0.645634	0.340526	-1.89599	0.0579616	0.798329
ENSG00000100335	MIEF1	54471	protein_coding	339.757	0.657864	0.348436	-1.88805	0.0590191	0.798329
ENSG00000100897	DCAF11	80344	protein_coding	191.15	0.758628	0.401431	-1.88981	0.0587834	0.798329
ENSG00000105835	NAMPT	10135	protein_coding	138.74	-0.772603	0.409279	1.88772	0.0590635	0.798329
ENSG00000106211	HSPB1	3315	protein_coding	481.593	0.656521	0.346999	-1.89199	0.0584918	0.798329
ENSG00000109089	CDR2L	30850	protein_coding	98.7201	0.80406	0.425402	-1.89012	0.0587423	0.798329
ENSG00000115233	PSMD14	10213	protein_coding	376.721	-0.714763	0.378266	1.88958	0.0588144	0.798329
ENSG00000115461	IGFBP5	3488	protein_coding	68.6622	-0.7978	0.420488	1.89732	0.0577859	0.798329
ENSG00000116473	RAP1A	5906	protein_coding	84.1286	-0.806064	0.426575	1.88962	0.0588093	0.798329
ENSG00000122335	SERAC1	84947	protein_coding	44.8919	0.868571	0.459959	-1.88837	0.0589765	0.798329
ENSG00000133019	CHRM3	1131	protein_coding	30.2224	0.891103	0.469612	-1.89753	0.057758	0.798329
ENSG00000133740	E2F5	1875	protein_coding	39.0904	-0.870231	0.46094	1.88795	0.0590329	0.798329
ENSG00000136810	TXN	7295	protein_coding	366.419	-0.925372	0.48709	1.8998	0.0574597	0.798329
ENSG00000140832	MARVELD3	91862	protein_coding	43.8451	0.839931	0.443019	-1.89592	0.0579701	0.798329
ENSG00000141428	C18orf21	83608	protein_coding	32.1296	-0.920248	0.486921	1.88993	0.0587667	0.798329
ENSG00000144712	CAND2	23066	protein_coding	29.3631	0.907687	0.478862	-1.89551	0.0580252	0.798329
ENSG00000159377	PSMB4	5692	protein_coding	553.32	-0.647394	0.341706	1.8946	0.058146	0.798329
ENSG00000167642	SPINT2	10653	protein_coding	88.4007	-0.771769	0.408935	1.88727	0.0591246	0.798329
ENSG00000169607	CKAP2L	150468	protein_coding	49.99	0.882394	0.466401	-1.89192	0.0585014	0.798329
ENSG00000170540	ARL6IP1	23204	protein_coding	208.622	-0.666208	0.351727	1.89411	0.058211	0.798329
ENSG00000174915	PTDSS2	81490	protein_coding	99.6191	0.757768	0.400437	-1.89235	0.058444	0.798329
ENSG00000188807	TMEM201	199953	protein_coding	34.4409	0.878464	0.464292	-1.89205	0.0584844	0.798329
ENSG00000197448	GSTK1	373156	protein_coding	67.0854	-0.791912	0.418202	1.89361	0.0582764	0.798329
ENSG00000213025	COX20P1	NA	processed_pseudogene	38.3688	0.909957	0.480123	-1.89526	0.0580582	0.798329
ENSG00000143569	UBAP2L	9898	protein_coding	246.824	0.653667	0.346506	-1.88645	0.0592339	0.798813
ENSG00000277258	PCGF2	7703	protein_coding	228.232	0.80283	0.425803	-1.88545	0.0593689	0.799643
ENSG00000065154	OAT	4942	protein_coding	41.2095	-0.9172	0.486778	1.88423	0.0595344	0.800881
ENSG00000032219	ARID4A	5926	protein_coding	99.6192	0.750206	0.39866	-1.88182	0.059861	0.800956
ENSG00000111843	TMEM14C	51522	protein_coding	93.7972	-0.840545	0.446731	1.88155	0.0598976	0.800956
ENSG00000122565	CBX3	11335	protein_coding	2066.48	-0.633951	0.33697	1.88133	0.0599273	0.800956
ENSG00000138764	CCNG2	901	protein_coding	20.5026	-0.932437	0.495234	1.88282	0.0597245	0.800956
ENSG00000145919	BOD1	91272	protein_coding	274.035	-0.665173	0.35356	1.88136	0.0599236	0.800956
ENSG00000196712	NF1	4763	protein_coding	185.521	0.68626	0.36494	-1.88047	0.0600439	0.800956
ENSG00000270069	MIR222HG	NA	lncRNA	19.559	-0.931712	0.495489	1.88039	0.0600552	0.800956
ENSG00000125351	UPF3B	65109	protein_coding	339.993	0.727685	0.387258	-1.87907	0.0602351	0.801392
ENSG00000183655	KLHL25	64410	protein_coding	12.9027	-0.932318	0.49605	1.87949	0.0601781	0.801392
ENSG00000174607	UGT8	7368	protein_coding	109.471	0.754876	0.401981	-1.87789	0.0603965	0.802559
ENSG00000048471	SNX29	92017	protein_coding	15.6756	0.92795	0.495062	-1.87441	0.0608739	0.802564
ENSG00000126749	EMG1	10436	protein_coding	311.993	0.679563	0.36226	-1.8759	0.0606693	0.802564
ENSG00000164045	CDC25A	993	protein_coding	332.366	0.69782	0.372336	-1.87417	0.060907	0.802564
ENSG00000179085	DPM3	54344	protein_coding	128.375	-0.704499	0.375693	1.8752	0.0607654	0.802564
ENSG00000183943	PRKX	5613	protein_coding	104.227	0.736878	0.393	-1.87501	0.0607916	0.802564
ENSG00000196739	COL27A1	85301	protein_coding	85.0997	-0.757245	0.404052	1.87413	0.0609132	0.802564
ENSG00000198756	COLGALT2	23127	protein_coding	19.3007	-0.920964	0.490661	1.87698	0.0605202	0.802564
ENSG00000037897	METTL1	4234	protein_coding	85.5876	0.757355	0.404363	-1.87295	0.0610746	0.802747
ENSG00000156587	UBE2L6	9246	protein_coding	23.1493	-0.906478	0.483847	1.87348	0.0610019	0.802747
ENSG00000159217	IGF2BP1	10642	protein_coding	234.469	0.708694	0.379098	-1.86942	0.0615642	0.808207
ENSG00000135093	USP30	84749	protein_coding	23.7864	-0.899042	0.481759	1.86617	0.0620182	0.808316
ENSG00000139835	GRTP1	79774	protein_coding	18.6073	-0.917611	0.491519	1.86689	0.0619175	0.808316
ENSG00000158805	ZNF276	92822	protein_coding	64.3706	0.804757	0.431051	-1.86696	0.0619065	0.808316
ENSG00000170191	NANP	140838	protein_coding	17.6449	-0.920691	0.493259	1.86655	0.0619651	0.808316
ENSG00000177042	TMEM80	283232	protein_coding	51.4311	-0.812703	0.435463	1.86629	0.0620003	0.808316
ENSG00000196313	POM121	9883	protein_coding	61.9234	0.793108	0.424571	-1.86802	0.061759	0.808316
ENSG00000051108	HERPUD1	9709	protein_coding	47.8331	-0.837145	0.448814	1.86524	0.0621478	0.809036
ENSG00000174579	MSL2	55167	protein_coding	152.059	0.744704	0.399444	-1.86435	0.0622724	0.809691
ENSG00000087842	PIR	8544	protein_coding	65.845	-0.820681	0.440631	1.86251	0.0625311	0.810155
ENSG00000174109	C16orf91	283951	protein_coding	18.2919	-0.9239	0.496192	1.86198	0.0626059	0.810155
ENSG00000175352	NRIP3	56675	protein_coding	53.1375	0.804411	0.431953	-1.86227	0.0625657	0.810155
ENSG00000198732	SMOC1	64093	protein_coding	55.7658	0.82896	0.444841	-1.8635	0.0623924	0.810155
ENSG00000064313	TAF2	6873	protein_coding	128.426	0.723617	0.389778	-1.85648	0.0633847	0.810799
ENSG00000103495	MAZ	4150	protein_coding	165.496	0.701833	0.377385	-1.85972	0.0629246	0.810799
ENSG00000116161	CACYBP	27101	protein_coding	341.69	-0.657049	0.353698	1.85765	0.0632184	0.810799
ENSG00000130177	CDC16	8881	protein_coding	67.0478	-0.776636	0.418894	1.85402	0.0637369	0.810799
ENSG00000134222	PSRC1	84722	protein_coding	64.2514	-0.796654	0.429341	1.85553	0.0635211	0.810799
ENSG00000147162	OGT	8473	protein_coding	88.9248	-0.811184	0.436906	1.85666	0.0633598	0.810799
ENSG00000149474	KAT14	57325	protein_coding	52.15	-0.814197	0.439287	1.85345	0.0638178	0.810799
ENSG00000164603	BMT2	154743	protein_coding	52.7911	-0.824452	0.444783	1.8536	0.0637958	0.810799
ENSG00000167658	EEF2	1938	protein_coding	4492.98	0.616647	0.332105	-1.85678	0.0633418	0.810799
ENSG00000170776	AKAP13	11214	protein_coding	145.113	0.689989	0.37087	-1.86046	0.0628199	0.810799
ENSG00000175567	UCP2	7351	protein_coding	146.19	0.739826	0.399113	-1.85367	0.0637858	0.810799
ENSG00000186792	HYAL3	8372	protein_coding	12.9194	0.919388	0.494577	-1.85894	0.0630358	0.810799
ENSG00000204386	NEU1	4758	protein_coding	128.872	0.743077	0.400961	-1.85324	0.0638477	0.810799
ENSG00000213722	DDAH2	23564	protein_coding	26.6188	0.884152	0.476322	-1.85621	0.063424	0.810799
ENSG00000231584	FAHD2CP	NA	transcribed_unprocessed_pseudogene	17.8974	0.91708	0.493573	-1.85804	0.063163	0.810799
ENSG00000256537	SMIM10L1	100129361	protein_coding	63.6072	0.790327	0.425027	-1.85947	0.06296	0.810799
ENSG00000174021	GNG5	2787	protein_coding	266.429	-0.632615	0.341614	1.85184	0.0640486	0.812059
ENSG00000029993	HMGB3	3149	protein_coding	163.375	0.688197	0.37282	-1.84592	0.0649033	0.81351
ENSG00000056586	RC3H2	54542	protein_coding	225.772	0.668528	0.36295	-1.84193	0.0654853	0.81351
ENSG00000072195	SPEG	10290	protein_coding	19.0048	-0.901802	0.490404	1.83889	0.0659307	0.81351
ENSG00000075188	NUP37	79023	protein_coding	41.5411	-0.903657	0.488905	1.84833	0.0645549	0.81351
ENSG00000083642	PDS5B	23047	protein_coding	65.5716	-0.791578	0.428151	1.84883	0.0644823	0.81351
ENSG00000106853	PTGR1	22949	protein_coding	42.0465	-0.836431	0.454389	1.84078	0.0656539	0.81351
ENSG00000113328	CCNG1	900	protein_coding	94.0158	-0.775564	0.421987	1.83788	0.0660794	0.81351
ENSG00000113387	SUB1	10923	protein_coding	475.616	-0.603474	0.326638	1.84753	0.0646703	0.81351
ENSG00000115541	HSPE1	3336	protein_coding	558.018	-0.662924	0.359197	1.84557	0.0649544	0.81351
ENSG00000128567	PODXL	5420	protein_coding	19.4717	-0.908228	0.492582	1.84381	0.0652108	0.81351
ENSG00000132128	LRRC41	10489	protein_coding	55.4898	-0.842693	0.456214	1.84715	0.064726	0.81351
ENSG00000138326	RPS24	6229	protein_coding	9754.05	0.749582	0.407685	-1.83863	0.0659696	0.81351
ENSG00000157933	SKI	6497	protein_coding	133.647	0.699648	0.380108	-1.84066	0.0656721	0.81351
ENSG00000160602	NEK8	284086	protein_coding	45.7883	0.829397	0.450068	-1.84283	0.0653542	0.81351
ENSG00000163064	EN1	2019	protein_coding	22.278	-0.905731	0.492491	1.83908	0.065903	0.81351
ENSG00000165475	CRYL1	51084	protein_coding	30.2644	-0.868246	0.47213	1.839	0.0659157	0.81351
ENSG00000168090	COPS6	10980	protein_coding	286.421	0.6289	0.34217	-1.83797	0.0660664	0.81351
ENSG00000169139	UBE2V2	7336	protein_coding	357.533	0.644848	0.350802	-1.83821	0.0660317	0.81351
ENSG00000171316	CHD7	55636	protein_coding	185.159	0.661957	0.359666	-1.84048	0.0656979	0.81351
ENSG00000180817	PPA1	5464	protein_coding	127.129	-0.777472	0.421216	1.84578	0.0649244	0.81351
ENSG00000181027	FKRP	79147	protein_coding	13.5899	-0.915979	0.496235	1.84586	0.0649126	0.81351
ENSG00000198561	CTNND1	1500	protein_coding	78.6588	-0.805655	0.437944	1.83963	0.0658227	0.81351
ENSG00000198874	TYW1	55253	protein_coding	40.2022	0.829317	0.450518	-1.84081	0.0656496	0.81351
ENSG00000213923	CSNK1E	1454	protein_coding	1646.81	0.614129	0.33287	-1.84495	0.0650444	0.81351
ENSG00000169972	PUSL1	126789	protein_coding	71.9101	0.766244	0.417247	-1.83643	0.066294	0.815229
ENSG00000104140	RHOV	171177	protein_coding	46.4361	0.821367	0.447567	-1.83518	0.0664786	0.816473
ENSG00000136536	MARCHF7	64844	protein_coding	118.235	-0.708308	0.386055	1.83473	0.0665452	0.816473
ENSG00000049860	HEXB	3074	protein_coding	82.559	-0.764191	0.417169	1.83185	0.0669742	0.816772
ENSG00000089335	ZNF302	55900	protein_coding	59.8634	-0.793974	0.43362	1.83104	0.067095	0.816772
ENSG00000115306	SPTBN1	6711	protein_coding	419.241	0.611614	0.334008	-1.83113	0.0670804	0.816772
ENSG00000125726	CD70	970	protein_coding	14.4875	-0.909677	0.496187	1.83334	0.0667528	0.816772
ENSG00000135414	GDF11	10220	protein_coding	97.3954	0.714947	0.390444	-1.83111	0.0670839	0.816772
ENSG00000197989	SNHG12	85028	lncRNA	36.6565	0.859865	0.469067	-1.83314	0.0667823	0.816772
ENSG00000275023	MLLT6	4302	protein_coding	134.331	0.70552	0.38512	-1.83195	0.0669595	0.816772
ENSG00000034713	GABARAPL2	11345	protein_coding	164.382	-0.680519	0.371832	1.83018	0.0672231	0.817417
ENSG00000115128	SF3B6	51639	protein_coding	232.111	-0.709255	0.388011	1.82793	0.0675606	0.818778
ENSG00000126790	L3HYPDH	112849	protein_coding	10.4456	-0.89703	0.490499	1.82881	0.0674276	0.818778
ENSG00000174684	B4GAT1	11041	protein_coding	314.3	0.687604	0.376139	-1.82806	0.0675406	0.818778
ENSG00000180340	FZD2	2535	protein_coding	26.0748	-0.882016	0.482946	1.82633	0.0678013	0.82078
ENSG00000152778	IFIT5	24138	protein_coding	17.9098	-0.90067	0.493748	1.82415	0.0681298	0.822926
ENSG00000204568	MRPS18B	28973	protein_coding	651.41	0.633554	0.347298	-1.82423	0.0681166	0.822926
ENSG00000170677	SOCS6	9306	protein_coding	21.2227	-0.886791	0.48648	1.82287	0.0683228	0.824343
ENSG00000005007	UPF1	5976	protein_coding	221.839	0.643504	0.354327	-1.81613	0.0693501	0.826031
ENSG00000089063	TMEM230	29058	protein_coding	83.6156	-0.808161	0.444623	1.81763	0.0691201	0.826031
ENSG00000092820	EZR	7430	protein_coding	342.295	0.626434	0.344977	-1.81587	0.0693898	0.826031
ENSG00000113140	SPARC	6678	protein_coding	117.505	-0.786531	0.433014	1.81641	0.0693077	0.826031
ENSG00000124615	MOCS1	4337	protein_coding	41.9907	0.820331	0.451852	-1.81548	0.0694494	0.826031
ENSG00000141543	EIF4A3	9775	protein_coding	292.364	-0.753364	0.414115	1.81921	0.0688787	0.826031
ENSG00000141985	SH3GL1	6455	protein_coding	225.093	0.669128	0.368335	-1.81663	0.0692744	0.826031
ENSG00000143801	PSEN2	5664	protein_coding	22.3737	0.879278	0.48402	-1.81662	0.069276	0.826031
ENSG00000158411	MITD1	129531	protein_coding	56.6745	-0.816634	0.449333	1.81744	0.0691505	0.826031
ENSG00000163590	PPM1L	151742	protein_coding	25.1285	0.880569	0.484319	-1.81816	0.0690399	0.826031
ENSG00000165312	OTUD1	220213	protein_coding	17.575	-0.901973	0.495959	1.81865	0.0689655	0.826031
ENSG00000172046	USP19	10869	protein_coding	70.2576	0.763473	0.41948	-1.82005	0.0687519	0.826031
ENSG00000223572	CKMT1A	548596	protein_coding	285.921	0.698602	0.383833	-1.82007	0.068749	0.826031
ENSG00000112874	NUDT12	83594	protein_coding	33.0907	-0.846767	0.466787	1.81403	0.0696726	0.827324
ENSG00000166562	SEC11C	90701	protein_coding	69.5182	-0.769976	0.424567	1.81355	0.0697463	0.827324
ENSG00000204899	MZT1	440145	protein_coding	65.7886	-0.799566	0.440946	1.8133	0.0697863	0.827324
ENSG00000008311	AASS	10157	protein_coding	14.6175	0.893843	0.496213	-1.80133	0.0716509	0.82737
ENSG00000014641	MDH1	4190	protein_coding	236.542	-0.635581	0.352724	1.80192	0.0715576	0.82737
ENSG00000047634	SCML1	6322	protein_coding	75.4851	-0.821672	0.453362	1.8124	0.0699248	0.82737
ENSG00000057608	GDI2	2665	protein_coding	447.634	0.670463	0.371859	-1.803	0.0713879	0.82737
ENSG00000069248	NUP133	55746	protein_coding	161.94	0.654878	0.362489	-1.80661	0.0708225	0.82737
ENSG00000085662	AKR1B1	231	protein_coding	286.765	-0.661402	0.36593	1.80746	0.070691	0.82737
ENSG00000102078	SLC25A14	9016	protein_coding	56.8891	0.781945	0.432123	-1.80954	0.0703671	0.82737
ENSG00000105939	ZC3HAV1	56829	protein_coding	127.089	0.684603	0.379798	-1.80255	0.0714594	0.82737
ENSG00000113119	TMCO6	55374	protein_coding	13.6025	0.89515	0.496215	-1.80396	0.0712383	0.82737
ENSG00000113643	RARS1	5917	protein_coding	429.132	-0.648229	0.357983	1.81078	0.0701745	0.82737
ENSG00000114388	NPRL2	10641	protein_coding	104.404	0.718815	0.398677	-1.803	0.0713883	0.82737
ENSG00000117151	CTBS	1486	protein_coding	26.3525	-0.893955	0.493795	1.81038	0.0702373	0.82737
ENSG00000119411	BSPRY	54836	protein_coding	23.5496	0.871275	0.483276	-1.80285	0.0714112	0.82737
ENSG00000124570	SERPINB6	5269	protein_coding	92.2979	0.742315	0.412142	-1.80111	0.0716848	0.82737
ENSG00000144283	PKP4	8502	protein_coding	230.404	0.67802	0.375995	-1.80327	0.0713457	0.82737
ENSG00000164116	GUCY1A1	2982	protein_coding	24.038	-0.868701	0.481089	1.8057	0.0709656	0.82737
ENSG00000167280	ENGASE	64772	protein_coding	41.4981	0.830797	0.45861	-1.81155	0.070055	0.82737
ENSG00000169612	RAMAC	83640	protein_coding	14.4137	-0.892548	0.495377	1.80175	0.0715841	0.82737
ENSG00000170312	CDK1	983	protein_coding	255.37	-0.680889	0.378045	1.80108	0.0716907	0.82737
ENSG00000173821	RNF213	57674	protein_coding	156.34	0.656231	0.363333	-1.80614	0.0708963	0.82737
ENSG00000178188	SH2B1	25970	protein_coding	59.4809	0.776483	0.428488	-1.81215	0.0699633	0.82737
ENSG00000213888	LINC01521	NA	lncRNA	20.2494	0.890377	0.49307	-1.80578	0.0709523	0.82737
ENSG00000233762	RPS15P4	NA	processed_pseudogene	116.628	0.689115	0.380858	-1.80938	0.0703924	0.82737
ENSG00000267280	TBX2-AS1	103689912	lncRNA	48.1186	0.860267	0.475967	-1.80741	0.0706983	0.82737
ENSG00000126767	ELK1	2002	protein_coding	55.6118	-0.810387	0.450481	1.79894	0.0720288	0.82776
ENSG00000166508	MCM7	4176	protein_coding	606.448	0.593471	0.329816	-1.7994	0.0719557	0.82776
ENSG00000182858	ALG12	79087	protein_coding	44.8238	0.821561	0.456451	-1.79989	0.0718782	0.82776
ENSG00000184857	TMEM186	25880	protein_coding	107.202	0.804513	0.44713	-1.79928	0.0719743	0.82776
ENSG00000102981	PARD6A	50855	protein_coding	18.3693	0.882532	0.490826	-1.79805	0.0721686	0.828492
ENSG00000101856	PGRMC1	10857	protein_coding	165.617	-0.691063	0.384536	1.79713	0.0723144	0.829292
ENSG00000094631	HDAC6	10013	protein_coding	68.0756	0.741621	0.413053	-1.79546	0.0725798	0.831459
ENSG00000067225	PKM	5315	protein_coding	1555.56	0.624165	0.347831	-1.79445	0.0727414	0.83156
ENSG00000137700	SLC37A4	2542	protein_coding	137.34	0.698874	0.389445	-1.79454	0.0727271	0.83156
ENSG00000115652	UXS1	80146	protein_coding	185.991	0.664832	0.370892	-1.79252	0.0730496	0.831778
ENSG00000128534	LSM8	51691	protein_coding	113.17	-0.709797	0.396083	1.79204	0.0731261	0.831778
ENSG00000143740	SNAP47	116841	protein_coding	116.527	0.690678	0.385376	-1.79222	0.0730978	0.831778
ENSG00000143753	DEGS1	8560	protein_coding	42.4127	0.804754	0.449097	-1.79194	0.0731427	0.831778
ENSG00000196531	NACA	4666	protein_coding	2967.39	0.68183	0.380352	-1.79263	0.0730324	0.831778
ENSG00000134717	BTF3L4	91408	protein_coding	113.547	-0.762376	0.425574	1.79141	0.0732276	0.831875
ENSG00000111641	NOP2	4839	protein_coding	162.386	0.658789	0.368062	-1.78989	0.073472	0.832046
ENSG00000144488	ESPNL	339768	protein_coding	17.5591	-0.886789	0.495344	1.79025	0.0734137	0.832046
ENSG00000213719	CLIC1	1192	protein_coding	67.2901	0.80179	0.447906	-1.79008	0.0734404	0.832046
ENSG00000205581	HMGN1	3150	protein_coding	432.054	-0.683889	0.382533	1.78779	0.0738093	0.834996
ENSG00000112640	PPP2R5D	5528	protein_coding	271.986	0.706407	0.395419	-1.78648	0.0740218	0.83653
ENSG00000186472	PCLO	27445	protein_coding	45.3674	0.797148	0.446549	-1.78513	0.07424	0.838127
ENSG00000162878	PKDCC	91461	protein_coding	11.2786	-0.875763	0.49121	1.78287	0.0746077	0.841405
ENSG00000072864	NDE1	54820	protein_coding	78.5837	0.742864	0.417796	-1.77805	0.075395	0.841563
ENSG00000104368	PLAT	5327	protein_coding	18.5336	-0.873773	0.491363	1.77826	0.0753604	0.841563
ENSG00000105254	TBCB	1155	protein_coding	369.377	-0.605983	0.340374	1.78034	0.0750198	0.841563
ENSG00000107186	MPDZ	8777	protein_coding	41.0468	0.836508	0.470301	-1.77866	0.075295	0.841563
ENSG00000119383	PTPA	5524	protein_coding	62.7763	0.77545	0.435619	-1.78011	0.0750577	0.841563
ENSG00000172534	HCFC1	3054	protein_coding	743.085	0.632686	0.355352	-1.78045	0.0750024	0.841563
ENSG00000174891	RSRC1	51319	protein_coding	149.941	0.714468	0.401438	-1.77977	0.0751133	0.841563
ENSG00000215193	PEX26	55670	protein_coding	141.5	0.712671	0.40021	-1.78074	0.0749545	0.841563
ENSG00000215544	BCRP7	NA	unprocessed_pseudogene	11.1263	-0.878581	0.493136	1.78162	0.0748112	0.841563
ENSG00000254004	ZNF260	339324	protein_coding	26.1304	-0.853819	0.48007	1.77853	0.075317	0.841563
ENSG00000087269	NOP14	8602	protein_coding	377.87	0.616577	0.347243	-1.77564	0.075793	0.842168
ENSG00000088808	PPP1R13B	23368	protein_coding	16.4046	0.87671	0.493971	-1.77482	0.0759277	0.842168
ENSG00000100473	COCH	1690	protein_coding	111.929	0.705166	0.397128	-1.77566	0.0757883	0.842168
ENSG00000112578	BYSL	705	protein_coding	144.488	0.690841	0.389034	-1.77579	0.0757682	0.842168
ENSG00000143061	IGSF3	3321	protein_coding	38.4326	-0.815112	0.458924	1.77614	0.0757101	0.842168
ENSG00000165487	MICU2	221154	protein_coding	55.112	-0.83402	0.469847	1.77509	0.0758831	0.842168
ENSG00000176018	LYSMD3	116068	protein_coding	25.4328	-0.855585	0.482173	1.77444	0.0759909	0.842168
ENSG00000013561	RNF14	9604	protein_coding	85.7596	-0.710284	0.401238	1.77023	0.0766885	0.842181
ENSG00000076685	NT5C2	22978	protein_coding	19.7959	0.868668	0.490703	-1.77025	0.076685	0.842181
ENSG00000100836	PABPN1	8106	protein_coding	98.1181	0.704179	0.397755	-1.77039	0.0766629	0.842181
ENSG00000105176	URI1	8725	protein_coding	136.489	-0.792139	0.44737	1.77066	0.0766176	0.842181
ENSG00000156232	WHAMM	123720	protein_coding	35.9965	0.814301	0.459355	-1.77271	0.0762774	0.842181
ENSG00000162772	ATF3	467	protein_coding	152.505	-0.685253	0.386284	1.77396	0.0760698	0.842181
ENSG00000197050	ZNF420	147923	protein_coding	53.9552	-0.773119	0.436284	1.77205	0.0763858	0.842181
ENSG00000198843	SELENOT	51714	protein_coding	38.1133	-0.834344	0.470833	1.77206	0.0763849	0.842181
ENSG00000234127	TRIM26	7726	protein_coding	60.2339	0.750766	0.423912	-1.77104	0.0765536	0.842181
ENSG00000146918	NCAPG2	54892	protein_coding	149.086	-0.785199	0.443799	1.76927	0.0768493	0.843024
ENSG00000165879	FRAT1	10023	protein_coding	13.8271	-0.87758	0.496133	1.76884	0.0769202	0.843024
ENSG00000131899	LLGL1	3996	protein_coding	78.9761	-0.790612	0.447133	1.76818	0.077031	0.843389
ENSG00000145779	TNFAIP8	25816	protein_coding	52.5704	-0.782367	0.442834	1.76673	0.0772736	0.845195
ENSG00000105559	PLEKHA4	57664	protein_coding	31.6076	-0.832049	0.471082	1.76625	0.0773539	0.845224
ENSG00000198604	BAZ1A	11177	protein_coding	133.891	0.666517	0.377587	-1.7652	0.0775303	0.846301
ENSG00000160584	SIK3	23387	protein_coding	12.0501	0.87224	0.494298	-1.7646	0.0776304	0.846545
ENSG00000101132	PFDN4	5203	protein_coding	205.732	-0.694496	0.393691	1.76407	0.077721	0.846685
ENSG00000065526	SPEN	23013	protein_coding	561.598	0.585512	0.333541	-1.75544	0.0791837	0.848468
ENSG00000077348	EXOSC5	56915	protein_coding	77.2728	-0.718522	0.40937	1.75519	0.0792267	0.848468
ENSG00000106346	USP42	84132	protein_coding	73.6828	0.762972	0.433952	-1.75819	0.0787144	0.848468
ENSG00000109332	UBE2D3	7323	protein_coding	1661.8	0.71026	0.40526	-1.7526	0.0796705	0.848468
ENSG00000110107	PRPF19	27339	protein_coding	143.905	0.64908	0.369046	-1.7588	0.0786109	0.848468
ENSG00000116962	NID1	4811	protein_coding	47.6152	0.768493	0.438334	-1.75321	0.0795657	0.848468
ENSG00000118960	HS1BP3	64342	protein_coding	23.1836	-0.853572	0.485973	1.75642	0.0790169	0.848468
ENSG00000119801	YPEL5	51646	protein_coding	74.2363	-0.72045	0.408902	1.76191	0.078084	0.848468
ENSG00000128789	PSMG2	56984	protein_coding	36.4372	-0.840456	0.479392	1.75317	0.0795725	0.848468
ENSG00000132842	AP3B1	8546	protein_coding	66.0208	-0.781292	0.444917	1.75604	0.079082	0.848468
ENSG00000133216	EPHB2	2048	protein_coding	36.6538	-0.823319	0.468964	1.75561	0.0791548	0.848468
ENSG00000133739	LRRCC1	85444	protein_coding	33.3312	0.820964	0.468868	-1.75095	0.0799547	0.848468
ENSG00000135372	NAT10	55226	protein_coding	217.325	0.619966	0.353225	-1.75516	0.0792316	0.848468
ENSG00000136527	TRA2B	6434	protein_coding	315.796	-0.615575	0.351111	1.75322	0.0795642	0.848468
ENSG00000137073	UBAP2	55833	protein_coding	91.0325	0.701268	0.398479	-1.75986	0.0784315	0.848468
ENSG00000137404	NRM	11270	protein_coding	115.302	0.70198	0.40096	-1.75075	0.0799897	0.848468
ENSG00000144218	AFF3	3899	protein_coding	24.3834	-0.860892	0.488538	1.76218	0.0780387	0.848468
ENSG00000153904	DDAH1	23576	protein_coding	276.261	0.668386	0.381234	-1.75322	0.079565	0.848468
ENSG00000155090	KLF10	7071	protein_coding	21.8106	-0.864725	0.492618	1.75537	0.0791966	0.848468
ENSG00000164190	NIPBL	25836	protein_coding	567.343	0.599171	0.34201	-1.75191	0.0797895	0.848468
ENSG00000167182	SP2	6668	protein_coding	21.6242	0.856443	0.487589	-1.75649	0.0790053	0.848468
ENSG00000173575	CHD2	1106	protein_coding	233.246	0.656083	0.374677	-1.75106	0.079935	0.848468
ENSG00000196821	ILRUN	64771	protein_coding	240.265	0.682351	0.389059	-1.75385	0.0794561	0.848468
ENSG00000198039	ZNF273	10793	protein_coding	21.1908	-0.859702	0.490803	1.75162	0.0798385	0.848468
ENSG00000198908	BHLHB9	80823	protein_coding	16.5198	-0.871745	0.495271	1.76014	0.0783844	0.848468
ENSG00000235354	RPS29P16	NA	processed_pseudogene	10.8973	-0.868301	0.49306	1.76105	0.0782304	0.848468
ENSG00000259494	MRPL46	26589	protein_coding	184.92	0.650938	0.37	-1.75929	0.0785282	0.848468
ENSG00000001631	KRIT1	889	protein_coding	114.97	0.734913	0.41992	-1.75013	0.0800962	0.848768
ENSG00000173559	NABP1	64859	protein_coding	19.1354	0.865971	0.494932	-1.74968	0.080174	0.848768
ENSG00000023697	DERA	51071	protein_coding	32.2782	-0.829992	0.474886	1.74777	0.0805039	0.851235
ENSG00000102805	CLN5	1203	protein_coding	45.5858	-0.778628	0.445701	1.74697	0.0806417	0.851235
ENSG00000124688	MAD2L1BP	9587	protein_coding	14.1587	-0.866988	0.496231	1.74715	0.0806122	0.851235
ENSG00000109436	TBC1D9	23158	protein_coding	19.2418	-0.856759	0.491239	1.74408	0.0811454	0.855197
ENSG00000124831	LRRFIP1	9208	protein_coding	294.732	0.639071	0.366553	-1.74346	0.0812528	0.855197
ENSG00000202337	RNU6-8	101954278	snRNA	11.8225	0.864132	0.495533	-1.74384	0.0811866	0.855197
ENSG00000171368	TPPP	11076	protein_coding	33.5054	0.812188	0.466206	-1.74212	0.081487	0.856834
ENSG00000136842	TMOD1	7111	protein_coding	27.5635	0.829724	0.476593	-1.74095	0.0816922	0.858163
ENSG00000012983	MAP4K5	11183	protein_coding	68.8225	0.715587	0.411422	-1.7393	0.0819816	0.859493
ENSG00000091039	OSBPL8	114882	protein_coding	135.325	-0.706814	0.406476	1.73888	0.0820558	0.859493
ENSG00000145337	PYURF	100996939	protein_coding	41.1038	-0.820981	0.471988	1.73941	0.0819624	0.859493
ENSG00000187531	SIRT7	51547	protein_coding	74.9119	0.708562	0.407816	-1.73745	0.082307	0.861295
ENSG00000002016	RAD52	5893	protein_coding	20.4085	0.84293	0.488713	-1.7248	0.0845642	0.861602
ENSG00000050130	JKAMP	51528	protein_coding	22.773	-0.85592	0.496014	1.7256	0.0844202	0.861602
ENSG00000065802	ASB1	51665	protein_coding	84.0066	0.698675	0.405856	-1.72149	0.0851628	0.861602
ENSG00000069849	ATP1B3	483	protein_coding	257.162	0.687752	0.39926	-1.72257	0.084967	0.861602
ENSG00000085491	SLC25A24	29957	protein_coding	61.5496	-0.803245	0.465626	1.72509	0.0845118	0.861602
ENSG00000090861	AARS1	16	protein_coding	405.237	0.597415	0.344025	-1.73654	0.0824676	0.861602
ENSG00000101146	RAE1	8480	protein_coding	520.084	0.670241	0.389055	-1.72274	0.084935	0.861602
ENSG00000102409	BEX4	56271	protein_coding	168.96	-0.626143	0.362843	1.72566	0.0844085	0.861602
ENSG00000102898	NUTF2	10204	protein_coding	524.352	0.5659	0.328393	-1.72324	0.0848449	0.861602
ENSG00000106477	CEP41	95681	protein_coding	89.8953	0.715637	0.414034	-1.72845	0.0839077	0.861602
ENSG00000109180	OCIAD1	54940	protein_coding	497.175	-0.615903	0.356198	1.7291	0.0837913	0.861602
ENSG00000123562	MORF4L2	9643	protein_coding	2634.15	-0.53596	0.309014	1.73442	0.0828436	0.861602
ENSG00000124299	PEPD	5184	protein_coding	27.7356	-0.829916	0.482589	1.71972	0.085484	0.861602
ENSG00000128607	KLHDC10	23008	protein_coding	193.012	0.623835	0.360581	-1.73008	0.0836155	0.861602
ENSG00000130066	SAT1	6303	protein_coding	468.019	-0.572863	0.332327	1.72379	0.0847457	0.861602
ENSG00000130165	ELOF1	84337	protein_coding	126.551	0.672375	0.391004	-1.71961	0.0855031	0.861602
ENSG00000134480	CCNH	902	protein_coding	23.4707	-0.855022	0.495615	1.72517	0.0844964	0.861602
ENSG00000134686	PHC2	1912	protein_coding	22.8548	-0.839956	0.485074	1.7316	0.0833444	0.861602
ENSG00000137124	ALDH1B1	219	protein_coding	43.0483	0.769852	0.446581	-1.72388	0.0847299	0.861602
ENSG00000139112	GABARAPL1	23710	protein_coding	257.192	0.616201	0.354892	-1.73631	0.0825098	0.861602
ENSG00000144426	NBEAL1	65065	protein_coding	40.0256	0.785734	0.455375	-1.72547	0.0844435	0.861602
ENSG00000144559	TAMM41	132001	protein_coding	109.332	0.746922	0.433027	-1.72488	0.0845484	0.861602
ENSG00000147400	CETN2	1069	protein_coding	138.571	-0.643311	0.373828	1.72087	0.0852738	0.861602
ENSG00000156381	ANKRD9	122416	protein_coding	134.78	0.649991	0.375831	-1.72948	0.0837241	0.861602
ENSG00000156983	BRPF1	7862	protein_coding	86.8499	0.70296	0.408146	-1.72233	0.0850102	0.861602
ENSG00000159199	ATP5MC1	516	protein_coding	1118.96	0.550464	0.319968	-1.72037	0.085365	0.861602
ENSG00000160563	MED27	9442	protein_coding	222.072	0.628512	0.364814	-1.72283	0.0849201	0.861602
ENSG00000162735	PEX19	5824	protein_coding	110.026	-0.671482	0.390082	1.72139	0.0851808	0.861602
ENSG00000165915	SLC39A13	91252	protein_coding	74.5868	-0.712088	0.413883	1.7205	0.0853407	0.861602
ENSG00000169446	MMGT1	93380	protein_coding	386.841	0.634376	0.367551	-1.72596	0.0843554	0.861602
ENSG00000171206	TRIM8	81603	protein_coding	37.2025	0.813056	0.469831	-1.73053	0.0835362	0.861602
ENSG00000177030	DEAF1	10522	protein_coding	391.07	0.597615	0.345706	-1.72868	0.083866	0.861602
ENSG00000178163	ZNF518B	85460	protein_coding	54.4094	-0.744237	0.429286	1.73366	0.082978	0.861602
ENSG00000179314	WSCD1	23302	protein_coding	96.6826	0.74161	0.427628	-1.73424	0.0828751	0.861602
ENSG00000182093	GET1	7485	protein_coding	94.07	-0.723213	0.419163	1.72537	0.0844602	0.861602
ENSG00000197965	MPZL1	9019	protein_coding	66.6734	-0.755772	0.435666	1.73475	0.0827849	0.861602
ENSG00000198740	ZNF652	22834	protein_coding	84.0025	0.716261	0.414314	-1.72879	0.083847	0.861602
ENSG00000232388	SMIM26	388789	protein_coding	87.6752	-0.735313	0.424057	1.734	0.0829188	0.861602
ENSG00000234456	MAGI2-AS3	100505881	lncRNA	21.328	-0.845683	0.48728	1.73552	0.0826495	0.861602
ENSG00000248333	CDK11B	984	protein_coding	45.0079	0.782444	0.453136	-1.72673	0.0842162	0.861602
ENSG00000131409	LRRC4B	94030	protein_coding	19.2735	-0.849483	0.494308	1.71853	0.0857	0.862788
ENSG00000143933	CALM2	805	protein_coding	496.136	-0.746322	0.43454	1.7175	0.0858882	0.863883
ENSG00000154380	ENAH	55740	protein_coding	766.41	0.546498	0.318376	-1.71652	0.0860675	0.864886
ENSG00000064995	TAF11	6882	protein_coding	200.184	0.647599	0.377852	-1.71389	0.0865481	0.86572
ENSG00000125434	SLC25A35	399512	protein_coding	21.1821	0.836656	0.488076	-1.71419	0.0864938	0.86572
ENSG00000132005	RFX1	5989	protein_coding	62.6989	0.72534	0.42291	-1.71512	0.0863236	0.86572
ENSG00000137275	RIPK1	8737	protein_coding	39.3426	-0.789343	0.460257	1.715	0.0863445	0.86572
ENSG00000233101	HOXB-AS3	404266	lncRNA	12.9983	0.850581	0.496189	-1.71423	0.0864867	0.86572
ENSG00000087191	PSMC5	5705	protein_coding	564.608	0.693195	0.406177	-1.70663	0.0878905	0.865741
ENSG00000090686	USP48	84196	protein_coding	436.521	0.677263	0.3954	-1.71286	0.086739	0.865741
ENSG00000100417	PMM1	5372	protein_coding	98.206	0.668682	0.392291	-1.70455	0.0882775	0.865741
ENSG00000101189	MRGBP	55257	protein_coding	123.186	0.662821	0.38766	-1.7098	0.087303	0.865741
ENSG00000103222	ABCC1	4363	protein_coding	12.6631	-0.842469	0.492754	1.70972	0.0873183	0.865741
ENSG00000108651	UTP6	55813	protein_coding	82.449	-0.763714	0.447911	1.70506	0.0881839	0.865741
ENSG00000121413	ZSCAN18	65982	protein_coding	23.7487	0.827163	0.485366	-1.7042	0.088343	0.865741
ENSG00000122643	NT5C3A	51251	protein_coding	46.8814	-0.794247	0.464591	1.70956	0.0873472	0.865741
ENSG00000124222	STX16	8675	protein_coding	132.261	-0.656818	0.385381	1.70433	0.0883185	0.865741
ENSG00000128228	SDF2L1	23753	protein_coding	215.106	0.690896	0.403368	-1.71282	0.0867461	0.865741
ENSG00000128245	YWHAH	7533	protein_coding	225.229	0.646016	0.378295	-1.7077	0.0876916	0.865741
ENSG00000140374	ETFA	2108	protein_coding	535.317	-0.604169	0.353356	1.7098	0.0873026	0.865741
ENSG00000141429	GALNT1	2589	protein_coding	268.917	-0.641878	0.376095	1.70669	0.0878792	0.865741
ENSG00000143079	CTTNBP2NL	55917	protein_coding	41.5769	-0.767532	0.450428	1.70401	0.0883799	0.865741
ENSG00000156504	PABIR2	159090	protein_coding	53.8386	0.761737	0.446174	-1.70726	0.0877734	0.865741
ENSG00000157014	TATDN2	9797	protein_coding	101.325	0.66748	0.390364	-1.70989	0.0872862	0.865741
ENSG00000169220	RGS14	10636	protein_coding	16.6321	-0.843326	0.493605	1.7085	0.0875431	0.865741
ENSG00000176209	SMIM19	114926	protein_coding	41.6733	-0.76513	0.448402	1.70635	0.0879431	0.865741
ENSG00000182986	ZNF320	162967	protein_coding	23.1907	-0.828893	0.486312	1.70445	0.0882976	0.865741
ENSG00000213588	ZBTB9	221504	protein_coding	16.4655	0.846388	0.495468	-1.70826	0.087588	0.865741
ENSG00000223496	EXOSC6	118460	protein_coding	181.176	0.720587	0.422586	-1.70518	0.08816	0.865741
ENSG00000232112	TMA7	51372	protein_coding	191.099	-0.666311	0.390556	1.70606	0.0879974	0.865741
ENSG00000253506	NACA2	342538	protein_coding	17.4943	0.847173	0.49499	-1.71149	0.0869901	0.865741
ENSG00000027001	MIPEP	4285	protein_coding	16.0409	-0.843357	0.495512	1.70199	0.088757	0.865844
ENSG00000100083	GGA1	26088	protein_coding	196.836	0.621789	0.365206	-1.70257	0.0886485	0.865844
ENSG00000100092	SH3BP1	23616	protein_coding	55.3684	-0.73612	0.432626	1.70152	0.0888462	0.865844
ENSG00000119640	ACYP1	97	protein_coding	49.3935	0.765196	0.449745	-1.7014	0.0888678	0.865844
ENSG00000181929	PRKAG1	5571	protein_coding	237.72	0.721186	0.423456	-1.7031	0.0885498	0.865844
ENSG00000210194	MT-TE	NA	Mt_tRNA	36.4496	-0.823212	0.48364	1.70212	0.0887335	0.865844
ENSG00000100138	SNU13	4809	protein_coding	768.72	0.583592	0.343502	-1.69895	0.089329	0.865966
ENSG00000100393	EP300	2033	protein_coding	120.328	0.656535	0.386174	-1.7001	0.0891117	0.865966
ENSG00000108349	CASC3	22794	protein_coding	341.937	0.602033	0.35414	-1.69999	0.0891332	0.865966
ENSG00000130244	FAM98C	147965	protein_coding	31.4146	0.791832	0.465598	-1.70068	0.0890033	0.865966
ENSG00000131981	LGALS3	3958	protein_coding	17.2901	-0.837496	0.493116	1.69837	0.0894373	0.865966
ENSG00000141965	FEM1A	55527	protein_coding	66.7681	0.710818	0.418328	-1.69919	0.089284	0.865966
ENSG00000143207	COP1	64326	protein_coding	46.4206	-0.7545	0.444196	1.69857	0.0893995	0.865966
ENSG00000069667	RORA	6095	protein_coding	45.6704	0.744538	0.439813	-1.69285	0.090484	0.866796
ENSG00000092201	SUPT16H	11198	protein_coding	1048.15	0.56152	0.331743	-1.69264	0.0905249	0.866796
ENSG00000125991	ERGIC3	51614	protein_coding	238.418	0.660279	0.389272	-1.69619	0.0898498	0.866796
ENSG00000130254	SAFB2	9667	protein_coding	66.5457	0.70889	0.418649	-1.69328	0.090402	0.866796
ENSG00000130706	ADRM1	11047	protein_coding	264.185	0.704668	0.416332	-1.69256	0.0905388	0.866796
ENSG00000141905	NFIC	4782	protein_coding	63.1053	0.708041	0.418205	-1.69305	0.0904463	0.866796
ENSG00000143228	NUF2	83540	protein_coding	120.209	-0.649322	0.383526	1.69303	0.0904493	0.866796
ENSG00000148950	IMMP1L	196294	protein_coding	104.151	-0.673142	0.397228	1.6946	0.0901518	0.866796
ENSG00000155034	FBXL18	80028	protein_coding	20.4685	0.828128	0.489561	-1.69158	0.090727	0.866796
ENSG00000156599	ZDHHC5	25921	protein_coding	47.2765	-0.799462	0.471828	1.69439	0.0901909	0.866796
ENSG00000165527	ARF6	382	protein_coding	126.903	0.649363	0.383629	-1.69268	0.0905158	0.866796
ENSG00000168005	SPINDOC	144097	protein_coding	53.0941	-0.73384	0.433915	1.69121	0.0907973	0.866796
ENSG00000174136	RGMB	285704	protein_coding	34.7916	0.789495	0.466787	-1.69134	0.0907719	0.866796
ENSG00000174705	SH3PXD2B	285590	protein_coding	42.8516	-0.753391	0.445325	1.69178	0.0906883	0.866796
ENSG00000178695	KCTD12	115207	protein_coding	197.741	-0.645432	0.380318	1.69708	0.089681	0.866796
ENSG00000106052	TAX1BP1	8887	protein_coding	377.201	-0.564049	0.334204	1.68774	0.0914618	0.867017
ENSG00000124207	CSE1L	1434	protein_coding	566.263	-0.577609	0.342508	1.68641	0.0917166	0.867017
ENSG00000129472	RAB2B	84932	protein_coding	144.917	0.631884	0.374055	-1.68928	0.0911662	0.867017
ENSG00000136522	MRPL47	57129	protein_coding	113.591	-0.716383	0.424638	1.68705	0.0915944	0.867017
ENSG00000141404	GNAL	2774	protein_coding	76.1596	0.68804	0.407231	-1.68956	0.0911125	0.867017
ENSG00000143612	C1orf43	25912	protein_coding	591.231	-0.567456	0.336072	1.6885	0.0913161	0.867017
ENSG00000149177	PTPRJ	5795	protein_coding	13.8232	-0.836482	0.496105	1.6861	0.0917765	0.867017
ENSG00000164024	METAP1	23173	protein_coding	166.561	0.689825	0.408031	-1.69062	0.0909094	0.867017
ENSG00000164062	APEH	327	protein_coding	154.773	0.661125	0.391295	-1.68958	0.0911078	0.867017
ENSG00000167202	TBC1D2B	23102	protein_coding	49.0669	0.747156	0.442775	-1.68744	0.0915187	0.867017
ENSG00000196405	EVL	51466	protein_coding	127.303	0.639341	0.378643	-1.68851	0.0913139	0.867017
ENSG00000198417	MT1F	4494	protein_coding	22.0497	-0.826428	0.490098	1.68625	0.0917472	0.867017
ENSG00000076043	REXO2	25996	protein_coding	192.659	-0.638075	0.379384	1.68187	0.0925941	0.868015
ENSG00000087053	MTMR2	8898	protein_coding	92.3565	0.703033	0.41837	-1.68041	0.0928771	0.868015
ENSG00000107581	EIF3A	8661	protein_coding	1286.92	0.538761	0.31994	-1.68394	0.0921925	0.868015
ENSG00000129493	HEATR5A	25938	protein_coding	46.0515	0.750653	0.446112	-1.68265	0.0924421	0.868015
ENSG00000137947	GTF2B	2959	protein_coding	31.6769	-0.807776	0.480842	1.67992	0.092973	0.868015
ENSG00000145730	PAM	5066	protein_coding	78.3987	-0.678513	0.403158	1.68299	0.0923765	0.868015
ENSG00000146757	ZNF92	168374	protein_coding	34.0557	-0.786546	0.467545	1.68229	0.0925128	0.868015
ENSG00000155085	AK9	221264	protein_coding	20.3953	-0.821752	0.488219	1.68316	0.0923432	0.868015
ENSG00000161970	RPL26	6154	protein_coding	5048.28	0.678991	0.404212	-1.67979	0.0929987	0.868015
ENSG00000165724	ZMYND19	116225	protein_coding	92.1227	0.679971	0.404505	-1.681	0.0927632	0.868015
ENSG00000166337	TAF10	6881	protein_coding	164.201	0.629324	0.374541	-1.68025	0.0929083	0.868015
ENSG00000167553	TUBA1C	84790	protein_coding	2723.03	0.65181	0.387136	-1.68367	0.0922445	0.868015
ENSG00000177192	PUS1	80324	protein_coding	39.0048	0.764173	0.454815	-1.68018	0.0929218	0.868015
ENSG00000181790	ADGRB1	575	protein_coding	10.2801	-0.826459	0.491994	1.67981	0.0929934	0.868015
ENSG00000010270	STARD3NL	83930	protein_coding	38.276	-0.776729	0.46298	1.67767	0.093411	0.868553
ENSG00000102034	ELF4	2000	protein_coding	58.3287	0.738617	0.440323	-1.67745	0.0934554	0.868553
ENSG00000126709	IFI6	2537	protein_coding	70.4911	0.722608	0.430624	-1.67805	0.0933379	0.868553
ENSG00000167595	PROSER3	148137	protein_coding	46.5609	0.778811	0.464095	-1.67813	0.0933223	0.868553
ENSG00000171466	ZNF562	54811	protein_coding	49.3216	0.729702	0.434783	-1.67831	0.0932861	0.868553
ENSG00000113013	HSPA9	3313	protein_coding	353.82	-0.574713	0.342697	1.67703	0.0935367	0.868566
ENSG00000130312	MRPL34	64981	protein_coding	108.427	-0.720842	0.429954	1.67656	0.093629	0.868682
ENSG00000221978	CCNL2	81669	protein_coding	210.134	0.588132	0.350941	-1.67587	0.0937627	0.869182
ENSG00000121578	B4GALT4	8702	protein_coding	18.0782	-0.829589	0.49567	1.67367	0.0941955	0.871709
ENSG00000175220	ARHGAP1	392	protein_coding	68.9863	0.699224	0.417685	-1.67405	0.0941217	0.871709
ENSG00000059804	SLC2A3	6515	protein_coding	462.796	-0.557434	0.334551	1.66622	0.0956703	0.871712
ENSG00000100116	GCAT	23464	protein_coding	77.8595	0.712518	0.427104	-1.66826	0.0952651	0.871712
ENSG00000101191	DIDO1	11083	protein_coding	85.2906	-0.675438	0.405773	1.66457	0.0959988	0.871712
ENSG00000111144	LTA4H	4048	protein_coding	118.115	-0.69266	0.415888	1.6655	0.0958138	0.871712
ENSG00000111801	BTN3A3	10384	protein_coding	20.9049	0.810918	0.486157	-1.66802	0.0953121	0.871712
ENSG00000119616	FCF1	51077	protein_coding	116.182	0.637492	0.381661	-1.67031	0.094858	0.871712
ENSG00000130204	TOMM40	10452	protein_coding	38.2107	-0.759421	0.455879	1.66584	0.0957456	0.871712
ENSG00000137409	MTCH1	23787	protein_coding	526.505	0.606157	0.364271	-1.66403	0.0961065	0.871712
ENSG00000142156	COL6A1	1291	protein_coding	161.813	-0.615408	0.369781	1.66425	0.0960623	0.871712
ENSG00000150787	PTS	5805	protein_coding	24.2594	-0.823499	0.494724	1.66456	0.0960001	0.871712
ENSG00000158717	RNF166	115992	protein_coding	56.7717	-0.743585	0.445731	1.66824	0.0952691	0.871712
ENSG00000164919	COX6C	1345	protein_coding	618.951	-0.573723	0.344065	1.66749	0.0954176	0.871712
ENSG00000167552	TUBA1A	7846	protein_coding	147.201	-0.626165	0.375284	1.66851	0.0952149	0.871712
ENSG00000169242	EFNA1	1942	protein_coding	59.6682	-0.705848	0.423607	1.66628	0.0956577	0.871712
ENSG00000171475	WIPF2	147179	protein_coding	235.433	0.65352	0.392079	-1.6668	0.0955533	0.871712
ENSG00000173436	MICOS10	440574	protein_coding	219.174	-0.615799	0.369264	1.66764	0.0953876	0.871712
ENSG00000182473	EXOC7	23265	protein_coding	188.355	0.644834	0.386669	-1.66766	0.0953824	0.871712
ENSG00000183049	CAMK1D	57118	protein_coding	49.3772	-0.73028	0.438878	1.66397	0.0961182	0.871712
ENSG00000186470	BTN3A2	11118	protein_coding	46.8554	0.754421	0.451645	-1.67038	0.0948434	0.871712
ENSG00000188707	ZBED6CL	113763	protein_coding	10.9277	-0.822857	0.494267	1.6648	0.0959523	0.871712
ENSG00000196588	MRTFA	57591	protein_coding	13.6107	0.830189	0.496238	-1.67297	0.0943338	0.871712
ENSG00000074621	SLC24A1	9187	protein_coding	30.3899	0.783118	0.471199	-1.66197	0.0965192	0.871817
ENSG00000117859	OSBPL9	114883	protein_coding	145.708	-0.611509	0.367955	1.66191	0.0965303	0.871817
ENSG00000133835	HSD17B4	3295	protein_coding	84.6265	-0.697553	0.419656	1.6622	0.0964721	0.871817
ENSG00000169813	HNRNPF	3185	protein_coding	237.597	-0.71659	0.431076	1.66233	0.096447	0.871817
ENSG00000169851	PCDH7	5099	protein_coding	167.609	0.671581	0.40399	-1.66237	0.0964385	0.871817
ENSG00000189308	LIN54	132660	protein_coding	12.2921	-0.81759	0.492565	1.65986	0.0969424	0.874813
ENSG00000159713	TPPP3	51673	protein_coding	11.353	-0.819291	0.493769	1.65926	0.0970637	0.875182
ENSG00000123353	ORMDL2	29095	protein_coding	83.2212	0.682675	0.411542	-1.65882	0.0971519	0.875252
ENSG00000111266	DUSP16	80824	protein_coding	141.639	0.640424	0.386388	-1.65746	0.0974256	0.876267
ENSG00000151208	DLG5	9231	protein_coding	67.6751	0.701048	0.422916	-1.65765	0.0973875	0.876267
ENSG00000128731	HERC2	8924	protein_coding	114.452	0.643988	0.389005	-1.65547	0.0978282	0.879161
ENSG00000101365	IDH3B	3420	protein_coding	342.545	0.633352	0.382946	-1.65389	0.0981496	0.880289
ENSG00000112294	ALDH5A1	7915	protein_coding	81.6695	0.662153	0.400374	-1.65384	0.098161	0.880289
ENSG00000162222	TTC9C	283237	protein_coding	55.13	-0.719013	0.434801	1.65366	0.0981963	0.880289
ENSG00000130305	NSUN5	55695	protein_coding	102.937	0.673013	0.407483	-1.65163	0.0986093	0.883263
ENSG00000102931	ARL2BP	23568	protein_coding	69.653	-0.688174	0.417593	1.64795	0.0993622	0.889276
ENSG00000185551	NR2F2	7026	protein_coding	148.201	0.623273	0.37839	-1.64717	0.0995225	0.889921
ENSG00000198498	TMA16	55319	protein_coding	460.324	0.600204	0.364466	-1.64681	0.0995979	0.889921
ENSG00000112378	PERP	64065	protein_coding	309.174	-0.576316	0.350163	1.64585	0.0997944	0.890106
ENSG00000135245	HILPDA	29923	protein_coding	941.798	-0.535578	0.325635	1.64472	0.100028	0.890106
ENSG00000148229	POLE3	54107	protein_coding	746.955	0.659689	0.40104	-1.64495	0.099981	0.890106
ENSG00000164237	CMBL	134147	protein_coding	17.0798	-0.811495	0.49339	1.64473	0.100025	0.890106
ENSG00000213347	MXD3	83463	protein_coding	15.5343	-0.815676	0.495529	1.64607	0.0997488	0.890106
ENSG00000047315	POLR2B	5431	protein_coding	184.526	-0.725202	0.441649	1.64203	0.100583	0.890245
ENSG00000091164	TXNL1	9352	protein_coding	75.4796	-0.669294	0.407644	1.64186	0.100619	0.890245
ENSG00000092853	CLSPN	63967	protein_coding	139.883	0.605065	0.368973	-1.63986	0.101034	0.890245
ENSG00000101367	MAPRE1	22919	protein_coding	113.094	-0.712597	0.43604	1.63425	0.102207	0.890245
ENSG00000103855	CD276	80381	protein_coding	51.9203	0.716506	0.437972	-1.63596	0.101847	0.890245
ENSG00000104369	JPH1	56704	protein_coding	30.636	0.766532	0.468688	-1.63549	0.101947	0.890245
ENSG00000110955	ATP5F1B	506	protein_coding	581.012	-0.557823	0.341225	1.63477	0.102098	0.890245
ENSG00000112306	RPS12	6206	protein_coding	12370.6	0.670692	0.409501	-1.63783	0.101458	0.890245
ENSG00000116752	BCAS2	10286	protein_coding	87.3241	-0.664159	0.404974	1.64001	0.101004	0.890245
ENSG00000118058	KMT2A	4297	protein_coding	320.213	0.578523	0.353386	-1.63709	0.101613	0.890245
ENSG00000124571	XPO5	57510	protein_coding	267.518	0.565389	0.345766	-1.63517	0.102012	0.890245
ENSG00000132541	RIDA	10247	protein_coding	23.6172	-0.807588	0.494465	1.63325	0.102415	0.890245
ENSG00000133226	SRRM1	10250	protein_coding	628.389	0.537695	0.329111	-1.63378	0.102305	0.890245
ENSG00000136450	SRSF1	6426	protein_coding	243.84	-0.65286	0.398619	1.6378	0.101463	0.890245
ENSG00000138073	PREB	10113	protein_coding	238.526	0.68996	0.422366	-1.63356	0.102351	0.890245
ENSG00000148719	DNAJB12	54788	protein_coding	56.7457	0.696855	0.425567	-1.63747	0.101531	0.890245
ENSG00000150779	TIMM8B	26521	protein_coding	150.421	0.682984	0.418129	-1.63343	0.102379	0.890245
ENSG00000151612	ZNF827	152485	protein_coding	62.6317	0.696821	0.424667	-1.64086	0.100826	0.890245
ENSG00000160957	RECQL4	9401	protein_coding	262.376	0.644691	0.394	-1.63627	0.101782	0.890245
ENSG00000162517	PEF1	553115	protein_coding	193.915	-0.610854	0.372359	1.6405	0.100902	0.890245
ENSG00000167543	TP53I13	90313	protein_coding	91.8624	-0.680206	0.414619	1.64056	0.10089	0.890245
ENSG00000170260	ZNF212	7988	protein_coding	48.5489	0.737262	0.449327	-1.64081	0.100836	0.890245
ENSG00000172965	MIR4435-2HG	541471	lncRNA	110.802	0.62843	0.382858	-1.64142	0.100711	0.890245
ENSG00000181450	ZNF678	339500	protein_coding	63.6785	0.692891	0.421899	-1.64231	0.100525	0.890245
ENSG00000183726	TMEM50A	23585	protein_coding	91.0357	-0.674784	0.412811	1.63461	0.102132	0.890245
ENSG00000187147	RNF220	55182	protein_coding	247.821	0.602902	0.368474	-1.63622	0.101794	0.890245
ENSG00000198752	CDC42BPB	9578	protein_coding	54.2529	0.754737	0.461334	-1.63599	0.101842	0.890245
ENSG00000198841	KTI12	112970	protein_coding	15.8551	-0.813902	0.496187	1.64031	0.10094	0.890245
ENSG00000211584	SLC48A1	55652	protein_coding	27.0081	0.777656	0.475671	-1.63486	0.102078	0.890245
ENSG00000037042	TUBG2	27175	protein_coding	50.5077	0.743026	0.455652	-1.63069	0.102956	0.891257
ENSG00000081019	RSBN1	54665	protein_coding	111.95	-0.63021	0.386544	1.63037	0.103023	0.891257
ENSG00000082781	ITGB5	3693	protein_coding	108.921	0.709814	0.435316	-1.63057	0.10298	0.891257
ENSG00000089693	MLF2	8079	protein_coding	546.083	0.62291	0.381955	-1.63084	0.102923	0.891257
ENSG00000160888	IER2	9592	protein_coding	358.124	0.574935	0.352233	-1.63226	0.102625	0.891257
ENSG00000275066	SYNRG	11276	protein_coding	246.373	0.586943	0.359838	-1.63113	0.102863	0.891257
ENSG00000154174	TOMM70	9868	protein_coding	298.532	0.656974	0.403431	-1.62847	0.103426	0.892613
ENSG00000181192	DHTKD1	55526	protein_coding	213.359	0.592483	0.363658	-1.62923	0.103264	0.892613
ENSG00000197879	MYO1C	4641	protein_coding	109.939	0.655881	0.402752	-1.6285	0.103419	0.892613
ENSG00000124541	RRP36	88745	protein_coding	141.601	0.651541	0.400346	-1.62744	0.103643	0.893067
ENSG00000176974	SHMT1	6470	protein_coding	50.607	-0.741027	0.455243	1.62776	0.103576	0.893067
ENSG00000007376	RPUSD1	113000	protein_coding	101.312	-0.622252	0.398931	1.5598	0.118807	0.895168
ENSG00000011114	BTBD7	55727	protein_coding	218.826	0.600937	0.384406	-1.56329	0.117985	0.895168
ENSG00000011304	PTBP1	5725	protein_coding	908.176	0.531008	0.33529	-1.58373	0.113255	0.895168
ENSG00000012048	BRCA1	672	protein_coding	327.07	0.542453	0.342985	-1.58156	0.11375	0.895168
ENSG00000022840	RNF10	9921	protein_coding	133.2	0.590921	0.371901	-1.58892	0.112079	0.895168
ENSG00000031691	CENPQ	55166	protein_coding	100.486	-0.627952	0.390514	1.60801	0.107833	0.895168
ENSG00000043514	TRIT1	54802	protein_coding	41.0479	-0.730236	0.459171	1.59033	0.11176	0.895168
ENSG00000048028	USP28	57646	protein_coding	173.401	0.585408	0.368525	-1.58852	0.11217	0.895168
ENSG00000049759	NEDD4L	23327	protein_coding	127.36	0.627318	0.395012	-1.5881	0.112264	0.895168
ENSG00000055609	KMT2C	58508	protein_coding	266.732	0.55108	0.351149	-1.56936	0.116564	0.895168
ENSG00000065357	DGKA	1606	protein_coding	30.4955	0.771719	0.487979	-1.58146	0.113773	0.895168
ENSG00000065548	ZC3H15	55854	protein_coding	1436.91	0.53357	0.33555	-1.59014	0.111804	0.895168
ENSG00000072958	AP1M1	8907	protein_coding	149.896	0.629253	0.393041	-1.60098	0.109381	0.895168
ENSG00000081721	DUSP12	11266	protein_coding	41.5045	-0.706701	0.452668	1.56119	0.118479	0.895168
ENSG00000084092	NOA1	84273	protein_coding	36.3729	0.725346	0.463133	-1.56617	0.117308	0.895168
ENSG00000089154	GCN1	10985	protein_coding	162.105	0.658011	0.416234	-1.58087	0.113909	0.895168
ENSG00000091009	RBM27	54439	protein_coding	69.5983	-0.693987	0.437129	1.5876	0.112377	0.895168
ENSG00000096384	HSP90AB1	3326	protein_coding	11303.4	0.540645	0.34376	-1.57274	0.115779	0.895168
ENSG00000099284	MACROH2A2	55506	protein_coding	37.0723	-0.740392	0.471539	1.57016	0.116378	0.895168
ENSG00000099814	CEP170B	283638	protein_coding	116.321	0.638435	0.393442	-1.62269	0.104655	0.895168
ENSG00000099956	SMARCB1	6598	protein_coding	150.88	0.636908	0.397575	-1.60198	0.10916	0.895168
ENSG00000100109	TFIP11	24144	protein_coding	127.504	0.650468	0.41115	-1.58207	0.113634	0.895168
ENSG00000101150	TPD52L2	7165	protein_coding	261.031	0.638041	0.409737	-1.5572	0.119424	0.895168
ENSG00000101945	SUV39H1	6839	protein_coding	51.2795	0.694272	0.435621	-1.59375	0.110992	0.895168
ENSG00000102547	CAB39L	81617	protein_coding	11.49	-0.799966	0.495455	1.61461	0.106396	0.895168
ENSG00000103168	TAF1C	9013	protein_coding	95.4036	0.669115	0.42733	-1.5658	0.117394	0.895168
ENSG00000103510	KAT8	84148	protein_coding	65.0636	0.681437	0.431391	-1.57963	0.114193	0.895168
ENSG00000103876	FAH	2184	protein_coding	74.394	0.654727	0.412986	-1.58535	0.112886	0.895168
ENSG00000104635	SLC39A14	23516	protein_coding	30.1475	-0.760517	0.486161	1.56433	0.11774	0.895168
ENSG00000104731	KLHDC4	54758	protein_coding	71.8634	0.678102	0.431218	-1.57253	0.115829	0.895168
ENSG00000105699	LSR	51599	protein_coding	61.3774	-0.711466	0.450569	1.57904	0.114327	0.895168
ENSG00000106290	TAF6	6878	protein_coding	182.405	0.622172	0.393959	-1.57928	0.114272	0.895168
ENSG00000108100	CCNY	219771	protein_coding	110.391	-0.632303	0.398697	1.58592	0.112757	0.895168
ENSG00000108469	RECQL5	9400	protein_coding	24.4362	0.786624	0.488345	-1.6108	0.107224	0.895168
ENSG00000108578	BLMH	642	protein_coding	325.577	0.615682	0.381205	-1.61509	0.10629	0.895168
ENSG00000108639	SYNGR2	9144	protein_coding	197.396	0.571906	0.36623	-1.5616	0.118381	0.895168
ENSG00000108826	MRPL27	51264	protein_coding	408.711	0.670596	0.412683	-1.62497	0.10417	0.895168
ENSG00000109472	CPE	1363	protein_coding	127.51	-0.619559	0.386925	1.60124	0.109324	0.895168
ENSG00000110092	CCND1	595	protein_coding	87.7686	0.678614	0.427403	-1.58776	0.11234	0.895168
ENSG00000111203	ITFG2	55846	protein_coding	34.4584	0.72409	0.464381	-1.55926	0.118936	0.895168
ENSG00000111652	COPS7A	50813	protein_coding	52.1123	-0.733942	0.469964	1.5617	0.11836	0.895168
ENSG00000111674	ENO2	2026	protein_coding	390.947	0.604789	0.385603	-1.56842	0.116783	0.895168
ENSG00000113369	ARRDC3	57561	protein_coding	43.2042	-0.746259	0.46032	1.62118	0.10498	0.895168
ENSG00000114544	SLC41A3	54946	protein_coding	59.9666	-0.676081	0.425545	1.58874	0.112119	0.895168
ENSG00000115561	CHMP3	51652	protein_coding	313.871	0.593394	0.371924	-1.59547	0.110607	0.895168
ENSG00000116209	TMEM59	9528	protein_coding	82.081	-0.659532	0.422959	1.55933	0.118919	0.895168
ENSG00000116584	ARHGEF2	9181	protein_coding	31.8839	-0.76262	0.478324	1.59436	0.110856	0.895168
ENSG00000116667	C1orf21	81563	protein_coding	119.376	-0.598312	0.381758	1.56726	0.117055	0.895168
ENSG00000119004	CYP20A1	57404	protein_coding	53.6242	0.68777	0.437304	-1.57275	0.115777	0.895168
ENSG00000119688	ABCD4	5826	protein_coding	23.8022	-0.790158	0.495802	1.5937	0.111004	0.895168
ENSG00000119865	CNRIP1	25927	protein_coding	33.7589	-0.738399	0.466155	1.58402	0.113189	0.895168
ENSG00000119927	GPAM	57678	protein_coding	77.8464	0.634049	0.407183	-1.55716	0.119433	0.895168
ENSG00000121297	TSHZ3	57616	protein_coding	12.9851	-0.799509	0.496233	1.61115	0.107146	0.895168
ENSG00000121716	PILRB	29990	protein_coding	14.1628	0.801325	0.495959	-1.61571	0.106157	0.895168
ENSG00000121743	GJA3	2700	protein_coding	13.1312	-0.800422	0.496203	1.61309	0.106725	0.895168
ENSG00000122218	COPA	1314	protein_coding	145.717	-0.608656	0.382708	1.59039	0.111746	0.895168
ENSG00000122550	KLHL7	55975	protein_coding	20.3871	-0.79549	0.492409	1.61551	0.106201	0.895168
ENSG00000122592	HOXA7	3204	protein_coding	101.289	0.697227	0.442034	-1.57732	0.114723	0.895168
ENSG00000122970	IFT81	28981	protein_coding	45.5722	-0.729034	0.462137	1.57753	0.114674	0.895168
ENSG00000123095	BHLHE41	79365	protein_coding	34.8836	0.718955	0.457837	-1.57033	0.116339	0.895168
ENSG00000123240	OPTN	10133	protein_coding	89.7739	-0.651054	0.415962	1.56518	0.117541	0.895168
ENSG00000124104	SNX21	90203	protein_coding	16.0508	-0.774326	0.494884	1.56466	0.117662	0.895168
ENSG00000125355	TMEM255A	55026	protein_coding	12.0271	-0.772428	0.495901	1.55763	0.119322	0.895168
ENSG00000125459	MSTO1	55154	protein_coding	17.4379	0.786657	0.492636	-1.59683	0.110303	0.895168
ENSG00000125733	TRIP10	9322	protein_coding	89.7977	-0.644044	0.413135	1.55892	0.119016	0.895168
ENSG00000125826	RBCK1	10616	protein_coding	290.694	0.630516	0.391847	-1.60909	0.107597	0.895168
ENSG00000125952	MAX	4149	protein_coding	156.89	0.599545	0.383969	-1.56144	0.118419	0.895168
ENSG00000126215	XRCC3	7517	protein_coding	51.9273	0.708827	0.441263	-1.60636	0.108195	0.895168
ENSG00000126822	PLEKHG3	26030	protein_coding	77.6923	0.683597	0.434499	-1.5733	0.11565	0.895168
ENSG00000126878	AIF1L	83543	protein_coding	84.1924	0.677427	0.426242	-1.5893	0.111993	0.895168
ENSG00000127616	SMARCA4	6597	protein_coding	735.354	0.525445	0.326716	-1.60826	0.107777	0.895168
ENSG00000128050	PAICS	10606	protein_coding	398.473	-0.555929	0.353294	1.57356	0.11559	0.895168
ENSG00000128191	DGCR8	54487	protein_coding	62.5619	0.676983	0.420921	-1.60834	0.107761	0.895168
ENSG00000128609	NDUFA5	4698	protein_coding	265.745	0.640303	0.39888	-1.60525	0.108438	0.895168
ENSG00000129245	FXR2	9513	protein_coding	219.16	0.609693	0.376484	-1.61944	0.105352	0.895168
ENSG00000129675	ARHGEF6	9459	protein_coding	10.7526	-0.787294	0.492494	1.59858	0.109913	0.895168
ENSG00000130707	ASS1	445	protein_coding	24.6969	-0.773134	0.478777	1.61481	0.106352	0.895168
ENSG00000130811	EIF3G	8666	protein_coding	296.287	0.55271	0.345896	-1.59791	0.110063	0.895168
ENSG00000132964	CDK8	1024	protein_coding	22.7198	-0.787343	0.495411	1.58927	0.111999	0.895168
ENSG00000133302	SLF1	84250	protein_coding	91.7569	-0.622085	0.394975	1.575	0.115257	0.895168
ENSG00000134871	COL4A2	1284	protein_coding	104.802	-0.618018	0.389624	1.58619	0.112696	0.895168
ENSG00000135631	RAB11FIP5	26056	protein_coding	242.236	0.611595	0.383192	-1.59605	0.110477	0.895168
ENSG00000136699	SMPD4	55627	protein_coding	486.372	0.659157	0.411617	-1.60138	0.109292	0.895168
ENSG00000137193	PIM1	5292	protein_coding	31.753	-0.758807	0.486604	1.55939	0.118903	0.895168
ENSG00000137266	SLC22A23	63027	protein_coding	25.8925	0.759807	0.476871	-1.59332	0.111089	0.895168
ENSG00000137411	VARS2	57176	protein_coding	98.1023	0.678389	0.418077	-1.62264	0.104666	0.895168
ENSG00000137720	C11orf1	64776	protein_coding	11.5359	-0.78387	0.494275	1.5859	0.112763	0.895168
ENSG00000138111	MFSD13A	79847	protein_coding	35.6729	0.732709	0.458809	-1.59698	0.11027	0.895168
ENSG00000139318	DUSP6	1848	protein_coding	23.9949	-0.77507	0.483335	1.60359	0.108805	0.895168
ENSG00000139832	RAB20	55647	protein_coding	20.522	-0.776493	0.48798	1.59124	0.111556	0.895168
ENSG00000140043	PTGR2	145482	protein_coding	29.4692	0.734036	0.469752	-1.5626	0.118146	0.895168
ENSG00000141002	TCF25	22980	protein_coding	544.714	0.606564	0.388434	-1.56156	0.118391	0.895168
ENSG00000141556	TBCD	6904	protein_coding	117.012	0.621676	0.390625	-1.59149	0.1115	0.895168
ENSG00000141664	ZCCHC2	54877	protein_coding	66.5618	0.684547	0.430706	-1.58936	0.111979	0.895168
ENSG00000141858	SAMD1	90378	protein_coding	122.208	-0.645938	0.403915	1.59919	0.109778	0.895168
ENSG00000142089	IFITM3	10410	protein_coding	37.3582	-0.724578	0.456007	1.58896	0.112069	0.895168
ENSG00000142168	SOD1	6647	protein_coding	999.68	-0.521226	0.325411	1.60175	0.109212	0.895168
ENSG00000143158	MPC2	25874	protein_coding	62.7671	-0.714798	0.4426	1.615	0.106311	0.895168
ENSG00000144048	DUSP11	8446	protein_coding	22.6107	-0.761225	0.486371	1.56511	0.117557	0.895168
ENSG00000147419	CCDC25	55246	protein_coding	348.368	0.611165	0.39141	-1.56144	0.118419	0.895168
ENSG00000148396	SEC16A	9919	protein_coding	77.0181	0.674194	0.419741	-1.60622	0.108227	0.895168
ENSG00000148832	PAOX	196743	protein_coding	12.6307	-0.776142	0.486278	1.59609	0.11047	0.895168
ENSG00000149679	CABLES2	81928	protein_coding	19.6534	0.779805	0.492425	-1.5836	0.113284	0.895168
ENSG00000149925	ALDOA	226	protein_coding	1464.71	0.491794	0.314953	-1.56149	0.118409	0.895168
ENSG00000151287	TEX30	93081	protein_coding	23.3832	-0.769608	0.484149	1.58961	0.111923	0.895168
ENSG00000154079	SDHAF4	135154	protein_coding	46.3025	-0.71831	0.45562	1.57656	0.114898	0.895168
ENSG00000154917	RAB6B	51560	protein_coding	45.9016	-0.69852	0.44679	1.56342	0.117955	0.895168
ENSG00000155868	MED7	9443	protein_coding	31.7836	-0.74824	0.466213	1.60493	0.108508	0.895168
ENSG00000157557	ETS2	2114	protein_coding	92.1196	-0.633966	0.397609	1.59445	0.110836	0.895168
ENSG00000158301	GPRASP2	100528062	protein_coding	72.1026	-0.676413	0.427519	1.58218	0.113608	0.895168
ENSG00000159079	CFAP298	56683	protein_coding	128.387	-0.637491	0.400371	1.59225	0.111328	0.895168
ENSG00000160131	VMA21	203547	protein_coding	275.205	0.56453	0.347904	-1.62266	0.104662	0.895168
ENSG00000160336	ZNF761	110116772	protein_coding	18.6907	-0.769058	0.492064	1.56292	0.118071	0.895168
ENSG00000162086	ZNF75A	7627	protein_coding	17.3982	0.772754	0.492824	-1.56801	0.116878	0.895168
ENSG00000163584	RPL22L1	200916	protein_coding	71.3401	-0.664893	0.414888	1.60258	0.109027	0.895168
ENSG00000163975	MELTF	4241	protein_coding	79.8815	0.681702	0.428166	-1.59214	0.111352	0.895168
ENSG00000164068	RNF123	63891	protein_coding	71.2626	0.688893	0.436569	-1.57797	0.114572	0.895168
ENSG00000164111	ANXA5	308	protein_coding	73.523	-0.680545	0.42039	1.61884	0.105481	0.895168
ENSG00000164306	PRIMPOL	201973	protein_coding	26.5267	-0.778604	0.495886	1.57013	0.116385	0.895168
ENSG00000164442	CITED2	10370	protein_coding	43.6651	-0.75611	0.481348	1.57082	0.116225	0.895168
ENSG00000165195	PIGA	5277	protein_coding	12.0269	-0.779247	0.495788	1.57173	0.116012	0.895168
ENSG00000165264	NDUFB6	4712	protein_coding	82.8447	-0.714487	0.444733	1.60655	0.108152	0.895168
ENSG00000165502	RPL36AL	6166	protein_coding	383.569	0.559264	0.358133	-1.56161	0.11838	0.895168
ENSG00000165533	TTC8	123016	protein_coding	15.8656	-0.794405	0.496204	1.60096	0.109385	0.895168
ENSG00000165632	TAF3	83860	protein_coding	63.6355	0.67116	0.416981	-1.60957	0.107492	0.895168
ENSG00000165655	ZNF503	84858	protein_coding	1156.89	0.534862	0.337169	-1.58633	0.112665	0.895168
ENSG00000165916	PSMC3	5702	protein_coding	290.359	0.548335	0.347169	-1.57944	0.114234	0.895168
ENSG00000166925	TSC22D4	81628	protein_coding	11.6964	-0.789167	0.493977	1.59758	0.110137	0.895168
ENSG00000167674	HDGFL2	84717	protein_coding	159.424	-0.60733	0.387712	1.56645	0.117244	0.895168
ENSG00000167920	KRT10-AS1	147184	lncRNA	30.8501	-0.748492	0.468019	1.59928	0.109759	0.895168
ENSG00000170270	GON7	84520	protein_coding	10.8131	-0.778049	0.491469	1.58311	0.113397	0.895168
ENSG00000170906	NDUFA3	4696	protein_coding	123.227	-0.63437	0.402591	1.57572	0.11509	0.895168
ENSG00000171617	ENC1	8507	protein_coding	12.9351	-0.795839	0.496231	1.60377	0.108766	0.895168
ENSG00000171863	RPS7	6201	protein_coding	1686.37	-0.631409	0.389099	1.62275	0.104644	0.895168
ENSG00000172053	QARS1	5859	protein_coding	246.699	0.58526	0.362212	-1.61579	0.106139	0.895168
ENSG00000173214	MFSD4B	91749	protein_coding	43.8152	0.715429	0.444024	-1.61124	0.107127	0.895168
ENSG00000173598	NUDT4	11163	protein_coding	61.3204	0.674979	0.42394	-1.59216	0.11135	0.895168
ENSG00000173621	LRFN4	78999	protein_coding	20.6636	-0.773221	0.491692	1.57257	0.115818	0.895168
ENSG00000173674	EIF1AX	1964	protein_coding	615.123	-0.512214	0.32725	1.56521	0.117535	0.895168
ENSG00000173915	ATP5MK	84833	protein_coding	313.772	-0.606121	0.377029	1.60762	0.107917	0.895168
ENSG00000174672	BRSK2	9024	protein_coding	59.3634	-0.672632	0.424959	1.58282	0.113463	0.895168
ENSG00000176393	RNPEP	6051	protein_coding	55.035	-0.69218	0.434875	1.59167	0.111458	0.895168
ENSG00000176658	MYO1D	4642	protein_coding	43.6412	0.716524	0.459391	-1.55972	0.118825	0.895168
ENSG00000178952	TUFM	7284	protein_coding	1026.86	0.603173	0.378506	-1.59356	0.111034	0.895168
ENSG00000180035	ZNF48	197407	protein_coding	63.4596	0.685482	0.435642	-1.5735	0.115604	0.895168
ENSG00000180398	MCFD2	90411	protein_coding	84.4941	-0.645024	0.406584	1.58645	0.112638	0.895168
ENSG00000181038	METTL23	124512	protein_coding	116.115	0.637567	0.399864	-1.59446	0.110833	0.895168
ENSG00000183826	BTBD9	114781	protein_coding	29.3297	0.78077	0.485039	-1.60971	0.107462	0.895168
ENSG00000185950	IRS2	8660	protein_coding	75.8894	-0.658246	0.406976	1.61741	0.10579	0.895168
ENSG00000185963	BICD2	23299	protein_coding	65.4245	0.673216	0.415497	-1.62027	0.105175	0.895168
ENSG00000187079	TEAD1	7003	protein_coding	74.0507	-0.704967	0.443208	1.5906	0.1117	0.895168
ENSG00000187630	DHRS4L2	317749	protein_coding	36.6286	0.765748	0.480459	-1.59378	0.110985	0.895168
ENSG00000188051	TMEM221	100130519	protein_coding	28.3898	-0.7883	0.490301	1.60779	0.107881	0.895168
ENSG00000188283	ZNF383	163087	protein_coding	19.4887	-0.769134	0.489006	1.57285	0.115753	0.895168
ENSG00000188315	C3orf62	375341	protein_coding	53.6666	0.687146	0.436727	-1.5734	0.115626	0.895168
ENSG00000188343	CIBAR1	137392	protein_coding	17.6125	-0.772731	0.495324	1.56005	0.118747	0.895168
ENSG00000189091	SF3B3	23450	protein_coding	371.296	0.569166	0.353512	-1.61003	0.10739	0.895168
ENSG00000196935	SRGAP1	57522	protein_coding	36.0599	0.728551	0.458402	-1.58933	0.111986	0.895168
ENSG00000196972	SMIM10L2B	644596	protein_coding	18.6804	-0.769687	0.490907	1.56789	0.116908	0.895168
ENSG00000197576	HOXA4	3201	protein_coding	39.103	0.725698	0.454981	-1.59501	0.110711	0.895168
ENSG00000198034	RPS4X	6191	protein_coding	14026	0.630925	0.391344	-1.6122	0.106918	0.895168
ENSG00000198130	HIBCH	26275	protein_coding	58.1512	-0.666141	0.423436	1.57318	0.115677	0.895168
ENSG00000198373	WWP2	11060	protein_coding	81.7683	0.71702	0.449073	-1.59667	0.110339	0.895168
ENSG00000198589	LRBA	987	protein_coding	122.927	0.610946	0.377085	-1.62018	0.105194	0.895168
ENSG00000198840	MT-ND3	4537	protein_coding	17017.3	0.656107	0.404668	-1.62135	0.104944	0.895168
ENSG00000198856	OSTC	58505	protein_coding	215.355	-0.566879	0.361923	1.5663	0.117279	0.895168
ENSG00000203667	COX20	116228	protein_coding	153.743	0.60004	0.38534	-1.55717	0.11943	0.895168
ENSG00000204371	EHMT2	10919	protein_coding	78.7737	0.654033	0.419766	-1.55809	0.119212	0.895168
ENSG00000205208	C4orf46	201725	protein_coding	55.6006	-0.69977	0.432126	1.61937	0.105368	0.895168
ENSG00000206573	THUMPD3-AS1	440944	lncRNA	85.2132	-0.640228	0.407176	1.57236	0.115867	0.895168
ENSG00000232677	LINC00665	100506930	lncRNA	64.058	0.691019	0.434686	-1.5897	0.111903	0.895168
ENSG00000240694	PNMA2	10687	protein_coding	53.0265	-0.685766	0.432205	1.58667	0.112588	0.895168
ENSG00000245937	LINC01184	644873	lncRNA	17.4458	-0.789291	0.492505	1.6026	0.109022	0.895168
ENSG00000251493	FOXD1	2297	protein_coding	66.6465	-0.75194	0.465233	1.61627	0.106037	0.895168
ENSG00000252481	SCARNA13	677768	scaRNA	35.2508	0.732182	0.460644	-1.58947	0.111954	0.895168
ENSG00000255198	SNHG9	NA	lncRNA	197.797	0.575283	0.364487	-1.57834	0.114488	0.895168
ENSG00000258301	VASH1-AS1	100506603	lncRNA	25.4806	0.766038	0.478739	-1.60012	0.109573	0.895168
ENSG00000261373	VPS9D1-AS1	100128881	lncRNA	73.4595	0.655644	0.420175	-1.56041	0.118664	0.895168
ENSG00000267100	ILF3-DT	147727	lncRNA	86.3734	0.644801	0.411509	-1.56692	0.117133	0.895168
ENSG00000272325	NUDT3	11165	protein_coding	260.112	0.557249	0.34635	-1.60892	0.107634	0.895168
ENSG00000272391	POM121C	100101267	protein_coding	91.0311	0.627334	0.397488	-1.57825	0.114509	0.895168
ENSG00000156990	RPUSD3	285367	protein_coding	280.909	0.570259	0.366453	-1.55616	0.11967	0.895715
ENSG00000231607	DLEU2	8847	lncRNA	45.3676	-0.708258	0.455064	1.55639	0.119615	0.895715
ENSG00000119403	PHF19	26147	protein_coding	70.0187	0.639869	0.411325	-1.55563	0.119796	0.895785
ENSG00000174695	TMEM167A	153339	protein_coding	115.613	-0.609825	0.392063	1.55543	0.119844	0.895785
ENSG00000102054	RBBP7	5931	protein_coding	383.535	-0.546168	0.351291	1.55475	0.120007	0.896141
ENSG00000112246	SIM1	6492	protein_coding	18.2285	0.769488	0.495103	-1.5542	0.120137	0.896141
ENSG00000166140	ZFYVE19	84936	protein_coding	53.7904	0.69658	0.448195	-1.55419	0.120139	0.896141
ENSG00000034510	TMSB10	9168	protein_coding	596.175	-0.504654	0.325003	1.55277	0.120478	0.897096
ENSG00000120992	LYPLA1	10434	protein_coding	79.7303	-0.666574	0.429322	1.55262	0.120514	0.897096
ENSG00000166170	BAG5	9529	protein_coding	112.104	0.591341	0.380814	-1.55283	0.120463	0.897096
ENSG00000038219	BOD1L1	259282	protein_coding	154.251	0.568501	0.366625	-1.55063	0.12099	0.897566
ENSG00000115159	GPD2	2820	protein_coding	88.5201	0.643771	0.414919	-1.55156	0.120768	0.897566
ENSG00000115641	FHL2	2274	protein_coding	64.8448	0.650959	0.419717	-1.55095	0.120914	0.897566
ENSG00000119328	ABITRAM	54942	protein_coding	13.7084	-0.764358	0.492901	1.55073	0.120966	0.897566
ENSG00000173653	RCE1	9986	protein_coding	11.8562	0.769113	0.495675	-1.55165	0.120747	0.897566
ENSG00000198131	ZNF544	27300	protein_coding	31.5938	0.725334	0.467972	-1.54995	0.121153	0.898167
ENSG00000053747	LAMA3	3909	protein_coding	12.4207	0.761322	0.494244	-1.54038	0.123468	0.899301
ENSG00000057019	DCBLD2	131566	protein_coding	69.2263	-0.641181	0.415139	1.5445	0.122468	0.899301
ENSG00000092068	SLC7A8	23428	protein_coding	43.3711	-0.685791	0.444043	1.54442	0.122486	0.899301
ENSG00000095739	BAMBI	25805	protein_coding	17.0102	-0.760016	0.49319	1.54102	0.123312	0.899301
ENSG00000099194	SCD	6319	protein_coding	823.683	-0.52248	0.339254	1.54008	0.12354	0.899301
ENSG00000105245	NUMBL	9253	protein_coding	76.0208	-0.635333	0.410873	1.5463	0.122032	0.899301
ENSG00000111906	HDDC2	51020	protein_coding	179.24	-0.588639	0.381957	1.54111	0.123289	0.899301
ENSG00000115365	LANCL1	10314	protein_coding	96.4227	-0.631835	0.408737	1.54582	0.122148	0.899301
ENSG00000117262	GPR89A	653519	protein_coding	55.7266	0.716748	0.463048	-1.54789	0.121648	0.899301
ENSG00000124659	TBCC	6903	protein_coding	75.9956	0.725368	0.470226	-1.54259	0.122929	0.899301
ENSG00000134986	NREP	9315	protein_coding	55.3966	-0.682012	0.442036	1.54289	0.122858	0.899301
ENSG00000155115	GTF3C6	112495	protein_coding	141.879	-0.616939	0.398832	1.54687	0.121896	0.899301
ENSG00000157870	PRXL2B	127281	protein_coding	21.2406	-0.754414	0.489525	1.54111	0.123289	0.899301
ENSG00000160803	UBQLN4	56893	protein_coding	17.5231	0.760556	0.492066	-1.54564	0.122192	0.899301
ENSG00000164086	DUSP7	1849	protein_coding	14.3208	-0.763278	0.495248	1.5412	0.123267	0.899301
ENSG00000165525	NEMF	9147	protein_coding	169.177	0.576379	0.372145	-1.5488	0.121429	0.899301
ENSG00000167978	SRRM2	23524	protein_coding	1259.37	0.483804	0.314412	-1.53876	0.123863	0.899301
ENSG00000170425	ADORA2B	136	protein_coding	32.989	-0.727312	0.469863	1.54792	0.121641	0.899301
ENSG00000171956	FOXB1	27023	protein_coding	68.3964	0.648131	0.421209	-1.53874	0.123868	0.899301
ENSG00000173706	HEG1	57493	protein_coding	53.2381	0.668378	0.433008	-1.54357	0.122692	0.899301
ENSG00000175793	SFN	2810	protein_coding	20.6235	0.764882	0.496034	-1.542	0.123075	0.899301
ENSG00000175868	CALCB	797	protein_coding	34.5194	-0.72791	0.471468	1.54392	0.122607	0.899301
ENSG00000183010	PYCR1	5831	protein_coding	599.334	0.555927	0.35999	-1.54429	0.122519	0.899301
ENSG00000185721	DRG1	4733	protein_coding	510.944	0.528605	0.343258	-1.53997	0.123569	0.899301
ENSG00000196220	SRGAP3	9901	protein_coding	13.9208	0.763522	0.496159	-1.53887	0.123837	0.899301
ENSG00000198833	UBE2J1	51465	protein_coding	88.6418	-0.611204	0.397175	1.53888	0.123834	0.899301
ENSG00000204713	TRIM27	5987	protein_coding	143.108	0.567954	0.367825	-1.54409	0.122567	0.899301
ENSG00000205659	LIN52	91750	protein_coding	37.6561	0.718599	0.466287	-1.54111	0.12329	0.899301
ENSG00000243279	PRAF2	11230	protein_coding	106.099	0.663311	0.428629	-1.54752	0.121738	0.899301
ENSG00000243927	MRPS6	64968	protein_coding	128.459	-0.575471	0.37384	1.53935	0.123718	0.899301
ENSG00000099800	TIMM13	26517	protein_coding	1002.74	0.584435	0.380096	-1.5376	0.124146	0.899306
ENSG00000112379	ARFGEF3	57221	protein_coding	76.6934	0.620034	0.403704	-1.53586	0.124572	0.899306
ENSG00000136379	ABHD17C	58489	protein_coding	222.852	0.609732	0.39677	-1.53674	0.124358	0.899306
ENSG00000141696	P3H4	10609	protein_coding	242.136	0.581291	0.378033	-1.53767	0.124129	0.899306
ENSG00000142945	KIF2C	11004	protein_coding	131.313	-0.588159	0.382665	1.53701	0.124292	0.899306
ENSG00000143947	RPS27A	6233	protein_coding	19192.1	0.60251	0.392177	-1.53632	0.12446	0.899306
ENSG00000180628	PCGF5	84333	protein_coding	52.6138	0.662123	0.430744	-1.53716	0.124254	0.899306
ENSG00000213380	COG8	84342	protein_coding	148.517	0.572196	0.372477	-1.53619	0.124491	0.899306
ENSG00000243964	RPL23AP65	NA	processed_pseudogene	10.3117	-0.74564	0.485538	1.5357	0.124612	0.899306
ENSG00000270647	TAF15	8148	protein_coding	213.219	0.545333	0.355414	-1.53436	0.124941	0.901083
ENSG00000147804	SLC39A4	55630	protein_coding	63.8165	0.651179	0.424537	-1.53386	0.125065	0.901381
ENSG00000166938	DIS3L	115752	protein_coding	40.9105	0.691597	0.451121	-1.53307	0.12526	0.902185
ENSG00000110090	CPT1A	1374	protein_coding	71.0334	0.659752	0.430688	-1.53185	0.125558	0.902544
ENSG00000169020	ATP5ME	521	protein_coding	1275.62	0.606102	0.395602	-1.5321	0.125497	0.902544
ENSG00000112186	CAP2	10486	protein_coding	38.0605	-0.705081	0.46051	1.53109	0.125748	0.903119
ENSG00000117697	NSL1	25936	protein_coding	132.948	-0.574236	0.375107	1.53086	0.125804	0.903119
ENSG00000047579	DTNBP1	84062	protein_coding	98.0406	0.625458	0.40958	-1.52707	0.126743	0.903897
ENSG00000065000	AP3D1	8943	protein_coding	278.536	0.528773	0.346234	-1.52721	0.126708	0.903897
ENSG00000065135	GNAI3	2773	protein_coding	297.763	-0.526429	0.344538	1.52793	0.126531	0.903897
ENSG00000100949	RABGGTA	5875	protein_coding	67.2197	0.637542	0.417418	-1.52735	0.126675	0.903897
ENSG00000103653	CSK	1445	protein_coding	103.648	0.675966	0.442644	-1.52711	0.126734	0.903897
ENSG00000130764	LRRC47	57470	protein_coding	390.9	0.630697	0.412996	-1.52713	0.126729	0.903897
ENSG00000140398	NEIL1	79661	protein_coding	78.5764	0.629711	0.41181	-1.52913	0.126233	0.903897
ENSG00000143776	CDC42BPA	8476	protein_coding	69.6855	0.67489	0.441656	-1.52809	0.12649	0.903897
ENSG00000143869	GDF7	151449	protein_coding	11.6757	-0.754181	0.493604	1.52791	0.126536	0.903897
ENSG00000132535	DLG4	1742	protein_coding	147.32	-0.627723	0.411393	1.52585	0.127048	0.904886
ENSG00000137074	APTX	54840	protein_coding	120.549	0.627004	0.410907	-1.5259	0.127034	0.904886
ENSG00000228253	MT-ATP8	4509	protein_coding	69.8689	0.698533	0.457979	-1.52525	0.127196	0.905349
ENSG00000005483	KMT2E	55904	protein_coding	205.731	0.54854	0.359982	-1.5238	0.127559	0.906611
ENSG00000068400	GRIPAP1	56850	protein_coding	394.683	0.614763	0.403863	-1.52221	0.127957	0.906611
ENSG00000101997	CCDC22	28952	protein_coding	71.5494	0.636735	0.418293	-1.52222	0.127953	0.906611
ENSG00000102554	KLF5	688	protein_coding	26.0331	-0.725816	0.476241	1.52405	0.127496	0.906611
ENSG00000114646	CSPG5	10675	protein_coding	41.2732	-0.725969	0.476785	1.52263	0.127851	0.906611
ENSG00000116132	PRRX1	5396	protein_coding	16.502	-0.754318	0.495205	1.52324	0.127698	0.906611
ENSG00000234420	ZNF37BP	100129482	transcribed_processed_pseudogene	25.4557	0.733103	0.481434	-1.52275	0.127821	0.906611
ENSG00000169689	CENPX	201254	protein_coding	174.426	0.571633	0.375627	-1.52181	0.128057	0.90673
ENSG00000035499	DEPDC1B	55789	protein_coding	34.2865	-0.73823	0.485886	1.51935	0.128675	0.908149
ENSG00000121057	AKAP1	8165	protein_coding	204.236	0.54606	0.359312	-1.51974	0.128576	0.908149
ENSG00000162413	KLHL21	9903	protein_coding	58.0279	0.646777	0.425375	-1.52049	0.128388	0.908149
ENSG00000168566	SNRNP48	154007	protein_coding	158.625	0.653989	0.430337	-1.51972	0.128582	0.908149
ENSG00000005889	ZFX	7543	protein_coding	67.7641	-0.652451	0.431194	1.51313	0.130248	0.909571
ENSG00000006831	ADIPOR2	79602	protein_coding	199.731	0.578731	0.381207	-1.51816	0.128975	0.909571
ENSG00000066933	MYO9A	4649	protein_coding	119.975	0.594961	0.392027	-1.51765	0.129102	0.909571
ENSG00000100316	RPL3	6122	protein_coding	2925.72	0.56657	0.373779	-1.51579	0.129573	0.909571
ENSG00000104529	EEF1D	1936	protein_coding	2454.39	0.748824	0.494029	-1.51575	0.129582	0.909571
ENSG00000110844	PRPF40B	25766	protein_coding	41.6539	0.688961	0.455544	-1.51239	0.130434	0.909571
ENSG00000117461	PIK3R3	8503	protein_coding	90.0225	0.666331	0.439983	-1.51445	0.129913	0.909571
ENSG00000121104	FAM117A	81558	protein_coding	26.4844	-0.745731	0.492941	1.51282	0.130325	0.909571
ENSG00000124406	ATP8A1	10396	protein_coding	41.561	-0.678933	0.448423	1.51405	0.130014	0.909571
ENSG00000134970	TMED7	51014	protein_coding	25.0794	-0.736712	0.485947	1.51603	0.129511	0.909571
ENSG00000135974	C2orf49	79074	protein_coding	66.0357	-0.633464	0.418792	1.5126	0.130382	0.909571
ENSG00000136104	RNASEH2B	79621	protein_coding	39.974	-0.69331	0.456971	1.51719	0.12922	0.909571
ENSG00000138777	PPA2	27068	protein_coding	64.8522	-0.662972	0.438489	1.51195	0.130548	0.909571
ENSG00000146411	SLC2A12	154091	protein_coding	25.3457	-0.726375	0.480333	1.51223	0.130475	0.909571
ENSG00000155660	PDIA4	9601	protein_coding	166.106	-0.606762	0.401076	1.51284	0.130322	0.909571
ENSG00000160049	DFFA	1676	protein_coding	762.359	0.506841	0.334935	-1.51325	0.130216	0.909571
ENSG00000163001	CFAP36	112942	protein_coding	80.6875	-0.620992	0.409266	1.51733	0.129183	0.909571
ENSG00000170949	ZNF160	90338	protein_coding	38.4373	-0.691005	0.456907	1.51235	0.130444	0.909571
ENSG00000204435	CSNK2B	1460	protein_coding	557.296	0.514578	0.339702	-1.51479	0.129825	0.909571
ENSG00000266714	MYO15B	80022	protein_coding	13.6945	0.751089	0.49622	-1.51362	0.130122	0.909571
ENSG00000239382	ALKBH6	84964	protein_coding	15.9597	-0.740798	0.490116	1.51147	0.130668	0.909826
ENSG00000105889	STEAP1B	401312	protein_coding	15.9796	-0.748809	0.495908	1.50997	0.13105	0.910114
ENSG00000119285	HEATR1	55127	protein_coding	343.577	0.52512	0.347837	-1.50967	0.131127	0.910114
ENSG00000147526	TACC1	6867	protein_coding	70.0914	0.632577	0.418818	-1.51039	0.130945	0.910114
ENSG00000157483	MYO1E	4643	protein_coding	68.2901	0.622365	0.411959	-1.51074	0.130853	0.910114
ENSG00000179409	GEMIN4	50628	protein_coding	137.615	0.586427	0.388393	-1.50988	0.131074	0.910114
ENSG00000105607	GCDH	2639	protein_coding	37.9566	0.68241	0.452713	-1.50738	0.131714	0.910698
ENSG00000108774	RAB5C	5878	protein_coding	434.377	0.566741	0.375754	-1.50828	0.131483	0.910698
ENSG00000115241	PPM1G	5496	protein_coding	542.277	0.527174	0.349707	-1.50747	0.131689	0.910698
ENSG00000117592	PRDX6	9588	protein_coding	450.807	-0.51028	0.338401	1.50791	0.131577	0.910698
ENSG00000182541	LIMK2	3985	protein_coding	38.2637	0.703258	0.466153	-1.50864	0.13139	0.910698
ENSG00000204628	RACK1	10399	protein_coding	2280.98	-0.496291	0.328966	1.50864	0.13139	0.910698
ENSG00000102882	MAPK3	5595	protein_coding	224.924	-0.577258	0.383051	1.507	0.131811	0.91079
ENSG00000006042	TMEM98	26022	protein_coding	337.377	-0.519218	0.344767	1.506	0.132068	0.911225
ENSG00000213123	DYNLT2B	255758	protein_coding	15.4452	-0.747344	0.496233	1.50604	0.132058	0.911225
ENSG00000268516	ZNF8-DT	105372482	lncRNA	10.3608	-0.741493	0.492432	1.50578	0.132125	0.911225
ENSG00000065809	FAM107B	83641	protein_coding	82.4769	-0.615411	0.408977	1.50476	0.132386	0.91245
ENSG00000068078	FGFR3	2261	protein_coding	53.8286	0.650009	0.432898	-1.50153	0.133219	0.913313
ENSG00000106554	CHCHD3	54927	protein_coding	41.3096	-0.700886	0.466839	1.50134	0.133267	0.913313
ENSG00000120068	HOXB8	3218	protein_coding	19.6525	0.739422	0.492295	-1.50199	0.1331	0.913313
ENSG00000130559	CAMSAP1	157922	protein_coding	72.2418	0.6148	0.40916	-1.50259	0.132944	0.913313
ENSG00000137812	KNL1	57082	protein_coding	100.517	0.629876	0.419252	-1.50238	0.132999	0.913313
ENSG00000181222	POLR2A	5430	protein_coding	380.518	0.498374	0.331762	-1.50221	0.133044	0.913313
ENSG00000198911	SREBF2	6721	protein_coding	191.583	0.605849	0.403235	-1.50247	0.132975	0.913313
ENSG00000257103	LSM14A	26065	protein_coding	100.692	-0.661014	0.439691	1.50336	0.132746	0.913313
ENSG00000169288	MRPL1	65008	protein_coding	89.7148	-0.609999	0.406478	1.50069	0.133435	0.91389
ENSG00000072121	ZFYVE26	23503	protein_coding	26.7658	0.719313	0.480137	-1.49814	0.134097	0.914513
ENSG00000102804	TSC22D1	8848	protein_coding	67.1924	-0.636454	0.42508	1.49726	0.134326	0.914513
ENSG00000112320	SOBP	55084	protein_coding	38.4842	0.688015	0.458793	-1.49962	0.133713	0.914513
ENSG00000114019	AMOTL2	51421	protein_coding	23.7901	-0.721881	0.482101	1.49736	0.134298	0.914513
ENSG00000135409	AMHR2	269	protein_coding	31.9694	0.7056	0.471412	-1.49678	0.13445	0.914513
ENSG00000137103	TMEM8B	51754	protein_coding	36.3441	0.686589	0.458062	-1.4989	0.1339	0.914513
ENSG00000142920	AZIN2	113451	protein_coding	12.5139	-0.743114	0.495676	1.49919	0.133824	0.914513
ENSG00000155957	TMBIM4	51643	protein_coding	30.6556	-0.702572	0.469325	1.49698	0.134397	0.914513
ENSG00000160959	LRRC14	9684	protein_coding	52.6029	0.650689	0.434524	-1.49747	0.13427	0.914513
ENSG00000185989	RASA3	22821	protein_coding	18.2802	-0.737963	0.492799	1.49749	0.134265	0.914513
ENSG00000187555	USP7	7874	protein_coding	452.983	0.494189	0.329823	-1.49834	0.134044	0.914513
ENSG00000141699	RETREG3	162427	protein_coding	62.3191	0.669716	0.447551	-1.4964	0.134549	0.914616
ENSG00000106524	ANKMY2	57037	protein_coding	44.8049	-0.675334	0.451604	1.49541	0.134807	0.915068
ENSG00000154229	PRKCA	5578	protein_coding	43.7579	0.663728	0.443973	-1.49498	0.134921	0.915068
ENSG00000178761	FAM219B	57184	protein_coding	137.361	0.583576	0.390235	-1.49545	0.134798	0.915068
ENSG00000243811	APOBEC3D	140564	protein_coding	18.7732	0.735336	0.491911	-1.49486	0.134952	0.915068
ENSG00000138759	FRAS1	80144	protein_coding	11.731	-0.740372	0.495484	1.49424	0.135113	0.91559
ENSG00000083544	TDRD3	81550	protein_coding	21.6829	-0.724665	0.485734	1.4919	0.135726	0.916253
ENSG00000100632	ERH	2079	protein_coding	1283.85	0.499196	0.334618	-1.49184	0.135742	0.916253
ENSG00000122482	ZNF644	84146	protein_coding	103.044	-0.612193	0.409993	1.49318	0.13539	0.916253
ENSG00000130508	PXDN	7837	protein_coding	183.849	-0.550005	0.36832	1.49328	0.135364	0.916253
ENSG00000148606	POLR3A	11128	protein_coding	164.091	0.555462	0.37239	-1.49161	0.1358	0.916253
ENSG00000157191	NECAP2	55707	protein_coding	35.5181	-0.70252	0.47084	1.49206	0.135684	0.916253
ENSG00000278023	RDM1	201299	protein_coding	124.139	0.615993	0.412686	-1.49264	0.135531	0.916253
ENSG00000184465	WDR27	253769	protein_coding	81.9547	0.61925	0.415266	-1.49121	0.135905	0.916393
ENSG00000148803	FUOM	282969	protein_coding	55.9095	-0.643344	0.431832	1.4898	0.136277	0.916861
ENSG00000153015	CWC27	10283	protein_coding	116.447	-0.569806	0.382295	1.49049	0.136096	0.916861
ENSG00000165102	HGSNAT	138050	protein_coding	64.1701	0.631711	0.423968	-1.49	0.136225	0.916861
ENSG00000183605	SFXN4	119559	protein_coding	152.086	0.60232	0.404332	-1.48967	0.136312	0.916861
ENSG00000137710	RDX	5962	protein_coding	316.295	0.503444	0.338216	-1.48853	0.136612	0.917511
ENSG00000168772	CXXC4	80319	protein_coding	19.8967	-0.73088	0.491227	1.48787	0.136786	0.917511
ENSG00000169249	ZRSR2	8233	protein_coding	43.2506	0.668973	0.449669	-1.4877	0.13683	0.917511
ENSG00000182580	EPHB3	2049	protein_coding	12.5787	-0.737968	0.495927	1.48806	0.136736	0.917511
ENSG00000150991	UBC	7316	protein_coding	1109.35	-0.473538	0.318377	1.48735	0.136923	0.917568
ENSG00000055208	TAB2	23118	protein_coding	60.1709	-0.651789	0.43877	1.48549	0.137413	0.917657
ENSG00000071246	VASH1	22846	protein_coding	103.404	0.655678	0.441079	-1.48653	0.137139	0.917657
ENSG00000113638	TTC33	23548	protein_coding	42.0682	-0.672835	0.45276	1.48607	0.13726	0.917657
ENSG00000129351	ILF3	3609	protein_coding	722.153	0.483913	0.325727	-1.48564	0.137374	0.917657
ENSG00000138768	USO1	8615	protein_coding	76.6076	-0.601012	0.404625	1.48535	0.13745	0.917657
ENSG00000144893	MED12L	116931	protein_coding	25.9566	0.716501	0.482281	-1.48565	0.137371	0.917657
ENSG00000167625	ZNF526	116115	protein_coding	28.4778	0.699593	0.471186	-1.48475	0.137611	0.917657
ENSG00000170965	PLAC1	10761	protein_coding	19.0135	-0.730573	0.492017	1.48485	0.137583	0.917657
ENSG00000160058	BSDC1	55108	protein_coding	37.361	-0.676394	0.45588	1.48371	0.137886	0.918929
ENSG00000046647	GEMIN8	54960	protein_coding	35.8469	0.684226	0.461403	-1.48293	0.138094	0.919752
ENSG00000047188	YTHDC2	64848	protein_coding	43.8979	-0.700364	0.472436	1.48245	0.13822	0.920028
ENSG00000111667	USP5	8078	protein_coding	62.8246	0.646309	0.436322	-1.48127	0.138536	0.921004
ENSG00000135164	DMTF1	9988	protein_coding	41.5895	-0.675686	0.456128	1.48135	0.138513	0.921004
ENSG00000013375	PGM3	5238	protein_coding	95.2242	-0.608081	0.410628	1.48086	0.138645	0.921165
ENSG00000227354	RBM26-AS1	100505538	lncRNA	19.6006	-0.725419	0.49024	1.47972	0.138947	0.922611
ENSG00000106066	CPVL	54504	protein_coding	66.1741	-0.625969	0.423191	1.47917	0.139096	0.922731
ENSG00000185483	ROR1	4919	protein_coding	17.9292	-0.730536	0.493932	1.47902	0.139135	0.922731
ENSG00000137038	DMAC1	90871	protein_coding	146.296	0.587068	0.397037	-1.47862	0.139242	0.922878
ENSG00000213626	LBH	81606	protein_coding	40.9382	-0.698478	0.472515	1.47821	0.139351	0.923038
ENSG00000065485	PDIA5	10954	protein_coding	21.6983	-0.727471	0.49241	1.47737	0.139577	0.923798
ENSG00000164329	TENT2	167153	protein_coding	13.3824	-0.731689	0.495338	1.47715	0.139635	0.923798
ENSG00000082212	ME2	4200	protein_coding	35.5231	-0.708683	0.481188	1.47278	0.14081	0.92427
ENSG00000112110	MRPL18	29074	protein_coding	109.801	-0.623586	0.423334	1.47304	0.140741	0.92427
ENSG00000112238	PRDM13	59336	protein_coding	26.6946	0.71248	0.483207	-1.47448	0.140352	0.92427
ENSG00000116171	SCP2	6342	protein_coding	67.8745	-0.682921	0.463621	1.47302	0.140747	0.92427
ENSG00000152558	TMEM123	114908	protein_coding	113.68	-0.652893	0.443045	1.47365	0.140576	0.92427
ENSG00000153936	HS2ST1	9653	protein_coding	79.4324	-0.609199	0.413105	1.47468	0.140298	0.92427
ENSG00000167635	ZNF146	7705	protein_coding	113.887	-0.68447	0.464312	1.47416	0.140438	0.92427
ENSG00000167987	VPS37C	55048	protein_coding	60.0061	0.637116	0.431717	-1.47577	0.140005	0.92427
ENSG00000168884	TNIP2	79155	protein_coding	56.8737	0.640794	0.434104	-1.47613	0.139909	0.92427
ENSG00000177679	SRRM3	222183	protein_coding	16.2229	-0.727995	0.493035	1.47656	0.139794	0.92427
ENSG00000188883	KLRG2	346689	protein_coding	29.9398	0.694484	0.470913	-1.47476	0.140277	0.92427
ENSG00000196586	MYO6	4646	protein_coding	120.409	0.565238	0.383207	-1.47502	0.140208	0.92427
ENSG00000263004	AKAP1-DT	NA	lncRNA	19.09	-0.730892	0.495887	1.47391	0.140506	0.92427
ENSG00000003402	CFLAR	8837	protein_coding	79.0927	0.619399	0.42108	-1.47097	0.141298	0.925558
ENSG00000129680	MAP7D3	79649	protein_coding	172.736	0.538095	0.365734	-1.47127	0.141217	0.925558
ENSG00000155254	MARVELD1	83742	protein_coding	61.0942	0.676577	0.459893	-1.47116	0.141247	0.925558
ENSG00000215612	HMX1	3166	protein_coding	174.547	-0.53751	0.365456	1.47079	0.141347	0.925558
ENSG00000169021	UQCRFS1	7386	protein_coding	154.488	-0.57459	0.390937	1.46978	0.141622	0.92675
ENSG00000188342	GTF2F2	2963	protein_coding	108.407	-0.582951	0.396702	1.46949	0.141699	0.92675
ENSG00000177425	PAWR	5074	protein_coding	175.458	0.527567	0.359138	-1.46898	0.141838	0.927104
ENSG00000037757	MRI1	84245	protein_coding	74.1511	0.599292	0.408088	-1.46854	0.141958	0.92733
ENSG00000058668	ATP2B4	493	protein_coding	80.6565	-0.605732	0.412914	1.46697	0.142385	0.927332
ENSG00000118518	RNF146	81847	protein_coding	31.585	-0.693139	0.47225	1.46774	0.142176	0.927332
ENSG00000120437	ACAT2	39	protein_coding	463.962	0.576998	0.393301	-1.46706	0.142359	0.927332
ENSG00000159761	C16orf86	388284	protein_coding	17.387	-0.722345	0.492353	1.46713	0.142341	0.927332
ENSG00000184203	PPP1R2	5504	protein_coding	41.1054	-0.672397	0.458357	1.46697	0.142384	0.927332
ENSG00000051825	MPHOSPH9	10198	protein_coding	110.979	0.596928	0.407113	-1.46625	0.142581	0.928007
ENSG00000135316	SYNCRIP	10492	protein_coding	818.024	0.484979	0.330862	-1.46581	0.142701	0.928007
ENSG00000151090	THRB	7068	protein_coding	13.874	-0.72704	0.496124	1.46544	0.142801	0.928007
ENSG00000185163	DDX51	317781	protein_coding	54.738	0.655649	0.44744	-1.46534	0.142829	0.928007
ENSG00000145833	DDX46	9879	protein_coding	215.101	0.532578	0.363601	-1.46473	0.142994	0.928519
ENSG00000156802	ATAD2	29028	protein_coding	310.942	0.507921	0.346983	-1.46382	0.143243	0.929585
ENSG00000008710	PKD1	5310	protein_coding	20.4254	0.716684	0.490459	-1.46125	0.143947	0.929626
ENSG00000090776	EFNB1	1947	protein_coding	17.7892	-0.724542	0.495383	1.46259	0.14358	0.929626
ENSG00000119421	NDUFA8	4702	protein_coding	269.894	-0.535459	0.365972	1.46311	0.143437	0.929626
ENSG00000135749	PCNX2	80003	protein_coding	61.7087	0.633659	0.433742	-1.46091	0.14404	0.929626
ENSG00000139579	NABP2	79035	protein_coding	90.9956	0.587545	0.401809	-1.46225	0.143673	0.929626
ENSG00000155858	LSM11	134353	protein_coding	82.5128	-0.58767	0.402129	1.4614	0.143906	0.929626
ENSG00000155980	KIF5A	3798	protein_coding	11.0332	-0.718662	0.491926	1.46091	0.144039	0.929626
ENSG00000185651	UBE2L3	7332	protein_coding	318.304	0.525601	0.359352	-1.46264	0.143567	0.929626
ENSG00000204356	NELFE	7936	protein_coding	240.951	0.514675	0.352166	-1.46146	0.14389	0.929626
ENSG00000135447	PPP1R1A	5502	protein_coding	31.5603	-0.706213	0.483611	1.46029	0.144211	0.929638
ENSG00000170515	PA2G4	5036	protein_coding	1663.33	0.536123	0.367195	-1.46005	0.144276	0.929638
ENSG00000221823	PPP3R1	5534	protein_coding	167.554	0.53212	0.364624	-1.45937	0.144465	0.9303
ENSG00000129159	KCNC1	3746	protein_coding	16.8774	-0.723292	0.496079	1.45802	0.144836	0.930789
ENSG00000139641	ESYT1	23344	protein_coding	128.788	0.580779	0.398357	-1.45793	0.144858	0.930789
ENSG00000153814	JAZF1	221895	protein_coding	18.2456	-0.72336	0.496184	1.45785	0.144883	0.930789
ENSG00000187741	FANCA	2175	protein_coding	115.697	0.572507	0.392699	-1.45788	0.144875	0.930789
ENSG00000002834	LASP1	3927	protein_coding	118.955	-0.561961	0.39252	1.43168	0.152236	0.931804
ENSG00000005961	ITGA2B	3674	protein_coding	14.2677	0.713263	0.496148	-1.4376	0.150547	0.931804
ENSG00000024526	DEPDC1	55635	protein_coding	185.203	-0.515293	0.35589	1.4479	0.147645	0.931804
ENSG00000034693	PEX3	8504	protein_coding	25.8681	-0.703094	0.483756	1.45341	0.146111	0.931804
ENSG00000050344	NFE2L3	9603	protein_coding	18.9026	-0.708528	0.494542	1.43269	0.151945	0.931804
ENSG00000050555	LAMC3	10319	protein_coding	22.5303	0.701912	0.492949	-1.42391	0.154474	0.931804
ENSG00000055070	SZRD1	26099	protein_coding	190.292	0.516457	0.355226	-1.45388	0.145978	0.931804
ENSG00000064607	SUGP2	10147	protein_coding	160.9	0.537167	0.375037	-1.4323	0.152058	0.931804
ENSG00000068097	HEATR6	63897	protein_coding	107.931	0.559411	0.384701	-1.45414	0.145906	0.931804
ENSG00000075856	SART3	9733	protein_coding	126.384	0.563534	0.389242	-1.44777	0.147681	0.931804
ENSG00000079805	DNM2	1785	protein_coding	129.391	0.566318	0.390089	-1.45177	0.146567	0.931804
ENSG00000080603	SRCAP	10847	protein_coding	66.7118	0.631983	0.435703	-1.45049	0.146922	0.931804
ENSG00000083845	RPS5	6193	protein_coding	2935.74	-0.456818	0.31782	1.43735	0.150619	0.931804
ENSG00000099953	MMP11	4320	protein_coding	21.0397	-0.706879	0.487295	1.45062	0.146886	0.931804
ENSG00000101224	CDC25B	994	protein_coding	150.422	0.534042	0.375683	-1.42152	0.155165	0.931804
ENSG00000104689	TNFRSF10A	8797	protein_coding	32.7525	0.670463	0.470266	-1.42571	0.153952	0.931804
ENSG00000104866	PPP1R37	284352	protein_coding	15.0216	-0.719774	0.496233	1.45048	0.146926	0.931804
ENSG00000105323	HNRNPUL1	11100	protein_coding	392.966	-0.494407	0.339926	1.45445	0.14582	0.931804
ENSG00000105393	BABAM1	29086	protein_coding	218.991	-0.501687	0.352896	1.42163	0.155134	0.931804
ENSG00000105698	USF2	7392	protein_coding	157.709	-0.541986	0.377731	1.43485	0.151331	0.931804
ENSG00000108389	MTMR4	9110	protein_coding	164.382	0.547628	0.377766	-1.44965	0.147157	0.931804
ENSG00000110811	P3H3	10536	protein_coding	70.1657	0.597781	0.417474	-1.4319	0.152172	0.931804
ENSG00000110931	CAMKK2	10645	protein_coding	86.3722	0.598099	0.420892	-1.42103	0.155309	0.931804
ENSG00000111696	NT5DC3	51559	protein_coding	38.9106	0.66586	0.458509	-1.45223	0.146438	0.931804
ENSG00000112309	B3GAT2	135152	protein_coding	22.7613	-0.690943	0.483291	1.42966	0.152814	0.931804
ENSG00000115307	AUP1	550	protein_coding	297.741	0.505103	0.354275	-1.42574	0.153944	0.931804
ENSG00000119185	ITGB1BP1	9270	protein_coding	92.9834	-0.619394	0.428396	1.44584	0.148221	0.931804
ENSG00000119682	AREL1	9870	protein_coding	46.7816	0.638869	0.449571	-1.42107	0.155298	0.931804
ENSG00000121653	MAPK8IP1	9479	protein_coding	10.161	-0.71621	0.492428	1.45445	0.145823	0.931804
ENSG00000122376	SHLD2	54537	protein_coding	91.5878	0.653195	0.449201	-1.45413	0.145912	0.931804
ENSG00000123473	STIL	6491	protein_coding	41.0301	-0.670204	0.461092	1.45351	0.146081	0.931804
ENSG00000125354	SEPTIN6	23157	protein_coding	372.72	-0.510083	0.355964	1.43296	0.151869	0.931804
ENSG00000125454	SLC25A19	60386	protein_coding	66.2956	0.60531	0.416756	-1.45243	0.146381	0.931804
ENSG00000126870	DYNC2I1	55112	protein_coding	133.709	-0.563264	0.389813	1.44496	0.148469	0.931804
ENSG00000128891	CCDC32	90416	protein_coding	50.332	0.622908	0.43409	-1.43497	0.151294	0.931804
ENSG00000130255	RPL36	25873	protein_coding	5321.12	0.473907	0.32917	-1.43971	0.14995	0.931804
ENSG00000131435	PDLIM4	8572	protein_coding	27.6184	-0.694035	0.476886	1.45535	0.145573	0.931804
ENSG00000131979	GCH1	2643	protein_coding	14.4822	-0.709719	0.496002	1.43088	0.152465	0.931804
ENSG00000132507	EIF5A	1984	protein_coding	241.725	-0.60342	0.424443	1.42168	0.15512	0.931804
ENSG00000132819	RBM38	55544	protein_coding	46.6309	-0.652131	0.450293	1.44824	0.147551	0.931804
ENSG00000134287	ARF3	377	protein_coding	278.521	0.530386	0.372751	-1.4229	0.154766	0.931804
ENSG00000136813	ECPAS	23392	protein_coding	133.6	0.535414	0.376041	-1.42382	0.1545	0.931804
ENSG00000137161	CNPY3	10695	protein_coding	66.3145	0.610639	0.429176	-1.42282	0.154789	0.931804
ENSG00000137273	FOXF2	2295	protein_coding	15.8617	-0.704271	0.492821	1.42906	0.152987	0.931804
ENSG00000137563	GGH	8836	protein_coding	55.2661	-0.675801	0.467372	1.44596	0.148189	0.931804
ENSG00000137831	UACA	55075	protein_coding	251.51	0.52237	0.366213	-1.42641	0.15375	0.931804
ENSG00000138061	CYP1B1	1545	protein_coding	60.1619	0.628031	0.440896	-1.42444	0.154319	0.931804
ENSG00000138398	PPIG	9360	protein_coding	413.735	0.501627	0.34531	-1.45269	0.146311	0.931804
ENSG00000139726	DENR	8562	protein_coding	260.256	0.540922	0.375413	-1.44087	0.149621	0.931804
ENSG00000141551	CSNK1D	1453	protein_coding	240.868	0.501165	0.348316	-1.43882	0.150201	0.931804
ENSG00000141741	MIEN1	84299	protein_coding	192.284	0.546635	0.382957	-1.4274	0.153463	0.931804
ENSG00000142657	PGD	5226	protein_coding	148.147	0.543067	0.375887	-1.44476	0.148526	0.931804
ENSG00000142856	ITGB3BP	23421	protein_coding	183.446	-0.540342	0.379288	1.42462	0.154266	0.931804
ENSG00000144028	SNRNP200	23020	protein_coding	536.944	0.471735	0.324411	-1.45413	0.145911	0.931804
ENSG00000144566	RAB5A	5868	protein_coding	152.646	0.578113	0.400883	-1.4421	0.149274	0.931804
ENSG00000147257	GPC3	2719	protein_coding	34.0782	-0.659237	0.463572	1.42208	0.155003	0.931804
ENSG00000147457	CHMP7	91782	protein_coding	25.1011	-0.699454	0.488054	1.43315	0.151815	0.931804
ENSG00000150459	SAP18	10284	protein_coding	470.248	-0.47821	0.33489	1.42796	0.153303	0.931804
ENSG00000152104	PTPN14	5784	protein_coding	189.627	0.511724	0.35912	-1.42494	0.154175	0.931804
ENSG00000152193	OBI1	79596	protein_coding	162.99	-0.521216	0.363144	1.43529	0.151205	0.931804
ENSG00000155506	LARP1	23367	protein_coding	599.918	0.471828	0.327548	-1.44049	0.14973	0.931804
ENSG00000158006	PAFAH2	5051	protein_coding	17.3728	0.721826	0.496097	-1.45501	0.145667	0.931804
ENSG00000158435	CNOT11	55571	protein_coding	685.546	0.587485	0.409689	-1.43398	0.151579	0.931804
ENSG00000159592	GPBP1L1	60313	protein_coding	89.6591	0.564303	0.39533	-1.42742	0.153458	0.931804
ENSG00000160062	ZBTB8A	653121	protein_coding	53.4211	0.627769	0.434958	-1.44329	0.14894	0.931804
ENSG00000162241	SLC25A45	283130	protein_coding	15.5578	0.718486	0.495807	-1.44912	0.147303	0.931804
ENSG00000163132	MSX1	4487	protein_coding	175.812	0.572165	0.396095	-1.44451	0.148594	0.931804
ENSG00000164252	AGGF1	55109	protein_coding	195.952	-0.536541	0.372834	1.43909	0.150125	0.931804
ENSG00000164920	OSR2	116039	protein_coding	32.9938	-0.671389	0.463596	1.44822	0.147555	0.931804
ENSG00000165060	FXN	2395	protein_coding	18.9888	-0.711461	0.492531	1.4445	0.148598	0.931804
ENSG00000165138	ANKS6	203286	protein_coding	85.0531	0.581293	0.403408	-1.44096	0.149597	0.931804
ENSG00000165689	ENTR1	10807	protein_coding	109.663	-0.589325	0.408159	1.44386	0.148777	0.931804
ENSG00000165997	ARL5B	221079	protein_coding	165.213	-0.540518	0.379283	1.4251	0.154127	0.931804
ENSG00000166012	TAF1D	79101	protein_coding	319.218	0.493802	0.344316	-1.43415	0.151528	0.931804
ENSG00000166402	TUB	7275	protein_coding	44.8394	-0.638479	0.449315	1.42101	0.155315	0.931804
ENSG00000167619	TMEM145	284339	protein_coding	13.1219	-0.707999	0.495038	1.43019	0.152663	0.931804
ENSG00000167720	SRR	63826	protein_coding	11.4956	-0.711231	0.495259	1.43608	0.15098	0.931804
ENSG00000168610	STAT3	6774	protein_coding	137.157	0.578733	0.405828	-1.42606	0.153852	0.931804
ENSG00000169371	SNUPN	10073	protein_coding	70.4081	0.590452	0.409715	-1.44113	0.149549	0.931804
ENSG00000170421	KRT8	3856	protein_coding	38.0889	-0.654047	0.455208	1.43681	0.150772	0.931804
ENSG00000171017	LRRC8E	80131	protein_coding	50.3373	-0.624604	0.439021	1.42272	0.154817	0.931804
ENSG00000171150	SOCS5	9655	protein_coding	19.832	-0.703416	0.494447	1.42263	0.154843	0.931804
ENSG00000173517	PEAK1	79834	protein_coding	64.2452	0.600315	0.415674	-1.4442	0.148683	0.931804
ENSG00000175727	MLXIP	22877	protein_coding	102.927	0.572949	0.401605	-1.42665	0.153681	0.931804
ENSG00000176444	CLK2	1196	protein_coding	248.878	0.540765	0.374198	-1.44513	0.148421	0.931804
ENSG00000176533	GNG7	2788	protein_coding	32.6533	-0.66994	0.465323	1.43973	0.149944	0.931804
ENSG00000177954	RPS27	6232	protein_coding	1173.5	-0.473927	0.333454	1.42126	0.15524	0.931804
ENSG00000179456	ZBTB18	10472	protein_coding	58.9463	0.627267	0.437794	-1.43279	0.151918	0.931804
ENSG00000182463	TSHZ2	128553	protein_coding	44.8997	-0.668433	0.462131	1.44641	0.148061	0.931804
ENSG00000182809	CRIP2	1397	protein_coding	10.8978	-0.707395	0.492303	1.43691	0.150743	0.931804
ENSG00000183691	NOG	9241	protein_coding	30.7218	-0.669927	0.468359	1.43037	0.152611	0.931804
ENSG00000184083	FAM120C	54954	protein_coding	24.0481	0.697768	0.481041	-1.45054	0.146909	0.931804
ENSG00000184260	H2AC20	8338	protein_coding	14.2401	0.713998	0.49106	-1.45399	0.145948	0.931804
ENSG00000185201	IFITM2	10581	protein_coding	264.042	0.522203	0.363803	-1.4354	0.151173	0.931804
ENSG00000185686	PRAME	23532	protein_coding	61.4033	-0.645268	0.450955	1.43089	0.152461	0.931804
ENSG00000186272	ZNF17	7565	protein_coding	11.4916	-0.7187	0.495148	1.45148	0.146645	0.931804
ENSG00000186318	BACE1	23621	protein_coding	21.0382	0.704884	0.491872	-1.43307	0.151839	0.931804
ENSG00000187808	SOWAHD	347454	protein_coding	15.7444	-0.705566	0.496173	1.42202	0.155022	0.931804
ENSG00000196455	PIK3R4	30849	protein_coding	28.7763	0.687805	0.477704	-1.43981	0.14992	0.931804
ENSG00000197077	KIAA1671	85379	protein_coding	48.5842	0.638495	0.446326	-1.43056	0.152557	0.931804
ENSG00000197622	CDC42SE1	56882	protein_coding	43.6896	-0.672149	0.46744	1.43793	0.150453	0.931804
ENSG00000197785	ATAD3A	55210	protein_coding	120.362	0.577754	0.40647	-1.42139	0.155202	0.931804
ENSG00000198624	CCDC69	26112	protein_coding	30.5696	-0.68354	0.474136	1.44166	0.1494	0.931804
ENSG00000198837	DENND4B	9909	protein_coding	118.502	0.582528	0.407993	-1.42779	0.153353	0.931804
ENSG00000204592	HLA-E	3133	protein_coding	137.866	0.585124	0.403398	-1.45049	0.146922	0.931804
ENSG00000205213	LGR4	55366	protein_coding	93.3977	-0.572077	0.400247	1.42931	0.152915	0.931804
ENSG00000205302	SNX2	6643	protein_coding	92.1384	-0.570886	0.399464	1.42913	0.152967	0.931804
ENSG00000225921	NOL7	51406	protein_coding	176.559	0.534648	0.375698	-1.42308	0.154712	0.931804
ENSG00000228623	ZNF883	169834	transcribed_unprocessed_pseudogene	12.2022	0.709444	0.496019	-1.43027	0.152638	0.931804
ENSG00000237886	NALT1	NA	lncRNA	18.8455	-0.702974	0.494612	1.42126	0.15524	0.931804
ENSG00000243364	EFNA4	1945	protein_coding	15.631	-0.70659	0.494966	1.42755	0.153421	0.931804
ENSG00000250722	SELENOP	6414	protein_coding	52.7997	-0.633301	0.440735	1.43692	0.15074	0.931804
ENSG00000251562	MALAT1	378938	lncRNA	6293.96	-0.486909	0.337112	1.44435	0.14864	0.931804
ENSG00000253187	HOXA10-AS	100874323	lncRNA	12.9908	0.711239	0.496232	-1.43328	0.151778	0.931804
ENSG00000257698	GIHCG	NA	lncRNA	74.6234	-0.601077	0.417057	1.44123	0.149518	0.931804
ENSG00000259330	INAFM2	100505573	protein_coding	13.7497	-0.703184	0.493312	1.42543	0.154032	0.931804
ENSG00000273899	NOL12	79159	protein_coding	118.783	0.594529	0.415379	-1.43129	0.152347	0.931804
ENSG00000104973	MED25	81857	protein_coding	28.4961	-0.676431	0.476379	1.41994	0.155624	0.932238
ENSG00000117543	DPH5	51611	protein_coding	200.063	-0.506053	0.356481	1.41958	0.15573	0.932238
ENSG00000168876	ANKRD49	54851	protein_coding	119.608	-0.558773	0.393571	1.41975	0.15568	0.932238
ENSG00000175182	FAM131A	131408	protein_coding	12.3542	-0.69157	0.486888	1.42039	0.155495	0.932238
ENSG00000008300	CELSR3	1951	protein_coding	16.6431	0.698291	0.493446	-1.41513	0.157029	0.932854
ENSG00000023330	ALAS1	211	protein_coding	24.9945	-0.701555	0.494913	1.41753	0.156328	0.932854
ENSG00000086758	HUWE1	10075	protein_coding	385.108	0.533423	0.376102	-1.41829	0.156105	0.932854
ENSG00000110660	SLC35F2	54733	protein_coding	46.2305	0.632682	0.44664	-1.41654	0.156619	0.932854
ENSG00000135503	ACVR1B	91	protein_coding	79.7095	0.631738	0.446507	-1.41484	0.157114	0.932854
ENSG00000136122	BORA	79866	protein_coding	36.0168	-0.669582	0.472837	1.4161	0.156748	0.932854
ENSG00000154727	GABPA	2551	protein_coding	24.8227	-0.701917	0.496031	1.41507	0.157049	0.932854
ENSG00000155304	HSPA13	6782	protein_coding	71.0867	-0.590168	0.416506	1.41695	0.156498	0.932854
ENSG00000177463	NR2C2	7182	protein_coding	70.9344	0.58115	0.410533	-1.4156	0.156893	0.932854
ENSG00000181458	TMEM45A	55076	protein_coding	120.319	-0.545917	0.385148	1.41742	0.15636	0.932854
ENSG00000185437	SH3BGR	6450	protein_coding	10.8042	-0.69427	0.490709	1.41483	0.157119	0.932854
ENSG00000198931	APRT	353	protein_coding	441.287	0.476244	0.336155	-1.41674	0.15656	0.932854
ENSG00000239039	SNORD13	692084	snoRNA	110.701	-0.6323	0.446461	1.41625	0.156703	0.932854
ENSG00000132522	GPS2	2874	protein_coding	44.2051	0.662304	0.46847	-1.41376	0.157433	0.933701
ENSG00000187514	PTMA	5757	protein_coding	2645.38	0.449652	0.318048	-1.41378	0.157426	0.933701
ENSG00000123297	TSFM	10102	protein_coding	44.2665	-0.670324	0.474245	1.41346	0.157522	0.93372
ENSG00000115828	QPCT	25797	protein_coding	16.4296	-0.700887	0.496221	1.41245	0.157817	0.934455
ENSG00000141425	RPRD1A	55197	protein_coding	236.187	-0.489646	0.34663	1.41259	0.157776	0.934455
ENSG00000001084	GCLC	2729	protein_coding	40.1324	-0.633555	0.451955	1.40181	0.160971	0.935126
ENSG00000020129	NCDN	23154	protein_coding	360.321	0.681573	0.484336	-1.40723	0.159358	0.935126
ENSG00000038210	PI4K2B	55300	protein_coding	23.7366	-0.682245	0.486285	1.40297	0.160625	0.935126
ENSG00000054277	OPN3	23596	protein_coding	17.0471	0.699309	0.496082	-1.40966	0.158639	0.935126
ENSG00000055118	KCNH2	3757	protein_coding	14.8587	-0.697453	0.49535	1.408	0.159131	0.935126
ENSG00000099256	PRTFDC1	56952	protein_coding	18.3574	0.692	0.493898	-1.4011	0.161185	0.935126
ENSG00000100445	SDR39U1	56948	protein_coding	210.428	0.501469	0.356976	-1.40477	0.16009	0.935126
ENSG00000107882	SUFU	51684	protein_coding	34.8132	0.656191	0.465267	-1.41035	0.158435	0.935126
ENSG00000110497	AMBRA1	55626	protein_coding	20.7569	0.683013	0.487809	-1.40016	0.161464	0.935126
ENSG00000111052	LIN7A	8825	protein_coding	36.9402	0.642502	0.458341	-1.4018	0.160975	0.935126
ENSG00000113391	FAM172A	83989	protein_coding	67.0386	-0.599836	0.428734	1.39909	0.161787	0.935126
ENSG00000114982	KANSL3	55683	protein_coding	196.88	0.554943	0.396505	-1.39958	0.161638	0.935126
ENSG00000119203	CPSF3	51692	protein_coding	183.748	0.533808	0.378167	-1.41157	0.158077	0.935126
ENSG00000122591	FAM126A	84668	protein_coding	78.4367	-0.582627	0.413986	1.40736	0.159321	0.935126
ENSG00000130768	SMPDL3B	27293	protein_coding	21.696	0.682111	0.487553	-1.39905	0.161797	0.935126
ENSG00000130985	UBA1	7317	protein_coding	237.499	0.523742	0.373059	-1.40391	0.160345	0.935126
ENSG00000132406	TMEM128	85013	protein_coding	11.2359	-0.68624	0.488163	1.40576	0.159795	0.935126
ENSG00000133124	IRS4	8471	protein_coding	270.097	0.613775	0.438267	-1.40046	0.161376	0.935126
ENSG00000135392	DNAJC14	85406	protein_coding	21.4326	-0.689963	0.491142	1.40481	0.160077	0.935126
ENSG00000138069	RAB1A	5861	protein_coding	91.8274	-0.562915	0.399964	1.40742	0.159304	0.935126
ENSG00000143499	SMYD2	56950	protein_coding	66.8022	-0.58151	0.415498	1.39955	0.161648	0.935126
ENSG00000146414	SHPRH	257218	protein_coding	86.3357	0.565315	0.401445	-1.4082	0.159071	0.935126
ENSG00000156642	NPTN	27020	protein_coding	127.936	0.547833	0.390561	-1.40268	0.160712	0.935126
ENSG00000158158	CNNM4	26504	protein_coding	34.4656	-0.645819	0.459616	1.40513	0.159984	0.935126
ENSG00000162174	ASRGL1	80150	protein_coding	243.731	0.601655	0.428469	-1.4042	0.160261	0.935126
ENSG00000163472	TMEM79	84283	protein_coding	22.5559	0.695735	0.494987	-1.40556	0.159854	0.935126
ENSG00000166340	TPP1	1200	protein_coding	132.402	0.599919	0.426102	-1.40792	0.159153	0.935126
ENSG00000166529	ZSCAN21	7589	protein_coding	17.2874	-0.699897	0.49612	1.41074	0.158321	0.935126
ENSG00000166886	NAB2	4665	protein_coding	27.159	-0.665561	0.473821	1.40467	0.16012	0.935126
ENSG00000167232	ZNF91	7644	protein_coding	46.0867	-0.625959	0.447336	1.3993	0.161722	0.935126
ENSG00000168785	TSPAN5	10098	protein_coding	65.1161	-0.591111	0.422334	1.39963	0.161624	0.935126
ENSG00000169718	DUS1L	64118	protein_coding	216.162	0.500649	0.35504	-1.41012	0.158504	0.935126
ENSG00000171606	ZNF274	10782	protein_coding	26.8247	0.675893	0.480056	-1.40795	0.159147	0.935126
ENSG00000172348	RCAN2	10231	protein_coding	11.1534	0.688502	0.488889	-1.4083	0.159043	0.935126
ENSG00000173540	GMPPB	29925	protein_coding	21.9731	0.688766	0.490892	-1.40309	0.16059	0.935126
ENSG00000178568	ERBB4	2066	protein_coding	21.0658	-0.6833	0.487048	1.40294	0.160634	0.935126
ENSG00000182087	TMEM259	91304	protein_coding	238.954	0.494244	0.352552	-1.4019	0.160945	0.935126
ENSG00000196187	TMEM63A	9725	protein_coding	46.3447	0.64814	0.459441	-1.41071	0.158329	0.935126
ENSG00000197442	MAP3K5	4217	protein_coding	22.0584	0.681692	0.484925	-1.40577	0.159793	0.935126
ENSG00000199753	SNORD104	NA	snoRNA	32.8628	0.651709	0.463311	-1.40664	0.159536	0.935126
ENSG00000259485	LINC02253	NA	lncRNA	16.2038	-0.692292	0.494086	1.40116	0.161167	0.935126
ENSG00000060688	SNRNP40	9410	protein_coding	25.3498	0.676253	0.483859	-1.39762	0.162226	0.935521
ENSG00000084693	AGBL5	60509	protein_coding	98.9908	0.607926	0.434812	-1.39814	0.162073	0.935521
ENSG00000100462	PRMT5	10419	protein_coding	347.415	0.493296	0.352975	-1.39754	0.162252	0.935521
ENSG00000142611	PRDM16	63976	protein_coding	24.8992	-0.679102	0.485675	1.39826	0.162034	0.935521
ENSG00000159314	ARHGAP27	201176	protein_coding	11.9326	-0.692653	0.495777	1.39711	0.162382	0.935521
ENSG00000168813	ZNF507	22847	protein_coding	57.6054	-0.603853	0.432195	1.39718	0.16236	0.935521
ENSG00000132773	TOE1	114034	protein_coding	61.3803	-0.598694	0.428648	1.3967	0.162503	0.935727
ENSG00000171551	ECEL1	9427	protein_coding	28.2837	-0.677209	0.484988	1.39634	0.162611	0.935854
ENSG00000136861	CDK5RAP2	55755	protein_coding	303.212	0.487383	0.349216	-1.39565	0.16282	0.935926
ENSG00000156374	PCGF6	84108	protein_coding	19.802	-0.685556	0.491482	1.39487	0.163054	0.935926
ENSG00000157954	WIPI2	26100	protein_coding	345.839	-0.488444	0.350168	1.39489	0.16305	0.935926
ENSG00000166398	GARRE1	9710	protein_coding	42.2754	-0.628684	0.450397	1.39584	0.162762	0.935926
ENSG00000197555	SIPA1L1	26037	protein_coding	37.7657	0.639307	0.45822	-1.3952	0.162957	0.935926
ENSG00000042088	TDP1	55775	protein_coding	50.2558	0.615361	0.441276	-1.3945	0.163165	0.936072
ENSG00000130725	UBE2M	9040	protein_coding	148.678	-0.531832	0.381771	1.39307	0.1636	0.937131
ENSG00000185104	FAF1	11124	protein_coding	253.974	0.502142	0.360465	-1.39304	0.163608	0.937131
ENSG00000204315	FKBPL	63943	protein_coding	25.8904	0.678734	0.487171	-1.39322	0.163555	0.937131
ENSG00000069329	VPS35	55737	protein_coding	448.777	-0.470128	0.337658	1.39232	0.163825	0.937877
ENSG00000089009	RPL6	6128	protein_coding	789.196	-0.502567	0.36113	1.39165	0.164029	0.938058
ENSG00000118873	RAB3GAP2	25782	protein_coding	133.35	-0.528651	0.379816	1.39186	0.163964	0.938058
ENSG00000020577	SAMD4A	23034	protein_coding	16.4678	0.688138	0.494768	-1.39083	0.164277	0.938144
ENSG00000075415	SLC25A3	5250	protein_coding	575.925	-0.483939	0.348469	1.38876	0.164906	0.938144
ENSG00000087086	FTL	2512	protein_coding	628.421	-0.471405	0.339407	1.38891	0.164861	0.938144
ENSG00000122126	OCRL	4952	protein_coding	38.7002	-0.679542	0.488964	1.38976	0.164602	0.938144
ENSG00000128159	TUBGCP6	85378	protein_coding	44.014	0.650149	0.468012	-1.38917	0.164781	0.938144
ENSG00000129347	KRI1	65095	protein_coding	136.802	0.547975	0.39402	-1.39073	0.164308	0.938144
ENSG00000152422	XRCC4	7518	protein_coding	36.692	-0.669361	0.481472	1.39024	0.164456	0.938144
ENSG00000169696	ASPSCR1	79058	protein_coding	38.1123	0.633624	0.456213	-1.38888	0.16487	0.938144
ENSG00000170915	PAQR8	85315	protein_coding	60.5126	-0.58629	0.421876	1.38972	0.164614	0.938144
ENSG00000240024	LINC00888	100505687	transcribed_unprocessed_pseudogene	32.0024	-0.655166	0.471258	1.39025	0.164453	0.938144
ENSG00000037474	NSUN2	54888	protein_coding	144.053	-0.547663	0.394733	1.38743	0.165311	0.938917
ENSG00000136783	NIPSNAP3A	25934	protein_coding	29.9797	-0.661839	0.477111	1.38718	0.165387	0.938917
ENSG00000227500	SCAMP4	113178	protein_coding	59.1921	0.619793	0.446596	-1.38782	0.165193	0.938917
ENSG00000271601	LIX1L	128077	protein_coding	21.1969	-0.687646	0.49571	1.38719	0.165382	0.938917
ENSG00000139737	SLAIN1	122060	protein_coding	50.9632	-0.613598	0.442559	1.38648	0.165601	0.939642
ENSG00000167487	KLHL26	55295	protein_coding	38.7639	0.626527	0.452297	-1.38521	0.165988	0.939689
ENSG00000179222	MAGED1	9500	protein_coding	394.785	-0.480474	0.346721	1.38577	0.165818	0.939689
ENSG00000186635	ARAP1	116985	protein_coding	61.9344	-0.595321	0.429823	1.38504	0.166041	0.939689
ENSG00000241468	ATP5MF	9551	protein_coding	334.441	0.478489	0.345384	-1.38538	0.165935	0.939689
ENSG00000023909	GCLM	2730	protein_coding	68.7024	-0.62022	0.448326	1.38341	0.166538	0.940048
ENSG00000080824	HSP90AA1	3320	protein_coding	10767.9	0.48925	0.353898	-1.38246	0.16683	0.940048
ENSG00000107625	DDX50	79009	protein_coding	224.398	-0.501602	0.362703	1.38295	0.166679	0.940048
ENSG00000115226	FNDC4	64838	protein_coding	23.7949	-0.670745	0.485347	1.38199	0.166974	0.940048
ENSG00000127311	HELB	92797	protein_coding	19.0957	0.682199	0.493432	-1.38256	0.1668	0.940048
ENSG00000145216	FIP1L1	81608	protein_coding	111.875	0.602588	0.435917	-1.38235	0.166865	0.940048
ENSG00000146872	TLK2	11011	protein_coding	149.526	-0.516218	0.37288	1.38441	0.166233	0.940048
ENSG00000151461	UPF2	26019	protein_coding	69.6173	0.570745	0.413055	-1.38177	0.167044	0.940048
ENSG00000168802	CHTF8	54921	protein_coding	412.487	0.535486	0.387345	-1.38245	0.166833	0.940048
ENSG00000169599	NFU1	27247	protein_coding	121.662	-0.533658	0.385787	1.3833	0.166574	0.940048
ENSG00000170631	ZNF16	7564	protein_coding	64.3653	0.619131	0.448083	-1.38173	0.167054	0.940048
ENSG00000123575	FAM199X	139231	protein_coding	141.237	-0.558888	0.404841	1.38051	0.167429	0.941184
ENSG00000134569	LRP4	4038	protein_coding	11.3312	-0.682904	0.494596	1.38073	0.167362	0.941184
ENSG00000112769	LAMA4	3910	protein_coding	50.5865	-0.596889	0.432476	1.38017	0.167536	0.941296
ENSG00000054967	RELT	84957	protein_coding	31.1997	0.644762	0.467548	-1.37903	0.167886	0.942291
ENSG00000124795	DEK	7913	protein_coding	904.254	0.447839	0.324728	-1.37912	0.167858	0.942291
ENSG00000089737	DDX24	57062	protein_coding	705.358	0.442138	0.320683	-1.37874	0.167975	0.942303
ENSG00000080802	CNOT4	4850	protein_coding	83.8805	-0.570829	0.414485	1.3772	0.16845	0.942543
ENSG00000083168	KAT6A	7994	protein_coding	425.253	0.481661	0.349713	-1.3773	0.168419	0.942543
ENSG00000100580	TMED8	283578	protein_coding	265.427	0.48434	0.351623	-1.37744	0.168375	0.942543
ENSG00000176542	USF3	205717	protein_coding	48.4684	0.60847	0.4417	-1.37757	0.168337	0.942543
ENSG00000205476	CCDC85C	317762	protein_coding	49.8793	0.611371	0.443726	-1.37781	0.168262	0.942543
ENSG00000100934	SEC23A	10484	protein_coding	73.5085	-0.595128	0.432866	1.37485	0.169177	0.943575
ENSG00000111666	CHPT1	56994	protein_coding	77.5638	-0.577079	0.41982	1.37459	0.16926	0.943575
ENSG00000120709	FAM53C	100128966	protein_coding	100.289	-0.554698	0.403655	1.37419	0.169383	0.943575
ENSG00000131475	VPS25	84313	protein_coding	294.06	0.480403	0.349449	-1.37475	0.16921	0.943575
ENSG00000132661	NXT1	29107	protein_coding	59.1851	-0.598266	0.435404	1.37405	0.169427	0.943575
ENSG00000140836	ZFHX3	463	protein_coding	72.6322	0.566017	0.411814	-1.37445	0.169302	0.943575
ENSG00000154001	PPP2R5E	5529	protein_coding	198.931	0.483953	0.35228	-1.37377	0.169512	0.943575
ENSG00000159023	EPB41	2035	protein_coding	242.068	0.473701	0.344879	-1.37353	0.169589	0.943575
ENSG00000176371	ZSCAN2	54993	protein_coding	60.1301	0.608533	0.442432	-1.37543	0.168999	0.943575
ENSG00000179163	FUCA1	2517	protein_coding	41.4461	-0.637031	0.46374	1.37368	0.16954	0.943575
ENSG00000182400	TRAPPC6B	122553	protein_coding	26.3842	0.662355	0.482107	-1.37388	0.16948	0.943575
ENSG00000123384	LRP1	4035	protein_coding	12.2828	-0.679055	0.494801	1.37238	0.169946	0.944753
ENSG00000170558	CDH2	1000	protein_coding	175.483	-0.523162	0.381233	1.37229	0.169974	0.944753
ENSG00000108946	PRKAR1A	5573	protein_coding	312.37	-0.4628	0.337344	1.3719	0.170096	0.94491
ENSG00000152291	TGOLN2	10618	protein_coding	299.334	0.51474	0.375273	-1.37164	0.170176	0.94491
ENSG00000037241	RPL26L1	51121	protein_coding	136.804	-0.512072	0.373951	1.36936	0.170888	0.945391
ENSG00000099377	HSD3B7	80270	protein_coding	15.4421	0.6785	0.495252	-1.37001	0.170684	0.945391
ENSG00000132824	SERINC3	10955	protein_coding	123.003	-0.523424	0.382013	1.37017	0.170632	0.945391
ENSG00000134058	CDK7	1022	protein_coding	18.5781	-0.676656	0.494203	1.36919	0.170941	0.945391
ENSG00000141012	GALNS	2588	protein_coding	21.5888	-0.664094	0.485046	1.36913	0.170957	0.945391
ENSG00000142751	GPN2	54707	protein_coding	34.928	-0.627169	0.457985	1.36941	0.170871	0.945391
ENSG00000144567	RETREG2	79137	protein_coding	135.526	0.587226	0.428543	-1.37028	0.170598	0.945391
ENSG00000245532	NEAT1	283131	lncRNA	948.947	0.461725	0.337128	-1.36958	0.170817	0.945391
ENSG00000007392	LUC7L	55692	protein_coding	143.754	0.502312	0.367393	-1.36723	0.171552	0.948196
ENSG00000159674	SPON2	10417	protein_coding	14.1153	0.677893	0.49597	-1.3668	0.171687	0.948462
ENSG00000158417	EIF5B	9669	protein_coding	1752.13	0.46545	0.340638	-1.36641	0.171811	0.948664
ENSG00000048544	MRPS10	55173	protein_coding	279.762	0.508069	0.372111	-1.36537	0.172136	0.94998
ENSG00000083937	CHMP2B	25978	protein_coding	332.211	-0.464276	0.340223	1.36462	0.172371	0.950088
ENSG00000161996	WDR90	197335	protein_coding	179.061	0.504546	0.369773	-1.36448	0.172418	0.950088
ENSG00000167881	SRP68	6730	protein_coding	191.99	0.489945	0.358982	-1.36482	0.172311	0.950088
ENSG00000006016	CRLF1	9244	protein_coding	15.0469	-0.674181	0.495832	1.3597	0.173926	0.950697
ENSG00000029364	SLC39A9	55334	protein_coding	89.7382	0.537181	0.394789	-1.36068	0.173615	0.950697
ENSG00000065911	MTHFD2	10797	protein_coding	214.416	-0.498434	0.366173	1.3612	0.173452	0.950697
ENSG00000095380	NANS	54187	protein_coding	152.199	0.530299	0.389148	-1.36272	0.172972	0.950697
ENSG00000100714	MTHFD1	4522	protein_coding	447.382	0.459527	0.337692	-1.36079	0.173581	0.950697
ENSG00000102317	RBM3	5935	protein_coding	313.142	-0.461161	0.33836	1.36293	0.172905	0.950697
ENSG00000109920	FNBP4	23360	protein_coding	255.748	0.470126	0.345432	-1.36098	0.17352	0.950697
ENSG00000124422	USP22	23326	protein_coding	635.955	0.440528	0.323892	-1.36011	0.173796	0.950697
ENSG00000140983	RHOT2	89941	protein_coding	283.291	0.476342	0.349499	-1.36293	0.172905	0.950697
ENSG00000158636	EMSY	56946	protein_coding	34.6698	-0.632027	0.46439	1.36098	0.173519	0.950697
ENSG00000164109	MAD2L1	4085	protein_coding	195.229	-0.49395	0.362309	1.36334	0.172776	0.950697
ENSG00000173801	JUP	3728	protein_coding	79.0804	0.569946	0.419167	-1.35971	0.173921	0.950697
ENSG00000174456	C12orf76	400073	protein_coding	30.2658	-0.635723	0.467183	1.36076	0.17359	0.950697
ENSG00000183624	HMCES	56941	protein_coding	85.2258	-0.582387	0.428071	1.36049	0.173675	0.950697
ENSG00000184986	TMEM121	80757	protein_coding	56.1372	-0.5821	0.427651	1.36116	0.173464	0.950697
ENSG00000206053	JPT2	90861	protein_coding	304.311	0.477937	0.350797	-1.36243	0.173062	0.950697
ENSG00000073792	IGF2BP2	10644	protein_coding	146.816	0.547777	0.403078	-1.35899	0.174151	0.951097
ENSG00000105429	MEGF8	1954	protein_coding	28.1467	-0.645889	0.475491	1.35836	0.174349	0.951097
ENSG00000129103	SUMF2	25870	protein_coding	150.09	0.542903	0.399547	-1.3588	0.174211	0.951097
ENSG00000145012	LPP	4026	protein_coding	27.6358	0.656252	0.483075	-1.35849	0.174308	0.951097
ENSG00000196922	ZNF252P	286101	transcribed_unprocessed_pseudogene	29.8539	-0.63798	0.469815	1.35794	0.174483	0.95135
ENSG00000196417	ZNF765	91661	protein_coding	15.9431	-0.671879	0.494898	1.35761	0.174587	0.951443
ENSG00000109654	TRIM2	23321	protein_coding	84.8173	-0.550921	0.406034	1.35684	0.174834	0.952309
ENSG00000112414	ADGRG6	57211	protein_coding	28.8205	-0.636789	0.469764	1.35555	0.175242	0.953586
ENSG00000210195	MT-TT	NA	Mt_tRNA	31.4216	0.63913	0.471496	-1.35554	0.175246	0.953586
ENSG00000112983	BRD8	10902	protein_coding	150.464	0.498626	0.368336	-1.35373	0.175824	0.95487
ENSG00000132016	BRME1	79173	protein_coding	15.4778	0.670993	0.495671	-1.35371	0.17583	0.95487
ENSG00000180884	ZNF792	126375	protein_coding	14.1151	-0.671976	0.496197	1.35425	0.175656	0.95487
ENSG00000163624	CDS1	1040	protein_coding	109.887	0.524162	0.387413	-1.35298	0.176062	0.955651
ENSG00000128908	INO80	54617	protein_coding	42.9774	0.614416	0.454295	-1.35246	0.176228	0.955897
ENSG00000226419	SLC16A1-AS1	100506392	lncRNA	170.02	0.492939	0.364522	-1.35229	0.176283	0.955897
ENSG00000172057	ORMDL3	94103	protein_coding	70.9397	0.567289	0.419659	-1.35179	0.176443	0.956291
ENSG00000025796	SEC63	11231	protein_coding	166.548	-0.522488	0.38672	1.35107	0.176672	0.956703
ENSG00000163635	ATXN7	6314	protein_coding	58.7549	0.579372	0.428847	-1.351	0.176695	0.956703
ENSG00000266028	SRGAP2	23380	protein_coding	49.4824	0.611511	0.452879	-1.35027	0.176928	0.957487
ENSG00000170291	ELP5	23587	protein_coding	381.65	0.471358	0.349173	-1.34993	0.17704	0.957615
ENSG00000185684	EP400P1	NA	transcribed_unprocessed_pseudogene	47.5122	0.591605	0.438673	-1.34863	0.177457	0.95797
ENSG00000185917	SETD4	54093	protein_coding	22.8088	-0.653048	0.484151	1.34885	0.177385	0.95797
ENSG00000088325	TPX2	22974	protein_coding	576.043	0.480069	0.356411	-1.34695	0.177995	0.958024
ENSG00000101608	MYL12A	10627	protein_coding	82.147	-0.568208	0.421617	1.34768	0.17776	0.958024
ENSG00000103994	ZNF106	64397	protein_coding	464.458	0.479654	0.356041	-1.34719	0.17792	0.958024
ENSG00000162704	ARPC5	10092	protein_coding	161.143	-0.506676	0.376087	1.34723	0.177906	0.958024
ENSG00000180357	ZNF609	23060	protein_coding	99.8273	0.535095	0.397061	-1.34764	0.177774	0.958024
ENSG00000260852	FBXL19-AS1	283932	lncRNA	11.0761	0.666406	0.494267	-1.34827	0.177571	0.958024
ENSG00000011638	LDAF1	57146	protein_coding	17.2423	-0.660601	0.4933	1.33915	0.180523	0.958365
ENSG00000033627	ATP6V0A1	535	protein_coding	163.813	0.502949	0.375904	-1.33797	0.180905	0.958365
ENSG00000037965	HOXC8	3224	protein_coding	60.7486	0.565538	0.423489	-1.33542	0.181738	0.958365
ENSG00000049656	CLPTM1L	81037	protein_coding	314.725	-0.467761	0.348241	1.34321	0.179204	0.958365
ENSG00000064545	TMEM161A	54929	protein_coding	284.207	0.494272	0.372456	-1.32706	0.184489	0.958365
ENSG00000064726	BTBD1	53339	protein_coding	18.7084	0.661404	0.494525	-1.33745	0.181075	0.958365
ENSG00000085365	SCAMP1	9522	protein_coding	126.429	-0.520639	0.387332	1.34417	0.178894	0.958365
ENSG00000088930	XRN2	22803	protein_coding	359.328	0.486866	0.3656	-1.33169	0.182962	0.958365
ENSG00000100014	SPECC1L	23384	protein_coding	116.862	0.510475	0.386356	-1.32126	0.186416	0.958365
ENSG00000100418	DESI1	27351	protein_coding	83.713	0.549122	0.408997	-1.34261	0.1794	0.958365
ENSG00000101294	HM13	81502	protein_coding	243.859	0.482418	0.361606	-1.3341	0.182172	0.958365
ENSG00000103194	USP10	9100	protein_coding	254.746	0.454801	0.34399	-1.32213	0.186124	0.958365
ENSG00000105058	FAM32A	26017	protein_coding	281.756	0.584412	0.439256	-1.33046	0.183367	0.958365
ENSG00000105617	LENG1	79165	protein_coding	20.8801	-0.655681	0.491176	1.33492	0.181902	0.958365
ENSG00000106133	NSUN5P2	260294	transcribed_unprocessed_pseudogene	72.3889	0.568952	0.428413	-1.32804	0.184163	0.958365
ENSG00000107863	ARHGAP21	57584	protein_coding	137.763	0.504486	0.378274	-1.33365	0.182317	0.958365
ENSG00000108424	KPNB1	3837	protein_coding	2682.1	0.416346	0.311873	-1.33499	0.181881	0.958365
ENSG00000109775	UFSP2	55325	protein_coding	112.107	-0.508827	0.382126	1.33157	0.183002	0.958365
ENSG00000109929	SC5D	6309	protein_coding	100.969	-0.536629	0.406291	1.3208	0.186568	0.958365
ENSG00000112977	DAP	1611	protein_coding	116.01	-0.559173	0.421131	1.32779	0.184248	0.958365
ENSG00000113456	RAD1	5810	protein_coding	144.119	0.497681	0.370433	-1.34351	0.179107	0.958365
ENSG00000116030	SUMO1	7341	protein_coding	148.253	-0.500864	0.373248	1.34191	0.179627	0.958365
ENSG00000119938	PPP1R3C	5507	protein_coding	13.5132	0.659357	0.496236	-1.32872	0.183941	0.958365
ENSG00000119950	MXI1	4601	protein_coding	189.092	-0.471974	0.357345	1.32078	0.186575	0.958365
ENSG00000120256	LRP11	84918	protein_coding	38.2469	-0.614441	0.464917	1.32161	0.186296	0.958365
ENSG00000120688	WBP4	11193	protein_coding	56.5861	-0.580121	0.434688	1.33457	0.182018	0.958365
ENSG00000123636	BAZ2B	29994	protein_coding	101.886	0.516752	0.390805	-1.32228	0.186076	0.958365
ENSG00000124209	RAB22A	57403	protein_coding	35.1414	0.633786	0.477666	-1.32684	0.184562	0.958365
ENSG00000124783	SSR1	6745	protein_coding	535.505	0.444864	0.335789	-1.32483	0.185227	0.958365
ENSG00000125166	GOT2	2806	protein_coding	535.395	0.466481	0.350117	-1.33236	0.182742	0.958365
ENSG00000125676	THOC2	57187	protein_coding	488.594	0.441426	0.333512	-1.32357	0.185646	0.958365
ENSG00000126602	TRAP1	10131	protein_coding	382.896	0.460905	0.34535	-1.3346	0.182006	0.958365
ENSG00000127452	FBXL12	54850	protein_coding	16.8316	-0.664649	0.496223	1.33942	0.180435	0.958365
[truncated: 36,588 more rows]

## Sheet: miR-4787-3p_MCF-7
ensembl_gene_id	hgnc_symbol	entrezgene_id	gene_biotype	baseMean	log2FoldChange	lfcSE	stat	pvalue	padj
ENSG00000151012	SLC7A11	23657	protein_coding	263.981	4.17317	0.310331	-13.4475	3.19e-41	3.29e-37
ENSG00000265972	TXNIP	10628	protein_coding	447.228	3.34036	0.253123	-13.1966	9.18e-40	4.73e-36
ENSG00000154736	ADAMTS5	11096	protein_coding	192.269	3.97959	0.347608	-11.4485	2.39e-30	8.22e-27
ENSG00000135069	PSAT1	29968	protein_coding	370.926	2.667	0.266136	-10.0212	1.23e-23	3.17e-20
ENSG00000167747	C19orf48	84798	transcribed_unitary_pseudogene	222.921	2.72412	0.288022	-9.458	3.14e-21	6.47e-18
ENSG00000132507	EIF5A	1984	protein_coding	282.748	2.69168	0.286735	-9.38733	6.15e-21	1.06e-17
ENSG00000148926	ADM	133	protein_coding	308.255	-2.7039	0.291056	9.28994	1.54e-20	2.27e-17
ENSG00000128965	CHAC1	79094	protein_coding	164.923	2.97874	0.324717	-9.17335	4.59e-20	5.91e-17
ENSG00000099795	NDUFB7	4713	protein_coding	215.184	2.75277	0.308984	-8.90911	5.14e-19	5.89e-16
ENSG00000104419	NDRG1	10397	protein_coding	1942.91	-1.85578	0.212574	8.73005	2.55e-18	2.62e-15
ENSG00000134107	BHLHE40	8553	protein_coding	302.323	-2.3135	0.267598	8.64541	5.36e-18	5.02e-15
ENSG00000013588	GPRC5A	9052	protein_coding	172.462	-2.68597	0.322614	8.32566	8.39e-17	7.21e-14
ENSG00000167553	TUBA1C	84790	protein_coding	2759.27	-1.56501	0.193203	8.10034	5.48e-16	4.35e-13
ENSG00000119669	IRF2BPL	64207	protein_coding	1213.85	-1.64044	0.211383	7.76052	8.46e-15	6.23e-12
ENSG00000145247	OCIAD2	132299	protein_coding	39.907	3.74289	0.484947	-7.71815	1.18e-14	8.11e-12
ENSG00000112658	SRF	6722	protein_coding	1009.87	-1.57187	0.208331	7.54505	4.52e-14	2.91e-11
ENSG00000177971	IMP3	55272	protein_coding	1317.31	-1.56288	0.207662	7.52607	5.23e-14	3.17e-11
ENSG00000143878	RHOB	388	protein_coding	573.124	-1.69246	0.226365	7.47667	7.62e-14	4.37e-11
ENSG00000112972	HMGCS1	3157	protein_coding	1022.55	-1.61882	0.217016	7.45945	8.69e-14	4.71e-11
ENSG00000123689	G0S2	50486	protein_coding	53.4069	3.3597	0.451289	-7.44467	9.72e-14	5.01e-11
ENSG00000120885	CLU	1191	protein_coding	349.781	-2.02448	0.27338	7.40538	1.31e-13	6.42e-11
ENSG00000148773	MKI67	4288	protein_coding	439.718	-1.77239	0.241396	7.34224	2.1e-13	9.84e-11
ENSG00000172531	PPP1CA	5499	protein_coding	120.404	2.40596	0.331295	-7.26229	3.81e-13	1.71e-10
ENSG00000148677	ANKRD1	27063	protein_coding	571.193	-1.66499	0.229784	7.24591	4.3e-13	1.85e-10
ENSG00000121966	CXCR4	7852	protein_coding	1188.5	-1.46439	0.205414	7.12894	1.01e-12	4.17e-10
ENSG00000204388	HSPA1B	3304	protein_coding	389.201	-1.74057	0.248136	7.01457	2.31e-12	9.15e-10
ENSG00000159200	RCAN1	1827	protein_coding	285.235	1.84548	0.263765	-6.99668	2.62e-12	1e-09
ENSG00000114416	FXR1	8087	protein_coding	507.398	-1.57643	0.229912	6.85669	7.05e-12	2.6e-09
ENSG00000177606	JUN	3725	protein_coding	2484.43	-1.33377	0.194872	6.84433	7.68e-12	2.73e-09
ENSG00000204256	BRD2	6046	protein_coding	2898.4	-1.40531	0.206316	6.81143	9.66e-12	3.32e-09
ENSG00000086504	MRPL28	10573	protein_coding	62.961	2.73666	0.40681	-6.72712	1.73e-11	5.76e-09
ENSG00000247516	MIR4458HG	100505738	lncRNA	88.2923	-2.46954	0.37296	6.62147	3.56e-11	1.15e-08
ENSG00000138650	PCDH10	57575	protein_coding	104.66	-2.34481	0.355191	6.60155	4.07e-11	1.27e-08
ENSG00000204389	HSPA1A	3303	protein_coding	2051.62	-1.37989	0.209677	6.58103	4.67e-11	1.42e-08
ENSG00000111011	RSRC2	65117	protein_coding	1145.81	-1.41466	0.215669	6.55941	5.4e-11	1.59e-08
ENSG00000184226	PCDH9	5101	protein_coding	460.54	1.53457	0.234112	-6.55486	5.57e-11	1.6e-08
ENSG00000181649	PHLDA2	7262	protein_coding	107.312	-2.33047	0.355829	6.54941	5.78e-11	1.61e-08
ENSG00000122566	HNRNPA2B1	3181	protein_coding	1994.13	1.26705	0.195056	-6.49583	8.26e-11	2.24e-08
ENSG00000135245	HILPDA	29923	protein_coding	667.611	-1.53448	0.236782	6.48056	9.14e-11	2.42e-08
ENSG00000103460	TOX3	27324	protein_coding	28.2733	3.22917	0.499636	-6.46305	1.03e-10	2.64e-08
ENSG00000087586	AURKA	6790	protein_coding	522.726	-1.57346	0.244652	6.4314	1.26e-10	3.18e-08
ENSG00000006015	REX1BD	55049	protein_coding	65.4658	2.556	0.402851	-6.34478	2.23e-10	5.22e-08
ENSG00000137804	NUSAP1	51203	protein_coding	697.639	-1.4362	0.226169	6.35014	2.15e-10	5.22e-08
ENSG00000184009	ACTG1	71	protein_coding	7759.97	-1.33109	0.209747	6.34616	2.21e-10	5.22e-08
ENSG00000125931	CITED1	4435	protein_coding	139.611	2.0034	0.316179	-6.33628	2.35e-10	5.39e-08
ENSG00000107581	EIF3A	8661	protein_coding	1927.95	-1.37126	0.217467	6.3056	2.87e-10	6.43e-08
ENSG00000101871	MID1	4281	protein_coding	276.856	1.67959	0.269749	-6.22652	4.77e-10	1.03e-07
ENSG00000198901	PRC1	9055	protein_coding	1123.94	-1.30018	0.208863	6.22503	4.81e-10	1.03e-07
ENSG00000178999	AURKB	9212	protein_coding	925.037	-1.61621	0.260382	6.20706	5.4e-10	1.14e-07
ENSG00000170525	PFKFB3	5209	protein_coding	447.832	-1.43527	0.232389	6.17615	6.57e-10	1.35e-07
ENSG00000163938	GNL3	26354	protein_coding	480.667	-1.43953	0.236093	6.09728	1.08e-09	2.18e-07
ENSG00000104969	SGTA	6449	protein_coding	141.167	1.92733	0.316357	-6.09228	1.11e-09	2.21e-07
ENSG00000204574	ABCF1	23	protein_coding	842.156	-1.35447	0.222601	6.08472	1.17e-09	2.27e-07
ENSG00000113196	HAND1	9421	protein_coding	127.194	1.97939	0.326136	-6.06921	1.29e-09	2.41e-07
ENSG00000139269	INHBE	83729	protein_coding	27.3928	3.0193	0.497291	-6.0715	1.27e-09	2.41e-07
ENSG00000133983	COX16	51241	protein_coding	131.961	-2.04849	0.33914	6.04026	1.54e-09	2.83e-07
ENSG00000143761	ARF1	375	protein_coding	1043.04	-1.24213	0.206636	6.01118	1.84e-09	3.33e-07
ENSG00000130066	SAT1	6303	protein_coding	1027.5	-1.25895	0.209959	5.99618	2.02e-09	3.59e-07
ENSG00000105058	FAM32A	26017	protein_coding	425.636	-1.48311	0.247684	5.9879	2.13e-09	3.65e-07
ENSG00000169188	APEX2	27301	protein_coding	209.074	-1.69378	0.28285	5.98825	2.12e-09	3.65e-07
ENSG00000184515	BEX5	340542	protein_coding	218.111	1.63228	0.272767	-5.98416	2.18e-09	3.68e-07
ENSG00000133226	SRRM1	10250	protein_coding	1184.69	-1.22203	0.205628	5.94289	2.8e-09	4.66e-07
ENSG00000112773	TENT5A	55603	protein_coding	147.984	-1.82158	0.30736	5.92653	3.09e-09	5.06e-07
ENSG00000183421	RIPK4	54101	protein_coding	215.045	1.62066	0.273926	-5.91639	3.29e-09	5.3e-07
ENSG00000071246	VASH1	22846	protein_coding	96.4773	-2.11811	0.360164	5.88097	4.08e-09	6.47e-07
ENSG00000096696	DSP	1832	protein_coding	547.16	-1.36612	0.232411	5.87803	4.15e-09	6.49e-07
ENSG00000170889	RPS9	6203	protein_coding	688.271	1.34495	0.229504	-5.86025	4.62e-09	7.11e-07
ENSG00000174886	NDUFA11	126328	protein_coding	437.008	1.42694	0.244509	-5.83595	5.35e-09	8.11e-07
ENSG00000124762	CDKN1A	1026	protein_coding	231.287	-1.61412	0.277542	5.81578	6.04e-09	9.02e-07
ENSG00000148154	UGCG	7357	protein_coding	240.791	-1.57308	0.272174	5.7797	7.48e-09	1.1e-06
ENSG00000104549	SQLE	6713	protein_coding	393.737	-1.55887	0.27006	5.7723	7.82e-09	1.12e-06
ENSG00000153879	CEBPG	1054	protein_coding	148.28	1.75911	0.30472	-5.77289	7.79e-09	1.12e-06
ENSG00000072832	CRMP1	1400	protein_coding	56.4075	2.39547	0.41619	-5.7557	8.63e-09	1.2e-06
ENSG00000168209	DDIT4	54541	protein_coding	609.982	1.27331	0.221216	-5.75597	8.61e-09	1.2e-06
ENSG00000102007	PLP2	5355	protein_coding	357.564	-1.42366	0.247467	5.75292	8.77e-09	1.21e-06
ENSG00000162755	KLHDC9	126823	protein_coding	21.5298	2.93944	0.511705	-5.7444	9.22e-09	1.25e-06
ENSG00000106105	GARS1	2617	protein_coding	549.462	1.30914	0.228707	-5.72409	1.04e-08	1.39e-06
ENSG00000167468	GPX4	2879	protein_coding	114.045	1.88703	0.331231	-5.69703	1.22e-08	1.61e-06
ENSG00000077348	EXOSC5	56915	protein_coding	105.309	1.93733	0.341069	-5.68018	1.35e-08	1.73e-06
ENSG00000149150	SLC43A1	8501	protein_coding	59.692	2.32004	0.408304	-5.68213	1.33e-08	1.73e-06
ENSG00000261150	EPPK1	83481	protein_coding	59.7229	-2.367	0.417842	5.66482	1.47e-08	1.87e-06
ENSG00000112739	PRPF4B	8899	protein_coding	626.593	-1.42895	0.252417	5.66106	1.5e-08	1.89e-06
ENSG00000060982	BCAT1	586	protein_coding	357.578	1.40174	0.248166	-5.6484	1.62e-08	2.01e-06
ENSG00000111674	ENO2	2026	protein_coding	399.534	-1.53376	0.271731	5.64441	1.66e-08	2.03e-06
ENSG00000113739	STC2	8614	protein_coding	1070.53	1.15865	0.206246	-5.61783	1.93e-08	2.35e-06
ENSG00000188229	TUBB4B	10383	protein_coding	879.355	-1.28847	0.230597	5.58752	2.3e-08	2.76e-06
ENSG00000126778	SIX1	6495	protein_coding	546.143	-1.3403	0.243436	5.50575	3.68e-08	4.36e-06
ENSG00000169710	FASN	2194	protein_coding	604.078	-1.34375	0.2443	5.50042	3.79e-08	4.44e-06
ENSG00000130164	LDLR	3949	protein_coding	93.4511	-2.01164	0.366116	5.49454	3.92e-08	4.54e-06
ENSG00000189060	H1-0	3005	protein_coding	116.978	1.93645	0.352924	-5.48687	4.09e-08	4.69e-06
ENSG00000100219	XBP1	7494	protein_coding	302.881	1.50165	0.27396	-5.48128	4.22e-08	4.77e-06
ENSG00000126787	DLGAP5	9787	protein_coding	164.003	-1.62463	0.296467	5.47997	4.25e-08	4.77e-06
ENSG00000100888	CHD8	57680	protein_coding	295.28	-1.49036	0.272226	5.47471	4.38e-08	4.81e-06
ENSG00000227354	RBM26-AS1	100505538	lncRNA	44.7479	2.43333	0.444436	-5.4751	4.37e-08	4.81e-06
ENSG00000120699	EXOSC8	11340	protein_coding	186.748	1.7488	0.319937	-5.46606	4.6e-08	4.99e-06
ENSG00000182827	ACBD3	64746	protein_coding	750.829	-1.23871	0.227603	5.44241	5.26e-08	5.65e-06
ENSG00000212464	SNORA12	677800	snoRNA	238.31	-1.47304	0.270775	5.44009	5.33e-08	5.66e-06
ENSG00000100201	DDX17	10521	protein_coding	2227.57	-1.10848	0.204108	5.43085	5.61e-08	5.9e-06
ENSG00000088325	TPX2	22974	protein_coding	625.017	-1.20754	0.22325	5.40895	6.34e-08	6.6e-06
ENSG00000104722	NEFM	4741	protein_coding	289.193	1.41286	0.26137	-5.40558	6.46e-08	6.66e-06
ENSG00000143420	ENSA	2029	protein_coding	384.582	1.36068	0.252649	-5.38567	7.22e-08	7.37e-06
ENSG00000119720	NRDE2	55051	protein_coding	220.963	-1.46482	0.272132	5.38275	7.34e-08	7.41e-06
ENSG00000089916	GPATCH2L	55668	protein_coding	159.565	-1.64971	0.307795	5.35976	8.33e-08	8.34e-06
ENSG00000100867	DHRS2	10202	protein_coding	151.481	1.71866	0.320948	-5.35493	8.56e-08	8.48e-06
ENSG00000183527	PSMG1	8624	protein_coding	219.121	1.45686	0.272847	-5.33947	9.32e-08	9.15e-06
ENSG00000136104	RNASEH2B	79621	protein_coding	120.409	1.73679	0.32737	-5.30529	1.12e-07	1.09e-05
ENSG00000096401	CDC5L	988	protein_coding	616.627	-1.20852	0.228391	5.29144	1.21e-07	1.17e-05
ENSG00000065526	SPEN	23013	protein_coding	1057.55	-1.1285	0.214241	5.26742	1.38e-07	1.3e-05
ENSG00000084207	GSTP1	2950	protein_coding	971.276	1.1726	0.222575	-5.26835	1.38e-07	1.3e-05
ENSG00000159399	HK2	3099	protein_coding	340.234	-1.36078	0.258269	5.26887	1.37e-07	1.3e-05
ENSG00000010295	IFFO1	25900	protein_coding	196.228	-1.53393	0.291356	5.26479	1.4e-07	1.3e-05
ENSG00000130725	UBE2M	9040	protein_coding	123.522	1.68354	0.321022	-5.24431	1.57e-07	1.44e-05
ENSG00000160789	LMNA	4000	protein_coding	99.8365	1.81833	0.346955	-5.24082	1.6e-07	1.46e-05
ENSG00000255717	SNHG1	23642	lncRNA	650.692	1.23159	0.235418	-5.23153	1.68e-07	1.52e-05
ENSG00000144674	GOLGA4	2803	protein_coding	448.186	-1.28392	0.245912	5.22107	1.78e-07	1.59e-05
ENSG00000155090	KLF10	7071	protein_coding	44.8382	2.33033	0.447433	-5.20823	1.91e-07	1.69e-05
ENSG00000174917	MICOS13	125988	protein_coding	114.998	1.69926	0.326327	-5.20724	1.92e-07	1.69e-05
ENSG00000163597	SNHG16	100507246	lncRNA	1863.83	-1.08253	0.208164	5.20036	1.99e-07	1.74e-05
ENSG00000128185	DGCR6L	85359	protein_coding	108.242	1.72703	0.332913	-5.18762	2.13e-07	1.85e-05
ENSG00000161091	MFSD12	126321	protein_coding	218.444	-1.47042	0.283769	5.18175	2.2e-07	1.89e-05
ENSG00000092820	EZR	7430	protein_coding	363.971	-1.28869	0.249071	5.17396	2.29e-07	1.95e-05
ENSG00000119333	DYNC2I2	89891	protein_coding	101.216	1.85449	0.359074	-5.16465	2.41e-07	2.04e-05
ENSG00000134897	BIVM	54841	protein_coding	129.224	1.62751	0.315305	-5.16171	2.45e-07	2.05e-05
ENSG00000274211	SOCS7	30837	protein_coding	266.81	-1.36986	0.265725	5.15517	2.53e-07	2.11e-05
ENSG00000163516	ANKZF1	55139	protein_coding	231.612	-1.38348	0.268656	5.14963	2.61e-07	2.15e-05
ENSG00000042753	AP2S1	1175	protein_coding	157.642	1.6294	0.316827	-5.14289	2.71e-07	2.21e-05
ENSG00000128283	CDC42EP1	11135	protein_coding	171.228	1.55087	0.30189	-5.13721	2.79e-07	2.23e-05
ENSG00000175130	MARCKSL1	65108	protein_coding	192.323	1.5056	0.293007	-5.13846	2.77e-07	2.23e-05
ENSG00000184990	SIVA1	10572	protein_coding	414.897	1.34712	0.262145	-5.13882	2.76e-07	2.23e-05
ENSG00000115641	FHL2	2274	protein_coding	134.411	-1.61927	0.315795	5.12759	2.93e-07	2.33e-05
[truncated: 38,457 more rows]

## Sheet: miR-4787-3p_HCC1395
ensembl_gene_id	hgnc_symbol	entrezgene_id	gene_biotype	baseMean	log2FoldChange	lfcSE	stat	pvalue	padj
[truncated: 56,404 more rows]

[truncated: 6 more sheets: miR-1468-5p_MCF-7, miR-1468-5p_HCC1395, miR-483-3p_MCF-7, miR-483-3p_HCC1395, miR-6501-5p_MCF-7, miR-4446-3p_HCC1395]
