# Supplementary material for: CRISPR screens in 3D tumourspheres identified miR-4787-3p as a transcriptional start site miRNA essential for breast tumour-initiating cell growth
Source: Commun Biol. 2024 Jul 13;7:859. doi: 10.1038/s42003-024-06555-1 (PMC11246431; doi:10.1038/s42003-024-06555-1)
Supplement: Supplementary file 6 — Supplementary Data 3 [file 42003_2024_6555_MOESM6_ESM.xlsx]

## Sheet: Q-PCR MCF7 targets
	CTSL	CTSL+4787i	EEF1A3	EEF1A3+4878i	PKND	PKND+4787i	PDCD4	PDCD4+4878i	DMRTA1	DMRTA1+4878i
Exp Rpt1	1	3.44025	1	2.05433	1	2.55028	1	1.89743	1	3.79233
Exp Rpt 2	1	3.38461	1	2.84063	1	2.01763	1	1.52506	1	3.47617
Exp Rpt3	1	3.97258	1	1.5482	1	3.16379	1	1.98925	1	3.5422

## Sheet: Q-PCR HCC1395 targets
		SEC11A	SEC11A+4787inhib	HUS1	HUS1+4787inhib	FOXO3A	FOXO3A+4787inhib	BVES	BVES+4787inhib	ARHGAP17	ARHGAP17+4787inhib
	Exp Rpt1	1	3.74907	1	3.12038	1	3.23826	1	3.57982	1	3.39683
	Exp Rpt 2	1	3.4629	1	3.18125	1	2.82344	1	2.6031	1	4.37181
	Exp Rpt3	1	3.93425	1	3.14146	1	3.4622	1	3.12758	1	3.61576

## Sheet: siRNA rescue MCF7
			MCF7
			control	4787i	+ARHGAP17si	+FOXO3si	+PDCD4si	+ALL siRNA
			115	85	86	98	95	100
			108	90	85	92	105	110
			113	82	105	83	99	99
			102	89	98	95	101	101
			control	4787i	+ARHGAP17	+FOXO3	+PDCD4	+ALL siRNA
		%	5.75	4.25	4.3	4.9	4.75	5
			5.4	4.5	4.25	4.6	5.25	5.5
			5.65	4.1	5.25	4.15	4.95	4.95
			5.1	4.45	4.9	4.75	5.05	5.05
			control	4787i	+ARHGAP17	+FOXO3	+PDCD4	+ALL siRNA
		av	109.5	86.5	93.5	92	100	102.5
		av %	5.475	4.325	4.675	4.6	5	5.125
			MCF7
			control	4787i	+ARHGAP17	+FOXO3	+PDCD4	+ALL siRNA
			112	94	86	95	96	101
			98	81	85	88	96	106
			106	85	93	86	95	93
			104	80	103	89	100	100
			control	4787i	+ARHGAP17	+FOXO3	+PDCD4	+ALL siRNA
		%	5.6	4.7	4.3	4.75	4.8	5.05
			4.9	4.05	4.25	4.4	4.8	5.3
			5.3	4.25	4.65	4.3	4.75	4.65
			5.2	4	5.15	4.45	5	5
			control	4787i	+ARHGAP17	+FOXO3	+PDCD4	+ALL siRNA
			105	85	91.75	89.5	96.75	100
			5.25	4.25	4.5875	4.475	4.8375	5
				0.904255	0.976064	0.952128	1.02926	1.06383
					4787i	4787i	4787i	4787i
			control	4787i	+ARHGAP17	+FOXO3	+PDCD4	+ALL siRNA
			5.75	4.25	4.3	4.9	4.75	5
			5.4	4.5	4.25	4.6	5.25	5.5
			5.65	4.1	5.25	4.15	4.95	4.95
			5.1	4.45	4.9	4.75	5.05	5.05
			5.6	4.7	4.3	4.75	4.8	5.05
			4.9	4.05	4.25	4.4	4.8	5.3
			5.3	4.25	4.65	4.3	4.75	4.65
			5.2	4	5.15	4.45	5	5

## Sheet: siRNA rescue HCC1395
			HCC1395
			control	4787i	+ARHGAP17si	+FOXO3si	+PDCD4si	+ALL siRNA
			79	54	70	69	69	80
			84	65	51	65	70	69
			79	51	77	60	60	73
			89	73	80	64	51	58
			control	4787i	+ARHGAP17	+FOXO3	+PDCD4	+ALL siRNA
		%	3.95	2.7	3.5	3.45	3.45	4
			4.2	3.25	2.55	3.25	3.5	3.45
			3.95	2.55	3.85	3	3	3.65
			4.45	3.65	4	3.2	2.55	2.9
			control	4787i	+ARHGAP17	+FOXO3	+PDCD4	+ALL siRNA
		av	82.75	60.75	69.5	64.5	62.5	70
		av %	4.1375	3.0375	3.475	3.225	3.125	3.5
			HCC1395
			control	4787i	+ARHGAP17	+FOXO3	+PDCD4	+ALL siRNA
			77	52	68	60	72	69
			82	60	60	65	55	59
			80	53	67	55	65	73
			75	64	65	74	61	68
			control	4787i	+ARHGAP17	+FOXO3	+PDCD4	+ALL siRNA
		%	3.85	2.6	3.4	3	3.6	3.45
			4.1	3	3	3.25	2.75	2.95
			4	2.65	3.35	2.75	3.25	3.65
			3.75	3.2	3.25	3.7	3.05	3.4
			control	4787i	+ARHGAP17	+FOXO3	+PDCD4	+ALL siRNA
			78.5	57.25	65	63.5	63.25	67.25
			3.925	2.8625	3.25	3.175	3.1625	3.3625
					4787i	4787i	4787i	4787i
			NC1	4787i	+ARHGAP17	+FOXO3	+PDCD4	+ALL siRNA
			3.95	2.7	3.5	3.45	3.45	4
			4.2	3.25	2.55	3.25	3.5	3.45
			3.95	2.55	3.85	3	3	3.65
			4.45	3.65	4	3.2	2.55	2.9
			3.85	2.6	3.4	3	3.6	3.45
			4.1	3	3	3.25	2.75	2.95
			4	2.65	3.35	2.75	3.25	3.65
			3.75	3.2	3.25	3.7	3.05	3.4

## Sheet: tumoursphere overexpression MCF
	MCF7
	control	+ARHGAP17	+FOXO3	+PDCD4	+ALL
	95	86	84	95	79
	98	65	98	86	90
	113	111	95	99	82
	102	98	95	101	89
	control	+ARHGAP17	+FOXO3	+PDCD4	+ALL
	4.75	4.3	4.2	4.75	3.95
	4.9	3.25	4.9	4.3	4.5
	5.65	5.55	4.75	4.95	4.1
	5.1	4.9	4.75	5.05	4.45
	control	+ARHGAP17	+FOXO3	+PDCD4	+ALL
av	102	90	93	95.25	85
av %	5.1	4.5	4.65	4.7625	4.25
		0.803571	0.830357	0.850446	0.758929
	MCF7
	control	+ARHGAP17	+FOXO3	+PDCD4	+ALL
	92	86	85	80	94
	98	90	88	96	81
	106	93	92	87	85
	96	83	89	100	80
	control	+ARHGAP17	+FOXO3	+PDCD4	+ALL
	4.6	4.3	4.25	4	4.7
	4.9	4.5	4.4	4.8	4.05
	5.3	4.65	4.6	4.35	4.25
	4.8	4.15	4.45	5	4
	control	+ARHGAP17	+FOXO3	+PDCD4	+ALL
av	98	88	88.5	90.75	85
av %	4.9	4.4	4.425	4.5375	4.25
		0.93617	0.941489	0.965426	0.904255
	control	+ARHGAP17	+FOXO3	+PDCD4	+ALL
	4.75	4.3	4.2	4.75	3.95
	4.9	3.25	4.9	4.3	4.5
	5.65	5.55	4.75	4.95	4.1
	5.1	4.9	4.75	5.05	4.45
	4.6	4.3	4.25	4	4.7
	4.9	4.5	4.4	4.8	4.05
	5.3	4.65	4.6	4.35	4.25
	4.8	4.15	4.45	5	4

## Sheet: tumoursphere overexpression HCC
		HCC1395
		control	+ARHGAP17	+FOXO3	+PDCD4	+ALL
		73	61	81	81	62
		81	70	45	65	52
		67	75	53	80	60
		80	60	80	48	71
		control	+ARHGAP17	+FOXO3	+PDCD4	+ALL
		3.65	3.05	4.05	4.05	3.1
		4.05	3.5	2.25	3.25	2.6
		3.35	3.75	2.65	4	3
		4	3	4	2.4	3.55
		control	+ARHGAP17	+FOXO3	+PDCD4	+ALL
	av	75.25	66.5	64.75	68.5	61.25
	av %	3.7625	3.325	3.2375	3.425	3.0625
			0.59375	0.578125	0.611607	0.546875
		HCC1396
		control	+ARHGAP17	+FOXO3	+PDCD4	+ALL
		70	64	65	68	71
		68	61	58	75	63
		83	62	84	62	61
		88	74	60	59	54
		control	+ARHGAP17	+FOXO3	+PDCD4	+ALL
		3.5	3.2	3.25	3.4	3.55
		3.4	3.05	2.9	3.75	3.15
		4.15	3.1	4.2	3.1	3.05
		4.4	3.7	3	2.95	2.7
		control	+ARHGAP17	+FOXO3	+PDCD4	+ALL
	av	77.25	65.25	66.75	66	62.25
	av %	3.8625	3.2625	3.3375	3.3	3.1125
			0.694149	0.710106	0.702128	0.662234
		control	+ARHGAP17	+FOXO3	+PDCD4	+ALL
		3.65	3.05	4.05	4.05	3.1
		4.05	3.5	2.25	3.25	2.6
		3.35	3.75	2.65	4	3
		4	3	4	2.4	3.55
		3.5	3.2	3.25	3.4	3.55
		3.4	3.05	2.9	3.75	3.15
		4.15	3.1	4.2	3.1	3.05
		4.4	3.7	3	2.95	2.7

## Sheet: Q-PCR validation MCF7
				Biological Rpt1														siControl ARGHAP	+ARHGAP17	control FOXO3	+FOXO3A	control PDCD4	+PDCD4
		siControl ARGHAP		+ARHGAP17		control FOXO3		+FOXO3A		control PDCD4		+PDCD4					Exp Rpt1	0.0317111	0.000496446	0.096728	0.00300839	0.0745191	0.00334416
		Housekeep	Target	Housekeep	0	Housekeep	Target	Housekeep	Target	Housekeep	Target	Housekeep	0				Fold change	1	0.0156553	1	0.0311016	1	0.0448765
		19.4259	24.4048	20.3497	31.3258	19.4259	22.7958	18.6275	27.0043	19.4259	23.1721	21.0426	29.2667
				Biological Rpt2														siControl ARGHAP	+ARHGAP17	control FOXO3	+FOXO3A	control PDCD4	+PDCD4
		siControl ARGHAP		+ARHGAP17		control FOXO3		+FOXO3A		control PDCD4		+PDCD4					Exp Rpt 2	0.047621	0.000752882	0.140955	0.0112319	0.114699	0.00560364
		Housekeep	Target	Housekeep	Target	Housekeep	Target	Housekeep	Target	Housekeep	Target	Housekeep	Target				Fold change	1	0.0158099	1	0.0796848	1	0.048855
		20.1935	24.5858	21.1684	31.5437	20.1935	23.0202	18.7446	25.2208	20.1935	23.3176	21.0555	28.5349
				Experimental Rpt3														siControl ARGHAP	+ARHGAP17	control FOXO3	+FOXO3A	control PDCD4	+PDCD4
		siControl ARGHAP		+ARHGAP17		control FOXO3		+FOXO3A		control PDCD4		+PDCD4					Exp Rpt3	0.0300316	0.000471677	0.0955929	0.00475531	0.0722437	0.00433424
		Housekeep	Target	Housekeep	Target	Housekeep	Target	Housekeep	Target	Housekeep	Target	Housekeep	Target				Fold change	1	0.015706	1	0.0497454	1	0.0599948
		19.5805	24.6379	20.2227	31.2726	19.5805	22.9675	17.6546	25.3708	19.5805	23.3715	21.0995	28.9495

## Sheet: Q-PCR validation HCC1395
					Biological Rpt1														siControl ARGHAP	+ARHGAP17	control FOXO3	+FOXO3A	control PDCD4	+PDCD4
			siControl ARGHAP		+ARHGAP17		control FOXO3		+FOXO3A		control PDCD4		+PDCD4					Exp Rpt1	0.0966021	0.000607044	0.213203	0.0102168	0.136993	0.0048343
			Housekeep	Target	Housekeep	0	Housekeep	Target	Housekeep	Target	Housekeep	Target	Housekeep	0				Fold change	1	0.00628396	1	0.0479203	1	0.0352887
			20.7037	24.0755	22.7493	33.4352	20.7037	22.9334	20.4342	27.0471	20.7037	23.5715	22.2837	29.9762
					Biological Rpt2														siControl ARGHAP	+ARHGAP17	control FOXO3	+FOXO3A	control PDCD4	+PDCD4
			siControl ARGHAP		+ARHGAP17		control FOXO3		+FOXO3A		control PDCD4		+PDCD4					Exp Rpt 2	0.0729129	0.001231	0.174163	0.0131317	0.110723	0.00281445
			Housekeep	Target	Housekeep	Target	Housekeep	Target	Housekeep	Target	Housekeep	Target	Housekeep	Target				Fold change	1	0.0168832	1	0.0753989	1	0.0254187
			20.2899	24.0676	22.8562	32.5221	20.2899	22.8114	20.4655	26.7163	20.2899	23.4649	20.4145	28.8875
					Experimental Rpt3														siControl ARGHAP	+ARHGAP17	control FOXO3	+FOXO3A	control PDCD4	+PDCD4
			siControl ARGHAP		+ARHGAP17		control FOXO3		+FOXO3A		control PDCD4		+PDCD4					Exp Rpt3	0.0590577	0.000745617	0.138522	0.0081299	0.0915811	0.00791662
			Housekeep	Target	Housekeep	Target	Housekeep	Target	Housekeep	Target	Housekeep	Target	Housekeep	Target				Fold change	1	0.0126252	1	0.0586904	1	0.0864438
			19.9426	24.0243	22.7321	33.1213	19.9426	22.7944	20.6229	27.5655	19.9426	23.3914	22.2673	29.2482

## Sheet: overexpression MCF7
				Biological Rpt1														Control ARGHAP	+ARHGAP17	control FOXO3	+FOXO3A	control PDCD4	+PDCD4
		Control ARGHAP		+ARHGAP17		control FOXO3		+FOXO3A		control PDCD4		+PDCD4					Exp Rpt1	0.0701292	0.506227	0.238554	1.17993	0.137573	2.06669
		Housekeep	Target	Housekeep	0	Housekeep	Target	Housekeep	Target	Housekeep	Target	Housekeep	0				Fold change	1	7.2185	1	4.94616	1	15.0225
		21.941	25.7749	21.3742	22.3564	21.941	24.0087	21.3976	21.1589	21.941	24.8028	21.037	19.9896
				Biological Rpt2														Control ARGHAP	+ARHGAP17	control FOXO3	+FOXO3A	control PDCD4	+PDCD4
		Control ARGHAP		+ARHGAP17		control FOXO3		+FOXO3A		control PDCD4		+PDCD4					Exp Rpt 2	0.0888339	0.449016	0.244909	0.859545	0.139118	1.92455
		Housekeep	Target	Housekeep	Target	Housekeep	Target	Housekeep	Target	Housekeep	Target	Housekeep	Target				Fold change	1	5.05456	1	3.50965	1	13.834
		21.9291	25.4219	21.3702	22.5254	21.9291	23.9588	21.4679	21.6862	21.9291	24.7747	21.1324	20.1879
				Experimental Rpt3														Control ARGHAP	+ARHGAP17	control FOXO3	+FOXO3A	control PDCD4	+PDCD4
		Control ARGHAP		+ARHGAP17		control FOXO3		+FOXO3A		control PDCD4		+PDCD4					Exp Rpt3	0.0798339	0.575653	0.232379	1.00038	0.12978	1.43722
		Housekeep	Target	Housekeep	Target	Housekeep	Target	Housekeep	Target	Housekeep	Target	Housekeep	Target				Fold change	1	7.21063	1	4.30495	1	11.0743
		21.8508	25.4976	21.4972	22.2939	21.8508	23.9562	21.4698	21.4693	21.8508	24.7966	21.0694	20.5462

## Sheet: overexpression HCC1395
						Biological Rpt1														siControl ARGHAP	+ARHGAP17	control FOXO3	+FOXO3A	control PDCD4	+PDCD4
				siControl ARGHAP		+ARHGAP17		control FOXO3		+FOXO3A		control PDCD4		+PDCD4					Exp Rpt1	0.0526463	0.275593	0.18828	0.667585	0.19016	1.44666
				Housekeep	Target	Housekeep	0	Housekeep	Target	Housekeep	Target	Housekeep	Target	Housekeep	0				Fold change	1	5.23481	1	3.54571	1	7.60761
				21.9452	26.1927	21.3534	23.2128	21.9452	24.3542	21.2118	21.7947	21.9452	24.3399	21.4469	20.9142
						Biological Rpt2														siControl ARGHAP	+ARHGAP17	control FOXO3	+FOXO3A	control PDCD4	+PDCD4
				siControl ARGHAP		+ARHGAP17		control FOXO3		+FOXO3A		control PDCD4		+PDCD4					Exp Rpt 2	0.038892	0.297465	0.137009	0.444954	0.102451	0.813216
				Housekeep	Target	Housekeep	Target	Housekeep	Target	Housekeep	Target	Housekeep	Target	Housekeep	Target				Fold change	1	7.64849	1	3.24763	1	7.93762
				21.4052	26.0896	21.376	23.1252	21.4052	24.2729	20.6529	21.8212	21.4052	24.6922	21.5373	21.8356
						Experimental Rpt3														siControl ARGHAP	+ARHGAP17	control FOXO3	+FOXO3A	control PDCD4	+PDCD4
				siControl ARGHAP		+ARHGAP17		control FOXO3		+FOXO3A		control PDCD4		+PDCD4					Exp Rpt3	0.0588721	0.324934	0.202488	0.695947	0.162357	1.51765
				Housekeep	Target	Housekeep	Target	Housekeep	Target	Housekeep	Target	Housekeep	Target	Housekeep	Target				Fold change	1	5.51933	1	3.43697	1	9.34759
				21.9785	26.0648	21.431	23.0528	21.9785	24.2826	21.2778	21.8008	21.9785	24.6012	21.4547	20.8528

[truncated: 4 more sheets: Tumoursphere formation, 2D growth, 3' UTR, 4787 Q-PCR]
